# Supplementary material for: Sequence Divergence and Retrotransposon Insertion Underlie Interspecific Epigenetic Differences in Primates
Source: Mol Biol Evol. 2022 Oct 11;39(10):msac208. doi: 10.1093/molbev/msac208 (PMC9577543; doi:10.1093/molbev/msac208)
Supplement: msac208_Supplementary_Data [file msac208_supplementary_data.zip]

Archive with 2 entries (2 files):
- Hirata_Suplementary_FigS1_to_S5.pdf
- Hirata_SupplementaryTables_S1-to-S10.xlsx
