# Supplementary material for: Sequence Divergence and Retrotransposon Insertion Underlie Interspecific Epigenetic Differences in Primates
Source: Mol Biol Evol. 2022 Oct 11;39(10):msac208. doi: 10.1093/molbev/msac208 (PMC9577543; doi:10.1093/molbev/msac208)
Supplement: msac208_Supplementary_Data [file msac208_supplementary_data.zip › Hirata_SupplementaryTables_S1-to-S10.xlsx]

## Sheet: Table S1
Table S1. iPS cell lines used in the study
Cell line name	species	gender	age	race	somatic origin	resource ID	Source	genes for reprograming
409-B2	H. sapiens	female	36	Caucasian	skin fibroblasts	HPS0076	RIKEN Bioresource Research Center, Japan	POU5F1, SOX2, KLF4, L-MYC, LIN28, and p53 shRNA (an episomal vector)
Nips-B2	H. sapiens	female	43	Japanease	nasal epithelial cells	HPS0223	RIKEN Bioresource Research Center, Japan	POU5F1, SOX2, KLF4, and c-MYC (Sendai virus vector )
Kiku	P. troglodytes	female	39	NA	dermal fibroblasts	0138F-1	Primate Research Institute, Kyoto University, Japan	POU5F1, SOX2, KLF4, L-MYC, LIN28, and p53 shRNA (an episomal vector)
Mari	P. troglodytes	female	39	NA	dermal fibroblasts	0274F-2	Primate Research Institute, Kyoto University, Japan	POU5F1, SOX2, KLF4, L-MYC, LIN28, and p53 shRNA (an episomal vector)

## Sheet: Table S2
Table S2. Expression levels (in TPM) of genes in iPSCs
gene_id	human-1	human-2	chimpanzee-1	chimpanzee-2
>A1BG	7.3	8.6	8.88	7.41
>A1BG-AS1	0.96	3.37	1.26	3.44
>A1CF	0.11	0.03	0	0
>A2M	0.59	0.47	0.77	2.9
>A2M-AS1	0	0.13	0	0
>A2ML1	3.22	3.79	0.76	0.59
>A4GALT	1.67	3.9	1.23	1.12
>A4GNT	0	0.06	0	0
>AAAS	158.08	220.19	158.73	150.66
>AACS	40.99	51.57	104.64	43.85
>AACSP1	0	0.92	0	0
>AADAT	15.27	17.47	26.28	23.24
>AAED1	4.26	7.87	26.18	17.33
>AAGAB	22.39	41.19	55.46	47.76
>AAK1	1.6	2.16	0.94	1.76
>AAMDC	64.67	87	74.24	69.46
>AAMP	238.28	303.03	236.3	199.17
>AANAT	0	0.82	0	0.34
>AAR2	7.93	9.38	11.16	10.55
>AARD	1.76	0.53	0.35	0.42
>AARS	321.19	501.64	405.18	356.98
>AARS2	27.33	30.01	19.62	24.98
>AARSD1	130.51	120.4	122.72	106.99
>AASDH	12.16	16.25	16.13	14.79
>AASDHPPT	30.53	29.74	48.96	44.44
>AASS	114.78	332.18	90.28	52
>AATBC	0.23	1.69	1.33	1.53
>AATF	64.84	74.01	62.29	44.09
>AATK	2.81	2.98	1.66	1.98
>AATK-AS1	0	0.21	0.16	0
>ABALON	49.65	74.1	54.26	45.19
>ABAT	1.91	6.72	7.02	2.89
>ABCA1	4.66	8.83	2.04	5.58
>ABCA11P	6.86	12.19	10.19	7.9
>ABCA12	0	0.02	0.07	0
>ABCA17P	0	0.2	0	0
>ABCA2	6.25	6.88	16.11	16.2
>ABCA3	10.71	9.85	5.87	10.32
>ABCA4	0	0.04	0.1	2.73
>ABCA5	0.59	1.45	0.37	0.6
>ABCA7	10.29	14.9	14.06	20.16
>ABCA9-AS1	0	0.38	0	0
>ABCB1	0.22	0.12	0.09	0.1
>ABCB10	8.27	12.29	4.84	5.86
>ABCB4	0	0.74	0.29	1.15
>ABCB5	0	0	0	0.05
>ABCB6	25.69	25.8	57.41	53.77
>ABCB7	63.04	74.86	78.01	86.86
>ABCB8	15.79	20.2	16.81	14.37
>ABCB9	1.47	4.92	3.73	3.33
>ABCC1	23.81	32.68	29.7	27.51
>ABCC10	8.75	10.83	11	10.08
>ABCC11	0	0.06	0	0.19
>ABCC12	0	0	0.09	0.09
>ABCC13	0	0	0.64	0
>ABCC2	0	0.22	0.54	0.52
>ABCC3	0.41	0.22	0.79	0.39
>ABCC4	4.36	9.73	18.95	13.12
>ABCC5	19.37	29.46	26.93	23.76
>ABCC5-AS1	0	0	0	0.67
>ABCC6	0.5	0.42	1.63	1.92
>ABCC6P1	0	0.22	0.24	0
>ABCC6P2	0	0.21	1.47	0.66
>ABCC8	0	0.81	3.23	1.12
>ABCC9	0	0.01	0	0.06
>ABCD1	2.16	4.07	4.89	5.35
>ABCD2	0	0.03	0	0
>ABCD3	24.2	41.48	37.3	29.87
>ABCD4	49.49	59.79	38.55	38.59
>ABCE1	93.19	111.74	96.78	88.42
>ABCF1	44.47	68.78	86.22	66.29
>ABCF2	31.22	40.46	28.99	27.22
>ABCF3	43.65	64.77	56.18	55.63
>ABCG1	2.19	4.57	0.85	1.23
>ABCG2	0	1.91	3.61	1.47
>ABCG4	0.54	0.98	0.29	0.52
>ABCG5	0	0	0.28	0.2
>ABHD1	0	1.55	6.11	9.84
>ABHD10	10.14	12.64	17.1	14.25
>ABHD11	35.07	51.44	64.38	72.19
>ABHD11-AS1	0	0.45	2.96	1.31
>ABHD12	90.65	111.53	89.54	79.61
>ABHD12B	1.13	1.06	8.43	3.42
>ABHD13	0.6	1.01	1.67	1.07
>ABHD14A	9.1	6.61	20.35	28.79
>ABHD14B	2.63	3.18	2.74	1.1
>ABHD15	0.43	0.54	0.18	0.85
>ABHD16A	15.55	17.68	14.99	12.71
>ABHD16B	8.09	9.49	5.4	11.29
>ABHD17A	55.67	61.73	52.19	44.29
>ABHD17B	11.04	35.52	11.12	11.41
>ABHD17C	9.59	9.49	10.46	7.84
>ABHD2	2.02	2.72	3.05	2.41
>ABHD3	11.82	18.07	12.68	6.59
>ABHD4	21.4	26.66	45.28	44.47
>ABHD5	6.63	4.88	5.71	4.74
>ABHD6	2.4	4.67	4.07	4.98
>ABHD8	27.61	32.49	44.19	27.8
>ABI1	26.4	34.06	25.26	21.61
>ABI2	21	27.1	26.94	32.41
>ABI3	2.02	6.75	7.64	3.58
>ABI3BP	0.71	0.47	0.32	0.69
>ABL1	20.88	32.12	30.56	33.48
>ABL2	1.03	1.54	1.9	1.3
>ABLIM1	4.14	5.02	8.81	8.65
>ABLIM2	0.83	1.06	1.44	0.94
>ABLIM3	0	0.21	0.75	0.49
>ABR	11.59	20.06	29.2	30.02
>ABRA	0	0.05	0	0.13
>ABRACL	167.91	127.28	147.97	138.2
>ABT1	16.51	22.39	9.59	9.21
>ABTB1	5.76	8.85	11.84	14.75
>ABTB2	2.63	4.42	4.82	3.69
>ACAA1	36.4	41.54	25.34	18.91
>ACAA2	271.36	225.61	207.17	302.47
>ACACA	22.15	40.25	44.8	25.08
>ACACB	5.03	7.6	7.08	6.77
>ACAD10	18.87	31.02	5.26	8.24
>ACAD11	15.37	21.24	49.64	53.43
>ACAD8	63.45	74.89	9.88	10.17
>ACAD9	42.25	54.72	38.06	46.59
>ACADL	0	0.7	0.89	1.13
>ACADM	77.26	69.71	81.92	55.29
>ACADS	12.6	13.99	19.48	15.63
>ACADSB	8.81	10.71	12.12	6.74
>ACADVL	139.78	166.54	94.14	153.94
>ACAN	0	0.65	0.47	0.29
>ACAP1	26.51	40.02	86.09	89.81
>ACAP2	7	12.55	13.98	13
>ACAP3	13.72	21.15	22.56	18.49
>ACAT1	54.62	76.35	126.08	76.38
>ACAT2	391.63	373.51	605.86	393.33
>ACBD3	13.95	25.34	23.23	24.94
>ACBD4	10.44	13.7	23.57	34.94
>ACBD5	7.51	10.05	8.59	7.7
>ACBD6	82.2	84.81	110.49	116.41
>ACBD7	3.9	5.49	6.99	4.28
>ACCS	10.88	5.16	6	8.88
>ACD	58.98	75.77	51.13	44.22
>ACE	4.25	5.32	2.89	1.01
>ACE2	0	0.31	0.36	0
>ACER2	1.98	2.97	2.33	2.37
>ACER3	2.77	3.06	3.9	3.43
>ACHE	0.92	2.49	1.61	0.74
>ACIN1	144.77	247.18	221.39	169.71
>ACKR1	0	0.23	0.1	0.14
>ACKR3	0	0.26	0.11	0
>ACKR4	0	0.58	1.43	0.73
>ACLY	256.76	349.55	388.19	287.96
>ACMSD	0.81	0.6	0	0.56
>ACO1	74.35	78.47	106.66	93.11
>ACO2	117.73	166.14	168.41	178.3
>ACOT1	0	0	1.17	5.13
>ACOT11	3.9	4.83	6.06	5.31
>ACOT13	24.55	31.8	42.38	47.64
>ACOT2	11.7	10.32	1.26	6.86
>ACOT4	0	1.27	0.27	1.4
>ACOT6	1.03	0.84	2.73	1.95
>ACOT7	226.07	297.87	209.91	220.35
>ACOT8	66	94.01	38.75	50.81
>ACOT9	165.65	189.25	69.75	67.61
>ACOX1	7.69	10.69	13.72	9.63
>ACOX2	0.68	1.23	2.2	1.45
>ACOX3	12.3	11.67	7.67	10.36
>ACOXL	38.4	39	7.34	4.8
>ACP1	130.42	160.71	262.36	198.38
>ACP2	31.19	31.5	32.98	41.15
>ACP5	9.52	16.16	4.21	1.76
>ACP6	6.43	26.19	23.69	43.01
>ACPP	0.33	1.2	0.83	0.36
>ACPT	0	0.36	4.29	1.27
>ACR	0	0.2	0	0
>ACRBP	2.76	3.07	2.74	4.36
>ACRC	0.55	1.06	1.76	0.63
>ACRV1	0.89	1.18	0.93	1.38
>ACSBG1	0.83	3.43	2.4	1.03
>ACSBG2	0	0.27	0.86	0.71
>ACSF2	20.97	27.45	60.55	35.32
>ACSF3	10.2	8.02	11.75	11.49
>ACSL1	3.29	2.83	4.34	3.57
>ACSL3	67	78.59	73.03	67.68
>ACSL4	31.93	41.68	25.84	26.48
>ACSL5	0	0.09	0	0
>ACSL6	0.64	0.4	0.68	0.32
>ACSM1	2.9	8.01	0	0
>ACSM2B	0	0.06	0	0
>ACSM3	18.7	17.36	58	28.42
>ACSM4	0	0.05	0.41	0
>ACSM6	0.54	0.56	0	0
>ACSS1	1.69	0.57	0.12	0
>ACSS2	15.34	17.98	27.43	7.43
>ACSS3	30.01	38.92	42.57	30.69
>ACTA1	30.68	16.7	99.85	71.97
>ACTA2	4.64	6.04	7.82	61.56
>ACTA2-AS1	0	0.78	1.46	10.63
>ACTB	4189.75	3146.4	3359.16	3349.9
>ACTC1	12.77	25.7	20.14	32.49
>ACTG1	2092.68	1693.52	1951.63	1902.96
>ACTG1P17	0	0	1.31	1.12
>ACTG1P20	0.2	0.05	0.18	0.11
>ACTG2	8.95	23.56	301.73	356.22
>ACTL10	0	0.23	0.44	0.89
>ACTL6A	162.87	183.98	133.45	129.4
>ACTL6B	4.69	4.89	6.24	6.2
>ACTL7A	0	0	0	0.05
>ACTL8	0	0.13	0.24	0
>ACTN1	211.36	310.5	342.47	289.28
>ACTN2	1.7	1.71	1.3	0.92
>ACTN3	17.59	94.26	73.37	100.54
>ACTN4	172.82	276.58	286.07	273.92
>ACTR10	53.06	66.7	62.4	58.24
>ACTR1A	66.12	91.15	55.16	80.78
>ACTR1B	31.9	48.14	51.59	62.67
>ACTR2	83.81	92.55	74.03	77.56
>ACTR3	70.66	64.04	61.41	58.03
>ACTR3B	44.54	36.19	50.75	42.42
>ACTR3C	1.97	4.48	2.68	3.95
>ACTR5	20.66	23.53	17.69	17.74
>ACTR6	58.86	61.48	65.9	56.99
>ACTR8	21.72	25.83	17.78	17.43
>ACTRT1	0	0.1	0	0
>ACTRT3	1.31	1.49	1.22	1.03
>ACVR1	12.62	17.76	15.87	20.67
>ACVR1B	13.49	14.99	13.37	11.48
>ACVR1C	0.12	0.27	0	0
>ACVR2A	7.04	9.42	6.88	8.43
>ACVR2B	5.73	8.7	5.79	5.79
>ACVR2B-AS1	0	0.68	0	0
>ACVRL1	0	0.12	0	0.7
>ACY1	108.13	126.07	151.84	181.55
>ACY3	0.8	0.58	0	0
>ACYP1	31.43	17.66	22.24	14.91
>ACYP2	2.14	3.71	9.85	9.44
>ADA	55.94	37.97	27.64	45.03
>ADAD1	0	0	0.17	0
>ADAD2	1.57	1.44	0.72	0
>ADAL	13.16	16.23	12.94	12.87
>ADAM10	54.64	66.16	59.19	55.48
>ADAM11	2.5	5.55	4.64	6.24
>ADAM12	0	0.1	0.34	0.2
>ADAM15	44.55	48.22	17.8	22.47
>ADAM17	26.79	35.83	39.78	46.32
>ADAM19	5.11	6.03	6.77	8.33
>ADAM1A	0	0.02	0.92	0.92
>ADAM21	0	0	0.17	0
>ADAM22	4.64	6.01	7.01	6.47
>ADAM23	13.11	17.01	6.49	11.01
>ADAM28	0	0.25	0.09	0.08
>ADAM32	0	0	0.83	0.26
>ADAM33	2.81	3.91	4.98	2.96
>ADAM8	2.16	3.09	1.43	0.77
>ADAM9	17.91	23.04	26.67	24.51
>ADAMTS1	2.64	2.63	2.61	2.22
>ADAMTS10	11.83	15.11	7.98	8.75
>ADAMTS12	5.4	8.47	3.14	1.48
>ADAMTS13	6.74	8.47	10.09	11.12
>ADAMTS14	0.5	1.97	0.58	0.08
>ADAMTS15	1.01	0.33	0.48	0.9
>ADAMTS16	2.42	3.35	1.92	1.3
>ADAMTS17	0.82	1.04	1.34	0.82
>ADAMTS18	0	0.29	0	0
>ADAMTS19	18.93	23.56	14.98	13.41
>ADAMTS19-AS1	6.26	5.53	4.07	2.1
>ADAMTS2	12.6	15.15	1.91	0.85
>ADAMTS20	2.99	2.87	1.12	0.95
>ADAMTS3	1.99	2.14	2.76	2.39
>ADAMTS4	3.64	3.07	1.67	3.4
>ADAMTS5	0	0.14	0.32	0.13
>ADAMTS6	0	0.06	0.06	0.2
>ADAMTS7	28.52	35.3	33.24	43.18
>ADAMTS7P1	0	0	14.03	12.13
>ADAMTS8	2.83	3.18	1.58	2.85
>ADAMTS9	0	0.33	1.51	3.76
>ADAMTS9-AS1	0	0.02	0	0.17
>ADAMTSL1	0.85	2.03	0.74	0.94
>ADAMTSL2	1.24	2.28	0.69	6.3
>ADAMTSL3	0	0.61	0.12	0.12
>ADAMTSL4	2.16	5.95	2.76	3.81
>ADAMTSL5	0	0.79	0.66	0
>ADAP1	3.47	6.12	9.15	4.27
>ADAP2	0.38	0.24	0.27	1.75
>ADAR	62.5	88.37	71.48	68.46
>ADARB1	2.09	4.89	1.91	2.47
>ADARB2	0.25	0.15	0.08	0
>ADAT1	4.7	8	6.15	9.61
>ADAT2	2.12	2.27	2.97	2.48
>ADAT3	0.35	0.77	0.41	0.43
>ADCK1	14.79	19.13	20.9	22.88
>ADCK2	16.37	16.73	8.78	8.3
>ADCK3	33.16	39.79	33.09	37.59
>ADCK4	46.8	53.57	34.08	35.53
>ADCK5	14.23	14.79	10.24	8.21
>ADCY1	4.16	7.64	5.01	2.96
>ADCY10	0	0.06	0	0
>ADCY10P1	1.54	1.34	0	0.35
>ADCY2	24.64	24.3	18.81	4.06
>ADCY3	35.47	45.67	27.15	27.46
>ADCY4	0	0.15	0.44	0.59
>ADCY5	3.64	6.47	3.36	1.3
>ADCY6	11.81	14.57	11.54	13
>ADCY7	6.06	10.79	8.56	8.58
>ADCY8	0	0.24	0.11	0.28
>ADCY9	0.61	1.43	1.81	1.2
>ADCYAP1	0	0.12	0	0
>ADCYAP1R1	4.3	4.36	2.48	4.44
>ADD1	60	93.68	71.97	75.75
>ADD2	40.33	59.68	58.84	56.47
>ADD3	49.16	55.68	83.34	70.19
>ADD3-AS1	1.43	1.44	1.7	2.55
>ADGRA1	0	0	0.11	0
>ADGRA2	0.45	1.64	6.45	3.33
>ADGRA3	41.07	55.87	49.32	39.34
>ADGRB1	2.34	4.12	3.76	6.1
>ADGRB2	16.43	20.07	17.36	15.08
>ADGRB3	0	0.74	0.33	0.25
>ADGRD1	0	0.68	0.33	0.09
>ADGRE2	0.23	0.54	0.05	0
>ADGRE5	0	4.21	1.96	1.94
>ADGRF3	1.4	3.07	3.61	2.22
>ADGRG1	1.26	2.75	0.67	4.15
>ADGRG2	18.24	38.73	14.57	14.68
>ADGRG3	0	0.58	0.16	0.7
>ADGRG5	4.18	5.95	0	0.25
>ADGRG6	1.29	0.87	1.87	0.99
>ADGRL1	25.82	46.94	38.41	38.01
>ADGRL2	37.74	54.81	41.02	61.8
>ADGRL3	0.92	3.57	10.34	11.9
>ADGRL3-AS1	0	0.34	2.06	1.65
>ADGRL4	0.73	0.19	0.15	0.95
>ADGRV1	4.37	6.47	4.63	4.49
>ADH1A	0	0.12	0	0
>ADH4	0	0.04	0.11	0
>ADH5	388.47	338.97	506.7	473.56
>ADH6	0.76	0.49	0.05	0.24
>ADHFE1	2.66	5.15	6.17	4.21
>ADI1	26.58	29.52	45.63	43.84
>ADIPOQ-AS1	0	0.04	0	0
>ADIPOR1	70.73	99.63	99.93	78.96
>ADIPOR2	10.5	14.27	13.27	12.01
>ADIRF	0.38	4.64	2.54	0.66
>ADK	39.86	42.83	65.6	74.85
>ADM	23.55	20.93	14.27	25.08
>ADM2	0.68	1.42	1.2	0.59
>ADM5	1.98	2.42	1.51	2.59
>ADNP	6.09	9.22	9.5	6.24
>ADNP-AS1	2.63	7.26	7.91	5.83
>ADNP2	5.25	6.55	5.74	5.57
>ADO	0.56	0.39	0.68	0.49
>ADORA1	0	0.37	0	0.79
>ADORA2A	0	0.72	0.14	0.57
>ADORA2A-AS1	1.24	1.02	0.39	0.7
>ADORA2B	1.04	2.31	0.75	1.1
>ADPGK	9.07	14.38	14.7	8.11
>ADPGK-AS1	2.69	4.47	3.06	4.65
>ADPRH	0.71	0.9	0.54	0.93
>ADPRHL1	0	1.06	0.23	0.22
>ADPRHL2	30.66	33.86	26.02	33.03
>ADPRM	1.71	5.51	1.37	1.85
>ADRA1A	0	0.05	0.55	1.18
>ADRA1D	0	0.1	0	0
>ADRA2A	0.14	0.11	0	0
>ADRA2B	0	0.02	0	0
>ADRA2C	0.54	1.78	1.52	1.14
>ADRB1	0	0	0	0.24
>ADRB2	0	0	0.09	0.39
>ADRB3	0	0.11	0	0
>ADRBK1	61.06	77.54	69.67	55.78
>ADRBK2	6	7.92	5.21	4.56
>ADRM1	256.7	382.44	326.86	335.71
>ADSL	407.26	442.4	404.93	532.64
>ADSS	116.75	122.27	139.68	128.5
>ADSSL1	36.05	37.75	74.05	94.77
>AEBP1	20.4	26.78	40.73	46.05
>AEBP2	15.31	20.12	20.31	15.76
>AEN	11.6	28.59	14.77	14.79
>AES	130.13	206.71	238.65	226.18
>AFAP1	2.11	4.79	3.48	2.33
>AFAP1-AS1	0	0.34	0.11	0.13
>AFAP1L1	2.51	6.21	3.7	2.16
>AFAP1L2	0.57	1.77	1.1	1.65
>AFF1	4	8.43	6.38	5.4
>AFF2	1.56	2.62	1.3	1.8
>AFF3	0.19	0.09	0.27	0
>AFF4	4.6	9.62	9.25	9.61
>AFG3L1P	8.31	12.94	4.61	9.97
>AFG3L2	79.01	125.05	112.48	82.69
>AFM	0	0	0.22	0.23
>AFMID	25.65	38.47	14.84	20.4
>AFP	1.79	0.99	4.25	1.71
>AFTPH	7.03	9.26	6.71	4.4
>AGA	23.58	17.73	29.23	50.01
>AGAP1	4.52	7.5	6.02	7.1
>AGAP11	0	0.3	0	0.11
>AGAP2	1.76	1.76	0.91	4.66
>AGAP2-AS1	1.02	0.91	1.72	2.94
>AGAP3	20.41	29.67	16.39	20.05
>AGAP4	5.55	5.51	2.05	2.32
>AGAP5	1.85	1.75	2.97	2.23
>AGAP6	3.29	5.02	0.9	0.96
>AGAP7P	0	0.31	0.14	0.15
>AGAP9	4.02	3.72	0	0
>AGBL1	0	0	0	0.27
>AGBL2	0.58	2	0.66	1.39
>AGBL3	0	0.44	0.08	0.21
>AGBL4	0.35	2.31	0.73	0
>AGBL5	83.35	116.76	87.07	95.98
>AGER	9.69	7.4	15.46	11.08
>AGFG1	18	25.26	24.46	18.17
>AGFG2	4.38	6.16	3.26	2.5
>AGGF1	20.77	19.87	14.08	18.86
>AGK	28.27	33.98	51.65	48.16
>AGL	16.79	22.67	17.8	17.78
>AGMAT	6.08	10.52	4.11	6.07
>AGMO	0	1.73	0	0
>AGO1	6.53	13.53	9.94	10.84
>AGO2	16.81	32.94	30.17	22.86
>AGO3	7.49	11.37	12.79	9.33
>AGO4	4.84	7.73	6.66	9.23
>AGPAT1	22.33	31.66	30.36	30.37
>AGPAT2	25.14	30.46	42.83	34.35
>AGPAT3	1.71	2.06	3.51	2.35
>AGPAT4	6.73	9.95	7.1	10.33
>AGPAT4-IT1	0	0.06	0	0
>AGPAT5	15.03	19.38	12.52	20.09
>AGPS	18.78	22.74	28.63	26.98
>AGRN	90.32	199.27	143	121.83
>AGRP	0	0.1	0	0
>AGT	0	0.07	0	0
>AGTPBP1	65.89	76.68	47.84	44.17
>AGTR1	0	0	0.2	0
>AGTRAP	76.93	98.31	110.12	67.09
>AGXT2	0	0.05	0	0
>AHCTF1	15.25	24.7	27.36	21.04
>AHCTF1P1	0.06	0.05	0.4	0.15
>AHCY	413.41	437.67	273.47	287.17
>AHCYL1	69.11	82.36	65.99	72.18
>AHCYL2	9.03	16.88	9.77	13.2
>AHDC1	1.52	1.77	2.57	3.25
>AHI1	9.98	9.6	18.27	14.01
>AHNAK	0.16	1.96	0.59	0.11
>AHNAK2	0	0.06	0.5	0.29
>AHR	1.89	2.25	3.29	1.37
>AHRR	0.18	0.37	0.8	0.31
>AHSA1	229.43	287.08	235.92	226.05
>AHSA2	13.91	20.56	15.94	16.35
>AHSG	0	0.27	0	0
>AHSP	0	1.11	0	0
>AIDA	46.23	48.59	42.97	31.09
>AIF1	3.31	15.49	5.6	9.06
>AIF1L	28.07	43.68	50.95	42.75
>AIFM1	161.27	186.56	135.32	132.57
>AIFM2	4.81	5.66	7.19	5.07
>AIFM3	0	1.9	6.24	6.65
>AIG1	31.94	53.35	38.06	27.59
>AIM1	4.38	4.74	5.39	2.32
>AIM1L	5.43	8.77	6.83	5.6
>AIM2	0.98	1.62	2.17	5.92
>AIMP1	60.07	60.8	107.67	92.18
>AIMP2	81.14	106.97	101.14	101.98
>AIP	85.14	97.03	70.44	73.38
>AIPL1	0.82	0.38	0.3	2
>AIRE	0.45	2.14	0	0
>AIRN	0	0.03	0	0
>AJAP1	0	0.25	1.42	0.91
>AJUBA	16.49	17.91	33.15	28.33
>AK1	20.03	23.68	24.06	32.05
>AK2	67.96	84.74	90.11	70.56
>AK3	9.47	13.29	17.24	11.74
>AK4	4.27	1.33	1.7	1.67
>AK5	5.76	8.12	14.13	4.24
>AK6	29.37	54.67	69.69	39.88
>AK7	4.09	3.9	0.13	1.52
>AK8	0	2.22	1.11	1.83
>AK9	0.14	1.76	1.34	1.26
>AKAP1	20.64	25.26	14.12	13.04
>AKAP10	11.98	15.07	13.39	11.61
>AKAP11	1.24	2.59	1.09	1.58
>AKAP12	4.96	5.73	8.13	4.56
>AKAP13	4.74	8.17	6.61	9.41
>AKAP14	0	0.77	5.22	1.62
>AKAP17A	7.43	8.58	8.45	8.59
>AKAP2	1.5	2.81	2.27	2.04
>AKAP3	0.47	0.3	2.1	1.86
>AKAP5	0.31	0.31	0.62	0.49
>AKAP6	0	0	0	0.15
>AKAP7	7.57	5.97	11.69	5.34
>AKAP8	17.51	25.71	22.94	26.03
>AKAP8L	101.63	145.14	155.25	150.51
>AKAP9	11.97	12.13	16.4	14.76
>AKIP1	10.91	16.61	20.89	22.68
>AKIRIN1	93.47	111.15	89.53	51.11
>AKIRIN2	50.3	61.39	51.39	52.74
>AKNA	10.05	19.3	12.93	9.83
>AKR1A1	459.53	466.75	370.44	514.32
>AKR1B1	507.86	444.64	383.14	485.05
>AKR1B15	0	0	0	0.58
>AKR1C1	6.64	5.17	0	0
>AKR1C2	2.57	0.63	0.71	0.63
>AKR1C3	25.83	16.66	12.53	18.19
>AKR1C8P	0	0	0	0.16
>AKR1D1	0	0	0.25	0
>AKR1E2	5.37	4.86	1.82	0.75
>AKR7A2	58.28	57.54	38.32	48.61
>AKR7A2P1	0.79	2.5	0.67	0.35
>AKR7A3	0.82	1.98	21.14	7.94
>AKR7L	0	0.19	1.13	0.69
>AKT1	53.63	74.38	77.04	58.94
>AKT1S1	10.85	24.07	32.13	22.02
>AKT2	33.07	55.16	40.03	35.49
>AKT3	2.13	2.06	2.5	4.38
>AKTIP	25.1	32.55	35.09	27.29
>ALAD	10.2	10.06	9.5	10.64
>ALAS1	52.63	71.12	63.22	55.92
>ALAS2	0	0.55	0	0
>ALB	0	0.1	1.2	0.73
>ALCAM	14.4	19.61	11.95	8.13
>ALDH16A1	55.27	122.34	44.89	59
>ALDH18A1	118.71	133.13	116.18	93.2
>ALDH1A1	1.49	3.3	1.44	1.05
>ALDH1A2	0.28	0.45	0.48	6.77
>ALDH1A3	2.32	3.29	0.71	1.23
>ALDH1B1	6.39	8.36	4.11	5.43
>ALDH1L1	1.08	2.96	4.88	0.91
>ALDH1L2	1.86	2.27	4.65	1.49
>ALDH2	80.99	116.75	109.11	185.2
>ALDH3A1	0.54	1.21	1.83	5.99
>ALDH3A2	32.65	31.73	25.91	29.82
>ALDH3B1	0	1.44	1.98	1.94
>ALDH3B2	0	0.05	0	0
>ALDH4A1	59.28	81.23	40.04	30.54
>ALDH5A1	2.24	3.17	3.7	2.96
>ALDH6A1	21.36	28.14	23.34	18.91
>ALDH7A1	152.55	155.89	209.92	217.22
>ALDH8A1	0	0	0.17	0
>ALDH9A1	94.42	93.49	92.67	103.85
>ALDOA	1777.76	1394.49	1651.39	1420.03
>ALDOB	0	0.03	0.18	0.25
>ALDOC	84.23	89.32	89.9	78.67
>ALG1	35.09	46.26	26.35	28.88
>ALG10	0	1.33	1.46	0.92
>ALG10B	0.1	0.23	0.59	0.64
>ALG11	4.64	6.62	4.95	6.05
>ALG12	22.79	17.91	21.99	25.88
>ALG13	48.49	74.5	54.13	48.78
>ALG14	10.28	11.97	5.78	5.56
>ALG1L	6.27	10.04	3.32	2.43
>ALG1L2	0	1.46	6.95	5.98
>ALG1L9P	0.57	1.94	0	0
>ALG2	2.74	5.4	3.9	3.59
>ALG3	86.79	94.65	116.02	128.47
>ALG5	58.74	71.85	99.23	71.59
>ALG6	43.99	35.01	71.35	59.6
>ALG8	115.48	137.07	210.28	165.6
>ALG9	9.79	16.58	9.94	10.64
>ALK	0	0	0.28	0.23
>ALKBH1	8.51	12.51	12.74	10.35
>ALKBH2	29.13	29.79	25.01	32.82
>ALKBH3	19.27	21.76	25.66	27.1
>ALKBH3-AS1	0	0.08	0	0
>ALKBH4	6.05	10.91	16.95	16.14
>ALKBH5	12.19	16.07	13	12.37
>ALKBH6	48.44	44.99	45.64	35.98
>ALKBH7	164.61	169.8	145.15	158.81
>ALKBH8	4.92	6.56	7.76	9.84
>ALLC	0	0.1	0	0
>ALMS1	9.85	11.01	6.17	6.81
>ALMS1-IT1	0	0.07	1.57	1.04
>ALOX12	1.32	4.45	5.4	7.57
>ALOX12-AS1	0	0.69	0	0
>ALOX12B	0.88	0.71	0.62	0.64
>ALOX12P2	1.89	5.54	1.05	2.53
>ALOX15	0	1.7	2.77	1.09
>ALOX15B	0	0.7	0	0
>ALOX15P1	0	0.77	0	0.43
>ALOX5	0	2.6	0.5	0
>ALPK1	0	0.13	0.37	0
>ALPK2	0	0.07	0.62	0.23
>ALPK3	1.83	2.52	0.09	1.03
>ALPL	192.85	263.42	276.65	219.21
>ALPP	0.41	1.2	0.19	0
>ALPPL2	3.32	7.63	0.44	0.12
>ALS2	18.45	24.96	20.76	20.95
>ALS2CL	2.41	4.74	0.97	0.85
>ALS2CR11	0	0.48	0.2	0
>ALS2CR12	0	0.12	0.3	0.37
>ALX1	0	0.53	0	0
>ALX3	6.75	9.34	5.72	5.92
>ALYREF	461.11	585.93	523.24	535.91
>AMACR	5.8	6.59	9.77	5.39
>AMBN	0	0	0.22	1.57
>AMBP	5.33	7.43	2.19	5.06
>AMBRA1	13.77	17.85	13.58	15.74
>AMD1	52	71.58	57.94	54.14
>AMDHD1	0	0.76	0.31	0.96
>AMDHD2	36.36	56.92	31.54	40.1
>AMER1	0.05	0.23	0.29	0.32
>AMER2	0	0.01	0	0
>AMER3	0	0.02	0	0
>AMFR	22.6	31.87	44.12	32.79
>AMH	4.24	1.88	0.21	0.23
>AMHR2	0	0.26	0	0
>AMICA1	0	0	0.2	0.21
>AMIGO1	0	0.15	0.08	0.62
>AMIGO2	0	0.04	0.29	0.58
>AMIGO3	0.35	0.35	1.27	2.24
>AMMECR1	6.62	6.03	2.98	3.57
>AMMECR1L	3.59	4.48	6.27	5.14
>AMN	1	1.21	2.13	0
>AMN1	7.74	7.75	10.81	13.26
>AMOT	4.07	3.81	2.9	2.89
>AMOTL1	4.26	4.02	4.77	8.72
>AMOTL2	9.75	21.52	26.16	22.07
>AMPD2	11.72	20.08	25.52	27.3
>AMPD3	0.79	2.26	2.5	2.29
>AMPH	3.54	5.38	5.48	16.21
>AMT	28.77	72.68	46.43	54.57
>AMY1A	0	0.2	1.28	0.32
>AMY2A	0	0	0.37	0.63
>AMY2B	1.62	4.4	7.79	7.23
>AMZ1	0	0.12	0.94	0.28
>AMZ2	114.65	111.58	86.52	101.88
>AMZ2P1	2.35	4.65	2.83	7.57
>ANAPC1	47.42	66.51	59.96	56.56
>ANAPC10	29	27	16.78	13.85
>ANAPC11	287.66	292.03	223.67	296.22
>ANAPC13	18.2	30.6	22.04	27.47
>ANAPC15	159.37	132.57	154.47	131
>ANAPC16	31.68	41.42	21.22	26.22
>ANAPC1P1	0	0.1	0.31	0.38
>ANAPC2	22.79	45.5	34.92	33.69
>ANAPC4	59.1	75.04	69.74	58.9
>ANAPC5	148.32	207.5	236.73	217.25
>ANAPC7	60.23	84.47	76.43	77.08
>ANG	0	3.41	0.21	0
>ANGEL1	7.81	9.93	13.35	14.55
>ANGEL2	7.72	12.27	6.6	7.75
>ANGPT1	0	0.18	0	1.92
>ANGPT2	0	0.19	0.62	0.34
>ANGPT4	0	0.5	0.19	0.48
>ANGPTL1	0.31	0.24	0.23	0.66
>ANGPTL2	2.82	2.53	1.82	3.62
>ANGPTL3	0	0.13	0	0
>ANGPTL4	1.39	1.45	1.91	3.03
>ANGPTL5	0	0	0.15	0
>ANGPTL6	7.95	10.51	10.59	10.58
>ANGPTL7	0	0	0	0.31
>ANHX	0	0.06	0	0
>ANK1	2.51	3.05	2.29	2.44
>ANK2	4	10.26	7.63	7.62
>ANK3	20.19	22.11	24.24	16.27
>ANKAR	0.24	0.36	0.42	0.35
>ANKDD1A	3.11	4.35	5.59	7.72
>ANKDD1B	0	0.33	0	0
>ANKEF1	8.8	9.41	0.23	0.29
>ANKFY1	8.56	18.96	14.43	17.52
>ANKH	2.46	3.56	3.1	4.06
>ANKHD1	87.76	58.61	46.08	57.41
>ANKHD1-EIF4EBP3	5.13	10.74	12.48	13.06
>ANKIB1	12.82	19.65	17.45	13.42
>ANKK1	0	0.11	0	0
>ANKLE1	2.82	1.99	2.52	3.22
>ANKLE2	26.43	40.19	40.17	37.03
>ANKMY1	1.26	2.05	6.33	3.88
>ANKMY2	8.35	18.9	21.43	34.15
>ANKRA2	18.02	14.54	18.43	29.31
>ANKRD1	0	0.7	18.72	4.85
>ANKRD10	34.71	40.87	30.98	38.96
>ANKRD11	17.59	33.99	22.59	19.28
>ANKRD12	6.93	7.88	7.54	6.48
>ANKRD13A	7.46	11.35	7.94	10.61
>ANKRD13B	10.2	10.93	14.44	9.34
>ANKRD13C	7.06	10.41	9.01	11.2
>ANKRD13D	24.94	31.32	30.25	31.62
>ANKRD16	9.43	12.64	9.57	7.18
>ANKRD17	27.63	36.48	34.11	35.76
>ANKRD18A	1.72	3.98	0	0
>ANKRD18B	9.39	4.7	0.29	0.62
>ANKRD19P	2.87	1.65	4.13	2.51
>ANKRD20A9P	0.03	0	0	0.01
>ANKRD23	1.4	2.03	2.26	1.72
>ANKRD24	12.98	17.15	12.69	10.98
>ANKRD26	8.44	9.63	13.1	13.45
>ANKRD27	38.27	47.77	47.5	27.8
>ANKRD28	17.21	35.15	35.5	27.31
>ANKRD29	0.31	0.43	1.16	2.01
>ANKRD30B	0	0.03	0.02	0
>ANKRD30BL	0	0.18	0	0
>ANKRD30BP3	0	0	0	0.21
>ANKRD31	0	0.1	0	0
>ANKRD33	0	0.28	0	0.27
>ANKRD33B	0	0.3	0.73	0.71
>ANKRD34A	0	0.17	0	0
>ANKRD34B	0.26	0.13	0.45	0.6
>ANKRD35	2.39	3.27	1.15	2.14
>ANKRD36	3.44	4.27	1.06	1.75
>ANKRD36B	2.44	3.54	2.21	2.36
>ANKRD36BP1	2.25	6.66	4.09	3.44
>ANKRD36BP2	2.42	0.67	2.02	0
>ANKRD36C	1.42	1.74	1.01	2.05
>ANKRD37	14.53	9.94	8.55	12.4
>ANKRD39	26.52	30.04	23.8	30.75
>ANKRD40	9.61	18.97	12.21	10.61
>ANKRD42	1.61	3.63	5.88	3.34
>ANKRD44	0	0.19	0.21	0.44
>ANKRD45	1.48	0.58	0.75	0.16
>ANKRD46	11.58	8.78	12.02	12.11
>ANKRD49	2.43	3.07	2.2	1.18
>ANKRD50	1.3	2.7	2.14	2.83
>ANKRD52	7.27	10.97	10.71	8.41
>ANKRD53	0	0.22	0	0
>ANKRD54	4.64	7.86	7.66	7.37
>ANKRD6	3.87	5.43	5.08	5.9
>ANKRD61	0	0.9	0.75	1.62
>ANKRD65	0.48	1.99	0.3	0.43
>ANKRD66	0	0.18	0	0
>ANKRD7	0	2.67	0	2
>ANKRD9	14.89	13.16	12.69	11.57
>ANKS1A	11.5	22.63	14.06	14.57
>ANKS1B	4.43	4.66	5.21	7.36
>ANKS3	23.87	39.2	25.25	26.81
>ANKS6	10.76	16.15	7.04	6.8
>ANKZF1	39.82	55.73	56.96	54.16
>ANLN	54.1	72.18	84.19	78.21
>ANO1	4.19	3.84	1.91	1.47
>ANO10	69.1	65.71	55.82	53.01
>ANO2	2.24	3.89	2.6	2.5
>ANO3	0	0.07	0.22	0.23
>ANO4	1.72	5.83	2.04	5.49
>ANO5	2.49	4.78	6.77	2.6
>ANO6	10.85	17.48	13.14	11.97
>ANO7	0.8	0.57	0	0.49
>ANO8	10.47	20.49	18.57	18.91
>ANO9	5.67	18.92	0.34	1.26
>ANOS1	20.96	24.37	49.78	43.66
>ANP32A	243.19	260.3	279.48	257.32
>ANP32AP1	0.04	0.6	0.29	0.21
>ANP32B	221.26	213.23	261.68	251.68
>ANP32C	0.43	0.25	0	0
>ANP32E	89.36	79.12	73.51	76.66
>ANPEP	2.51	3.7	4.55	4.79
>ANTXR1	10.29	14.04	18.05	11.34
>ANTXR2	0.77	0.64	4.15	3.5
>ANXA1	0	6.49	4.34	0
>ANXA10	0	0	0.31	0
>ANXA11	62.88	94.71	101.33	67.41
>ANXA2	219.42	384.7	442.27	377.84
>ANXA2P1	0	0.06	0.17	0
>ANXA2P2	0	0.24	0.91	0.34
>ANXA3	52.05	35.06	51.12	47.99
>ANXA4	13.69	25.11	17.16	11.56
>ANXA5	487.63	459.97	456.3	631.77
>ANXA6	167.99	214.62	226.21	202.97
>ANXA7	116.51	145.97	111.34	111.62
>ANXA8L1	0	0.1	0	0
>ANXA9	8.25	12.85	7.33	10.91
>AOAH	0	0.06	0	0
>AOC2	1	1.48	1.48	0.24
>AOC3	0	0.25	0.33	0
>AOC4P	0	0	0.05	0
>AOX1	4.93	6.35	6.34	8.67
>AP1AR	12.22	18.14	15.2	16.56
>AP1B1	76.47	112.31	83.18	78.31
>AP1G1	17.35	25.14	24.07	22.62
>AP1G2	47.93	83.94	67.91	50.29
>AP1M1	39.68	44.93	33.69	35.69
>AP1M2	251.02	332.98	237.52	122.21
>AP1S1	84.52	71.83	43.95	62.96
>AP1S2	125.6	174.26	82.02	123.42
>AP1S3	0.63	2.5	1.74	1.65
>AP2A1	157.78	215.44	207.29	166.61
>AP2A2	26.87	37.8	36.46	32.47
>AP2B1	103.7	133.85	113.64	99.31
>AP2M1	534.93	608.49	617.96	540.71
>AP2S1	303.15	346.4	290.85	295.46
>AP3B1	56.46	79.7	42.48	50.11
>AP3B2	8.9	9.9	5.01	9.7
>AP3D1	97.23	166.35	133.35	114.16
>AP3M1	16.98	21.63	23.11	22.28
>AP3M2	6.52	10.8	10.08	16.11
>AP3S1	103.52	104.19	115.3	115.91
>AP3S2	11.04	12.21	9.24	9.08
>AP4B1	10.25	14.07	22.03	22.23
>AP4B1-AS1	6.43	0.01	14.26	0.05
>AP4E1	1.9	4.72	3.78	3.2
>AP4M1	28.08	33.32	31.51	31.83
>AP4S1	3.04	3.56	3.62	4.77
>AP5B1	0.38	0.5	0.24	0.41
>AP5M1	14.28	20.42	14.61	17.58
>AP5S1	1.33	2.11	3.24	2.51
>AP5Z1	5.96	17.59	14.13	9.98
>APAF1	8.68	11.31	10.42	13.36
>APBA1	0	0.15	0	0
>APBA2	7.35	10.93	13.43	9.73
>APBA3	24.33	33.34	38.17	28.55
>APBB1	70.11	82.69	82.83	55.32
>APBB2	10.15	11.99	18.55	13.63
>APBB3	14.35	15.83	24.08	35.07
>APC	0.88	1.65	2.06	1.89
>APC2	0.62	1.63	1.59	1.01
>APCDD1	1.4	1.14	2.87	2.85
>APCDD1L	0	0.32	0	0.13
>APEH	265.61	322.34	169.78	164.65
>APELA	47.59	46.68	63.31	36.9
>APEX1	307.89	356.05	306.54	247.28
>APEX2	14.98	24.12	15.96	19.01
>APH1A	111.45	95.27	87.71	84.64
>APH1B	4.9	6.54	6.7	3.92
>API5	91.45	106.36	107.56	104.54
>APIP	65.61	73.97	96.14	102.68
>APITD1	10.4	10.67	12.52	14.8
>APITD1-CORT	9.88	10.38	13.11	19.23
>APLF	3.56	4.84	4	5.66
>APLN	1.1	0.48	0.87	0.26
>APLNR	0	0	0.06	0.06
>APLP1	29.03	27.13	37.03	43.21
>APLP2	343.28	474.52	180.38	346.7
>APMAP	90.94	101.53	92.28	91.36
>APOA1	0	1.73	10.38	8.92
>APOA1-AS	1.92	0.52	4.06	4.09
>APOA1BP	181.13	210.16	251.43	300.81
>APOA2	0	2.89	0	0
>APOB	0	0.03	0.03	0.03
>APOBEC2	0.67	1.17	0.31	0
>APOBEC3A	0	0	1.25	0.58
>APOBEC3B	51.98	25.18	5.59	6.27
>APOBEC3B-AS1	8.74	5.05	1.88	0
>APOBEC3C	22.02	30.39	23.66	34.77
>APOBEC3D	3.71	7.37	3.92	2.75
>APOBEC3F	1.67	4.02	2.01	2.67
>APOBEC3G	1.64	3.64	7.47	11.75
>APOBEC3H	1.54	6.02	2.36	3.18
>APOBR	0	0.08	0	0
>APOC1	212.6	169.19	108.44	48.62
>APOC1P1	1.29	1.63	0.95	3.84
>APOC4-APOC2	0.54	0	0	0
>APOD	0	0.19	0	0
>APOE	643.27	780.48	737.11	535.94
>APOH	0	0	0.37	0
>APOL1	0	0.11	0	0
>APOL2	5.7	5.76	1.05	1.83
>APOL4	0	0.04	0	0
>APOL6	0	0.03	0	0
>APOLD1	0	0	0	0.15
>APOM	3.09	11.07	6.63	12.62
>APOO	195.08	185.1	122.13	117.71
>APOOL	2.39	3.58	3.97	3.5
>APOOP5	0	0.14	0	0
>APOPT1	19.85	45.97	19.27	19.12
>APP	355.82	481.95	708.07	547.92
>APPBP2	5.56	5.76	4.85	6.58
>APPL1	13.39	18.15	20.82	18.64
>APPL2	19.95	26.56	20.92	21.89
>APRT	606.14	556.37	425.43	480.24
>APTR	18.09	27.22	11.41	12.26
>APTX	40.49	51.21	30.32	30.4
>AQP1	0	0	0.32	0
>AQP11	0.79	1.69	2.13	1.34
>AQP3	0	2.27	14.58	2.65
>AQP4	0	0.15	0.07	0
>AQP4-AS1	0	0.1	0	0
>AQP5	0.61	0.95	1.67	0.49
>AQP7P3	0	0.27	0	0
>AQR	63.11	83.64	71.42	61.07
>AR	0.2	0.97	0.88	0.65
>ARAF	63.51	74.23	71.22	76.96
>ARAP1	44.85	69.8	26.63	27.24
>ARAP2	0.41	0.47	1.8	2.5
>ARAP3	22.73	24.91	19.8	33.25
>ARC	0.71	0.79	2.27	1.82
>ARCN1	43.97	72.14	35.84	70.54
>AREL1	10.96	19.22	13.09	15.9
>ARF1	175.07	219.33	191.22	162.89
>ARF3	59.74	85.63	82.74	69.22
>ARF4	113.51	145.65	121.47	126.69
>ARF5	489.76	433.73	340.98	367.86
>ARF6	2.88	6.29	3.13	4.05
>ARFGAP1	27.71	45.17	25.72	25.65
>ARFGAP2	57.97	76.97	64.37	60.23
>ARFGAP3	26.08	30.76	42.93	39.34
>ARFGEF1	44.5	65.73	46.78	45.65
>ARFGEF2	7.41	14.17	9.79	9.02
>ARFGEF3	2.59	5.45	1.43	1.39
>ARFIP1	22.28	25.82	18.17	15.34
>ARFIP2	16.64	26.13	24.76	18.98
>ARFRP1	16.99	24.33	24.13	33.01
>ARG1	0.7	0.41	0	0
>ARG2	105.56	102.75	90.12	71.3
>ARGFX	0	0.14	0.09	0
>ARGFXP2	0.78	0.39	0	0.39
>ARGLU1	99.9	108.13	117.91	152.35
>ARHGAP1	23.01	32.12	27.94	26.9
>ARHGAP10	6.68	10.62	9.7	12.4
>ARHGAP11A	16.22	17.37	12.26	15.82
>ARHGAP11B	3.21	7.47	18.28	7.31
>ARHGAP12	17.27	22.25	20.53	16.5
>ARHGAP15	0	0	1.22	3.15
>ARHGAP17	33.29	44.72	33.18	35.73
>ARHGAP18	2.79	5.3	14.13	9.97
>ARHGAP19	11.77	15.31	15.95	15.38
>ARHGAP20	0.17	0.05	0	0
>ARHGAP21	8.79	12.24	10.94	10.37
>ARHGAP22	4.1	8	6.41	3.41
>ARHGAP23	5.59	11.69	7.92	5.25
>ARHGAP24	0	0.12	0.32	0.1
>ARHGAP25	0	1.13	0.66	0
>ARHGAP26	3.78	4.89	4.07	3.8
>ARHGAP26-AS1	0	0	0	0.45
>ARHGAP27	1.04	4.31	4.76	1.3
>ARHGAP28	2.21	4.56	3.5	3.5
>ARHGAP29	1.07	1.58	2.75	3.02
>ARHGAP30	0.66	1.06	0.59	1.15
>ARHGAP31	0	0.38	0.34	0
>ARHGAP31-AS1	0	0.25	0.44	0
>ARHGAP32	1.99	3.11	1.54	2.58
>ARHGAP33	8.45	13.16	7.83	8.1
>ARHGAP35	5.71	8.05	8.43	7.19
>ARHGAP36	0.34	0.35	1.27	3.05
>ARHGAP39	5.21	7.18	6.13	5.62
>ARHGAP4	27.21	43.81	32.48	25.13
>ARHGAP40	0.56	0.15	2.32	3.42
>ARHGAP42	15.04	28.18	8.68	5.69
>ARHGAP44	9.06	13.72	15.02	16.34
>ARHGAP5	5.24	5.58	6.17	5.91
>ARHGAP5-AS1	0	0.12	0.1	0
>ARHGAP6	0	0.38	0.29	1.13
>ARHGAP8	65.18	104.45	96.92	70.33
>ARHGAP9	1.39	5.41	2.52	1.22
>ARHGDIA	99.01	110.41	79.58	109.37
>ARHGDIB	0	0.46	0	0
>ARHGDIG	7.7	5.64	5.27	0.91
>ARHGEF1	48.94	64.66	35.84	51.24
>ARHGEF10	10.04	15.78	23.94	20.97
>ARHGEF10L	35.75	46.87	19.15	26.68
>ARHGEF11	18.69	28.66	26.87	22.16
>ARHGEF12	7.47	10.85	8.41	8.7
>ARHGEF15	0.67	0.59	0.85	0.14
>ARHGEF16	25.7	41.57	44.78	24.66
>ARHGEF17	2.84	3.88	7.34	6.62
>ARHGEF18	16.28	24.51	33.57	19.55
>ARHGEF19	60.47	72.83	53.99	31.64
>ARHGEF2	44.89	59.66	60.88	66.11
>ARHGEF25	12.09	14.47	32.73	38.58
>ARHGEF26	3.75	6.12	5.37	4.68
>ARHGEF28	0	0.77	0.19	0
>ARHGEF3	1.16	2.67	1.75	1.56
>ARHGEF33	0.35	0.44	0	0.24
>ARHGEF34P	3.08	7.43	3.58	2.77
>ARHGEF35	0.97	0.65	1.02	0.27
>ARHGEF37	0	0.06	0	0.19
>ARHGEF38	0.19	0.01	0	0
>ARHGEF39	20.53	21.04	26.85	26.8
>ARHGEF4	4.9	6.89	6.33	7.07
>ARHGEF40	30.36	42.24	36	41.48
>ARHGEF5	2.61	8.45	2.45	1.45
>ARHGEF6	3.43	12.54	2.56	2.36
>ARHGEF7	19.25	24.26	25.1	26.26
>ARHGEF7-AS2	0	0.28	0.71	0.29
>ARHGEF9	14.63	21.49	13.64	14.91
>ARID1A	19.53	31.19	24.77	21.35
>ARID1B	11.56	19.21	11.91	10.43
>ARID2	12.03	18.39	13.35	12.78
>ARID3A	27.95	38.51	26.39	20.37
>ARID3B	26.19	45.92	36.15	27.76
>ARID3C	0	0	0.7	7.3
>ARID4A	7.82	8.8	10.44	11.2
>ARID4B	23.06	22.3	25.18	31.14
>ARID5A	0.47	2.2	2.16	3.09
>ARID5B	0	0.04	0.06	0.18
>ARIH1	24.23	30.55	33.85	38.07
>ARIH2	40.54	59.66	52.69	55.87
>ARIH2OS	1.13	0.87	0.9	0.75
>ARL1	30.71	33.02	46.22	38.29
>ARL10	0.21	1.03	3.05	3.04
>ARL11	0	0.6	0	0
>ARL13A	0	0.12	0.23	0
>ARL13B	3.39	5.26	8.82	6.75
>ARL14EP	17.16	20.31	21	17.4
>ARL15	3.34	3.98	5.61	5.63
>ARL16	16.96	40.45	38.04	34.49
>ARL17A	1.54	2.89	2.46	0.54
>ARL17B	2.18	12.9	7.93	2.7
>ARL2	461.25	514.94	381.01	370.61
>ARL2BP	13.86	13.95	14.18	14.76
>ARL3	38.7	41.33	40.17	27.6
>ARL4A	3.95	6	4.6	4.4
>ARL4C	0.53	0.81	2.19	3.17
>ARL4D	4.6	4.23	0.98	0.9
>ARL5A	19.23	24.21	14.41	16.31
>ARL5B	7.79	11.46	7.63	7.34
>ARL6	3.04	8.84	6.65	9.66
>ARL6IP1	194.07	195.97	173.69	230.68
>ARL6IP4	144.38	161.56	118.62	117.55
>ARL6IP5	13.08	15.23	11.27	20.27
>ARL6IP6	22.3	27.64	24.1	22.52
>ARL8A	35.64	48.1	54.3	45.94
>ARL8B	10.92	14.97	15.08	13.61
>ARL9	0	1.2	0	0
>ARMC1	20.77	32.61	24.67	30.53
>ARMC10	44.38	48.98	46.09	27
>ARMC12	5.1	2.56	1.95	3.09
>ARMC2	0.83	1.47	1.76	3.23
>ARMC3	0	0.11	0.18	0
>ARMC4	8.09	9.3	0.6	1.26
>ARMC5	4.95	7.8	7.99	9.31
>ARMC6	41.73	67.29	48.5	45.93
>ARMC7	1.62	8.68	3.99	4.68
>ARMC8	24.91	41.37	30.03	28.21
>ARMC9	41.77	42.96	82.89	96.8
>ARMCX1	4.99	8.55	2.94	4.12
>ARMCX2	24.6	41.67	15.27	16.6
>ARMCX3	3.58	6.57	5.68	7.83
>ARMCX4	0.66	2.05	1.86	1.44
>ARMCX5	4.83	3.82	5.26	3.79
>ARMCX5-GPRASP2	0.17	0.42	0	0.19
>ARMCX6	26.33	40.73	17.91	4.46
>ARMT1	26.25	31.58	30.48	22.55
>ARNT	16.1	22.2	23.47	21.26
>ARNT2	2.79	6.05	1.5	3.08
>ARNTL	13.29	10.21	8.04	5.15
>ARNTL2	4.65	7.75	5.57	3.6
>ARNTL2-AS1	0	0.19	0	0.46
>ARPC1A	269.45	299.4	244.18	264.88
>ARPC1B	111.27	145.14	106.34	108.77
>ARPC2	374.08	432.91	390.71	378.28
>ARPC3	451.12	479.73	465.25	446.41
>ARPC4	141.36	177.33	143.89	144.94
>ARPC4-TTLL3	2.6	1.03	0.97	0.77
>ARPC5	19.37	17.34	9.95	15.53
>ARPC5L	57.67	82.16	72.51	59.98
>ARPIN	2.25	3.54	1.14	7.95
>ARPP19	14.14	13.33	15.74	13.27
>ARR3	0.21	0.53	1.36	1.79
>ARRB1	0.14	0.85	0.56	0.36
>ARRB2	84.9	111.16	109.65	108.68
>ARRDC1	18.3	43.52	35.72	40.95
>ARRDC1-AS1	16.28	12.94	8.58	6.76
>ARRDC2	4.35	5	3.52	3.37
>ARRDC3	27.16	24	20.93	23.5
>ARRDC3-AS1	0.61	0.47	0	0
>ARRDC4	7.81	8.66	11.84	20.59
>ARRDC5	0	0.07	0.08	0
>ARSA	5.79	6.84	5.75	6.33
>ARSB	2.86	4.41	6.19	6.78
>ARSD	1.6	4.41	0.94	1.04
>ARSE	1.67	3.45	0.48	8.38
>ARSG	7.58	8.93	8.22	12.53
>ARSI	0.5	0.96	0.34	0.18
>ARSJ	0.22	0.14	0.04	0
>ARSK	3.72	6.43	1.43	1.82
>ART3	0	0.73	0.67	0
>ART5	8.06	13.35	1.4	1.66
>ARTN	2.83	3.81	8.27	6.02
>ARV1	28.48	26.77	26.24	26.35
>ARVCF	18.01	33.96	36.58	36.9
>ARX	0	0.32	0.14	0
>AS3MT	34.91	37.56	9.6	6.16
>ASAH1	36.19	41.52	31.37	29.74
>ASAH2	1.48	1.96	4.47	4.29
>ASAH2B	0	6.48	8.73	5.98
>ASAP1	9.67	13.79	18.87	13.96
>ASAP1-IT2	0	0.07	0	0
>ASAP2	14.67	18.19	21.33	17.61
>ASAP3	33.81	42.99	47.55	27.88
>ASB1	3	5.2	4.18	4.12
>ASB13	5.07	5.63	3.69	5.12
>ASB14	1.33	0.27	1.02	1.42
>ASB16	8.27	10.57	1.32	2.8
>ASB16-AS1	8.26	8.9	0	0
>ASB18	0	0.2	0	0.34
>ASB2	0	0.19	0	0.29
>ASB3	28.89	44.81	49.61	45.87
>ASB6	15.1	21.46	19.35	20.78
>ASB7	3.22	3.03	2.97	3.47
>ASB8	1	3.12	1.55	0.94
>ASB9	0.92	2.08	0.78	0
>ASB9P1	0.66	0.32	0	0
>ASCC1	25.33	33.11	28.78	28.46
>ASCC2	37.32	66.01	44.38	50.24
>ASCC3	38.87	50.18	31.48	37.73
>ASCL1	0	0.08	0	0
>ASCL2	0.28	0.14	0	0
>ASCL5	0	0	0.12	0.65
>ASF1A	26.5	26.22	28.81	26.97
>ASF1B	20	32.03	44.42	29.15
>ASGR1	13.94	9.67	1.88	3.19
>ASGR2	0.67	0	0	0
>ASH1L	3.96	7.08	6.61	6.01
>ASH1L-AS1	0	1.02	1.2	0.6
>ASH2L	84.77	102.37	111.28	83.91
>ASIC1	1.42	1.62	4.1	5.14
>ASIC2	0.3	0.57	2.45	5.06
>ASIC3	0.4	2.43	4.72	3.39
>ASIC4	0	0.17	0	0
>ASIP	0	0.89	1.84	0
>ASL	68.53	96.07	46.92	41.59
>ASMT	0	1.67	0	0
>ASMTL	118.23	178.28	86.25	108.6
>ASMTL-AS1	1.15	2.39	3.62	3.71
>ASNA1	211.1	251.53	229.49	228.99
>ASNS	334.15	452.04	541.81	380.28
>ASNSD1	21.12	29.76	22.66	28.07
>ASPA	0	0	0.47	0
>ASPDH	0	0.76	1.12	0.23
>ASPG	4.39	7.13	0	0
>ASPH	38.14	38.88	27.45	28.51
>ASPHD1	8.06	12.79	8.83	9.66
>ASPHD2	5.44	4.68	2.7	2.09
>ASPM	22.48	18.23	15.54	25.59
>ASPRV1	0	0	0.1	0
>ASPSCR1	80.97	110.11	86.9	98.74
>ASRGL1	22.07	26.34	11.35	11.89
>ASS1	280.35	371.03	242.52	105.94
>ASTE1	6.47	7	2.35	5.04
>ASTL	0	1.44	0.23	0
>ASTN1	2.79	3.12	8.92	13.29
>ASTN2	8.98	24.63	13.66	15.08
>ASUN	86.32	82.58	121.04	77.57
>ASXL1	1.37	4.03	4.84	6.76
>ASXL2	2.43	3.93	3.95	3.17
>ASXL3	0	0.08	0	0.08
>ATAD1	37.94	40.56	44.09	39.05
>ATAD2	26.44	41.09	26.45	29.93
>ATAD2B	3.81	6.57	5.8	4.94
>ATAD3A	54.37	74.44	38.85	37.83
>ATAD3B	49.89	60.13	28.2	28.12
>ATAD3C	0.32	0.25	4.89	2.65
>ATAD5	14.38	16.02	14.22	17.02
>ATAT1	0.76	4.63	10.55	7.68
>ATCAY	3.68	8.87	3.46	3.55
>ATE1	5.44	11.72	10.85	9.74
>ATF1	15.49	18.53	26.11	20.31
>ATF2	14.51	20.91	17.51	22.23
>ATF3	5.59	7.01	6.86	5.23
>ATF4	249.24	251.49	187.53	157.84
>ATF5	10.38	18.39	59.08	8.62
>ATF6	8.85	11.88	10.26	9.85
>ATF6B	8.77	29.12	27.67	28.94
>ATF7	7.57	5.89	6.3	3.79
>ATF7IP	16.37	31.31	31.34	23.92
>ATF7IP2	1.97	3.84	7.51	6.67
>ATG10	16.24	12.15	14.29	10.36
>ATG101	37.57	36.88	38.5	39.03
>ATG12	11.46	10.25	16.16	15.89
>ATG13	26.01	36.53	23.02	30.28
>ATG14	6.73	9.49	11.16	8.63
>ATG16L1	15.32	24.77	25.4	29.18
>ATG16L2	19.1	29.8	9.57	24.05
>ATG2A	16.57	24.39	17.76	15.82
>ATG2B	2.83	6.48	4.9	5.26
>ATG3	98.24	106.46	77.44	79.17
>ATG4A	10.12	7.57	3.22	7.65
>ATG4B	59.2	85.31	62.96	80.24
>ATG4C	28.05	24.29	40.41	32.61
>ATG4D	58.06	75.22	73.6	70.41
>ATG5	31.57	37.99	31.33	25.75
>ATG7	41.55	40.33	32.06	33.07
>ATG9A	23.49	36.57	28.04	26.17
>ATG9B	0.43	1.41	0.58	0.76
>ATHL1	30.55	53.43	46.1	35.54
>ATIC	405.26	458.82	113.02	365.09
>ATL1	8.71	7.49	9.56	4.37
>ATL2	36.89	49.41	29	33.69
>ATL3	3.39	5.09	7.62	10.04
>ATM	11.4	15.18	19.52	14.35
>ATMIN	6.01	10.21	15.58	14.24
>ATN1	32.93	52.32	47.37	47.59
>ATOH1	0	0.03	0	0
>ATOH8	0	0.07	0	0
>ATOX1	227.51	237.94	135.52	157.41
>ATP10A	0.75	0.45	0.38	0.18
>ATP10B	0	0	0	0.04
>ATP10D	0.61	1.23	1.49	2.49
>ATP11A	12.13	13.86	15.72	14.55
>ATP11A-AS1	0.47	0.06	1.09	0.14
>ATP11AUN	0	0	0	0.42
>ATP11B	10.89	10.29	9.75	7.54
>ATP11C	44.69	56.41	29.98	22.77
>ATP12A	0.98	1.21	0	0.13
>ATP13A1	39.09	72.95	65.97	62.6
>ATP13A2	90.46	134.04	103.13	113.16
>ATP13A3	19.5	29.26	24.18	22.64
>ATP13A4	0	0.03	0.12	0.06
>ATP13A5	0.16	0	0	0
>ATP1A1	416.92	498.64	430.5	492.26
>ATP1A1-AS1	5.23	8.75	8.49	13.25
>ATP1A2	23.63	30.25	27.27	32.27
>ATP1A3	32.19	47.92	63.8	30.16
>ATP1A4	0	0.15	0	0.24
>ATP1B1	49.85	50.04	58.72	52.81
>ATP1B2	5.95	7.41	12.45	12.29
>ATP1B3	190.86	230.02	191.94	193.36
>ATP2A1	2.41	6.82	5.35	8.25
>ATP2A1-AS1	25.09	23.75	15.13	14.24
>ATP2A2	94.87	100.15	88.94	97.96
>ATP2A3	7.92	14.34	4.74	2.38
>ATP2B1	15.35	17.8	29.21	36.93
>ATP2B2	0	0.06	0.07	0.08
>ATP2B3	0	0.04	0	0.11
>ATP2B4	5.9	10.59	7.07	3.51
>ATP2C1	99.06	123.01	140.91	130.19
>ATP2C2	2.77	6.48	2.38	1.52
>ATP4A	0	1.05	0.74	1.08
>ATP5A1	1560.72	1530.74	1457.38	1636.13
>ATP5B	1763.79	1642.18	1802.59	1818.95
>ATP5C1	667.71	605.64	752.82	616.86
>ATP5D	379.78	374.62	511.65	483.81
>ATP5E	768.11	636.09	635.07	579.24
>ATP5EP2	0	0.47	2.25	0.63
>ATP5F1	246.58	254.21	239.2	197.7
>ATP5G1	369.82	400.59	445.48	395.73
>ATP5G2	748.95	622.37	886.67	1121.21
>ATP5G3	318.61	255.74	278.79	253.23
>ATP5H	832.3	926.49	859.23	947.47
>ATP5I	829.96	831.02	916.94	763.26
>ATP5J	228.71	214.71	271.55	240.82
>ATP5J2	788.84	793.57	942.88	739.66
>ATP5J2-PTCD1	2.97	0	0	0.07
>ATP5L	373.91	322.69	196.63	367.35
>ATP5O	1044.88	1001.45	1187.99	1131.71
>ATP5S	8.46	14.09	11.15	9.77
>ATP5SL	51.87	57.97	65.07	69.27
>ATP6AP1	51.13	70.84	53.05	43.64
>ATP6AP1L	1.12	0.96	1	0.48
>ATP6AP2	164.47	184.03	77.9	58.66
>ATP6V0A1	24.18	29.28	32.23	38.06
>ATP6V0A2	15.04	23.38	19.49	18.44
>ATP6V0A4	1	3.45	2.93	0.63
>ATP6V0B	163.53	153.24	101.43	122.34
>ATP6V0C	116.39	162.1	143.97	132.9
>ATP6V0D1	57.88	82.69	81.38	97.96
>ATP6V0E1	77.47	139.12	111.77	85.26
>ATP6V0E2	5.43	4.36	1.93	2.64
>ATP6V0E2-AS1	0	0.39	0	0
>ATP6V1A	21.94	34.31	21.54	24.1
>ATP6V1B1	0	0.56	0	0.24
>ATP6V1B2	64.25	75.64	74.24	78.15
>ATP6V1C1	15.28	19.4	16.81	17.09
>ATP6V1C2	185.38	1.12	1.21	0.69
>ATP6V1D	70.45	86.66	102.65	107.17
>ATP6V1E1	121.81	168.16	147.46	130.81
>ATP6V1E2	0	0.11	0	0
>ATP6V1F	69.42	104.62	99.83	80.76
>ATP6V1G1	73.29	97.59	92.14	79.46
>ATP6V1G2	0.2	0.95	0.42	0.98
>ATP6V1G2-DDX39B	99.37	1.12	69.62	81.8
>ATP6V1H	78.58	90.49	77.63	72.96
>ATP7A	1.1	0.83	0.81	0.9
>ATP7B	2.6	3.27	3.91	2.52
>ATP8A1	6.5	5.67	6.49	7.06
>ATP8A2	2.69	7.03	2.12	2.74
>ATP8B1	0.44	2.36	0.37	0.22
>ATP8B2	23.35	30.56	40.35	34.89
>ATP8B3	2.02	1.8	1.84	1.96
>ATP8B4	0.18	0.13	0	0.02
>ATP8B5P	0	0.05	0	0.37
>ATP9A	5.01	7.89	8.34	6.5
>ATP9B	11.13	16.54	13.76	11.65
>ATPAF1	59.79	107.92	95.77	80.32
>ATPAF2	24.28	33.64	14	14.09
>ATPIF1	446.37	482.12	449.9	365.05
>ATR	14.07	19.55	20.46	19.94
>ATRAID	352.14	262.52	230.71	179.69
>ATRIP	18.44	27.05	12.28	14.31
>ATRN	17.61	21.6	7.81	7.11
>ATRNL1	9.71	9.97	8.99	6.79
>ATRX	20.47	23.24	26.53	23.96
>ATXN1	0.3	0.2	0.12	0.38
>ATXN10	174.81	194.08	181.91	190.37
>ATXN1L	0.4	1.1	0.99	0.71
>ATXN2	22.28	36.07	47.2	36.15
>ATXN2L	103.89	181.41	167.22	126.05
>ATXN3	8.9	9.27	12.96	9.37
>ATXN7	1.39	3.15	2.18	2.92
>ATXN7L1	4.39	3.7	4.5	3.47
>ATXN7L2	9.22	9.76	9.64	10.02
>ATXN7L3	30.82	40.83	38.39	32.72
>ATXN7L3B	0.57	0.62	2.02	1.59
>ATXN8OS	0	0	0	0.32
>AUH	27.68	51.05	28.22	29.41
>AUNIP	11.98	21.42	14.42	13.83
>AUP1	128.01	195.62	156.06	185.26
>AURKA	86.03	95.72	109.53	103.06
>AURKAIP1	309.91	265.84	266.23	232.8
>AURKAPS1	0	0	0.29	0.3
>AURKB	273.13	332.22	216.98	296.79
>AURKC	9.95	16.81	12.64	5.47
>AUTS2	27.06	37.93	24.15	17.95
>AVEN	28.31	44.57	67.88	76.47
>AVIL	0.55	1.46	0.4	0.73
>AVL9	9.18	13.32	8.85	9.95
>AVP	0	0	0.45	0
>AVPI1	1.8	9.69	10.74	9.28
>AVPR1A	0	0.02	0	0
>AVPR2	0	0.16	0	0.27
>AXDND1	0	0.05	0	0.13
>AXIN1	22.97	36.23	39.45	35.32
>AXIN2	8.2	19.34	9.7	8.86
>AXL	23.22	36.79	41.19	45.3
>AZGP1	1.18	0.84	0.88	0
>AZGP1P1	0	0.06	0	0
>AZI2	34.34	40.58	41.29	35.68
>AZIN1	131.26	156.48	149.11	142.23
>AZIN1-AS1	0	1.91	0	2.03
>AZIN2	1.51	0.79	0	1.37
>AZU1	1.43	2.83	2.05	7.45
>B2M	44.56	50.34	69.95	80.67
>B3GALNT1	1.97	2.26	3.08	2.15
>B3GALNT2	15.33	23.98	19.16	17.27
>B3GALT1	0.24	1.15	0.21	0.83
>B3GALT2	0	0.09	0.13	0.13
>B3GALT4	0	0.01	0	0
>B3GALT5	0	1.06	0.5	0.53
>B3GALT5-AS1	3.98	4.06	0	0.76
>B3GALT6	1.13	0.3	0.85	0.89
>B3GAT1	7.51	8.98	6.16	5.44
>B3GAT2	17.07	9.54	13.72	18.69
>B3GAT3	34.13	32.15	30.09	43.83
>B3GLCT	3.62	4.98	4.61	6.64
>B3GNT2	2.06	5.26	2.61	1.34
>B3GNT3	0	0.41	0	0
>B3GNT4	0	0.34	0.26	0
>B3GNT5	2.53	2.28	1.11	0.67
>B3GNT7	1.97	2.73	1.79	1.27
>B3GNT8	0	0.37	0.86	1.61
>B3GNT9	7.52	6.48	4.92	8.09
>B3GNTL1	20.87	23.54	16.16	19.77
>B4GALNT1	0	0.51	0	0.69
>B4GALNT2	0	0.07	0	0
>B4GALNT3	13.17	21.6	8.78	5.04
>B4GALNT4	60.51	75.37	50.45	41.75
>B4GALT1	7.4	5.8	4.23	4.79
>B4GALT1-AS1	2.36	3.37	1.24	1.66
>B4GALT2	67.5	90.83	102.3	83.73
>B4GALT3	31.66	45.01	46.03	44.18
>B4GALT4	23.58	35.43	34.11	20.17
>B4GALT4-AS1	7.63	6.87	11.68	4.52
>B4GALT5	17.03	25.56	26.38	23.85
>B4GALT6	3.77	5.45	10.93	9.37
>B4GALT7	21.34	23.68	24.2	18.77
>B4GAT1	7.88	4.97	4.22	9.23
>B9D1	65.64	77.85	69.16	84.86
>B9D2	6.39	7.03	7.58	4.38
>BAALC	1.47	0.31	0.52	0.41
>BAAT	0	0	0	0.31
>BABAM1	185.29	202.58	192.48	204.08
>BACE1	6.63	12.69	4.9	13.22
>BACE1-AS	0.57	0.28	0	0.57
>BACE2	3.03	2.07	4.82	3.38
>BACH1	4.49	3.87	4.14	4.1
>BACH2	0.23	0.73	0.44	0.55
>BAD	16.79	29.62	24.5	35.04
>BAG1	17.71	26.35	15.76	14.38
>BAG2	4.81	6.13	8.13	4.06
>BAG3	6	6.69	8.05	4.17
>BAG4	7.64	9.69	5.05	4.84
>BAG5	0.31	0.65	2.65	1.76
>BAG6	102.69	76.69	65.3	51.05
>BAGE2	0	0	0.24	0
>BAHCC1	0	0.41	0.23	3.23
>BAHD1	11.95	16.85	11.08	7.44
>BAIAP2	14.05	19.9	19.47	17.05
>BAIAP2-AS1	0.17	0.38	0.46	0.26
>BAIAP2L1	35.35	44.9	53.31	40.83
>BAIAP2L2	5.51	10.53	8.24	9.31
>BAIAP3	2.03	14.26	5.44	4.59
>BAK1	35.78	43.22	37.34	25.46
>BAMBI	2.99	8.97	3.58	6.58
>BANCR	0	0.53	0	0
>BANF1	286.68	266.39	262.93	222.26
>BANK1	0	0.7	0.11	1.13
>BANP	16.34	26.66	20.8	19.73
>BAP1	46.21	67.88	57.12	56.38
>BARD1	5.06	5.64	11.99	10.73
>BARHL1	0	0.06	0.28	0
>BARX1	2.61	1.07	1.81	0.63
>BASP1	80.79	96.66	49.15	28.7
>BATF2	0	1.44	0.42	0.64
>BATF3	2.54	2.12	0	0
>BAX	449.61	560.74	393.14	412.84
>BAZ1A	13.76	21.2	15.97	11.65
>BAZ1B	42.21	59.49	63.41	62.74
>BAZ2A	25.38	38.95	37.18	33.38
>BAZ2B	14	19.85	23.04	25.49
>BBC3	14.05	20.95	14.82	18.3
>BBIP1	20.71	19.19	24.26	21.88
>BBOX1	0	0	0.78	0
>BBOX1-AS1	3.21	2.75	1.64	1.28
>BBS1	12.07	22.59	17.34	14.11
>BBS10	0	0.85	0.6	1.25
>BBS12	0	0.15	0.18	0.36
>BBS2	30.23	31.54	43.32	33.36
>BBS4	37.22	32.28	43.02	47.75
>BBS5	1.99	1.76	2.81	6.25
>BBS7	24.53	27.6	23.19	32.97
>BBS9	18.79	30.98	25.07	34.52
>BBX	7.71	11.22	11.19	11.32
>BCAM	180.41	313.13	314.43	252.3
>BCAN	2.56	2.32	1.13	1.66
>BCAP29	7.64	7.05	7.89	9.6
>BCAP31	226.37	239.5	185.52	175.16
>BCAR1	22.2	29.35	32.23	22.31
>BCAR3	7.88	8.77	7.92	7.52
>BCAS1	0	0.06	0	0
>BCAS2	95.58	132.52	123.15	129.03
>BCAS3	18.68	33.64	10.85	11.98
>BCAS4	52.61	56.03	37.46	24.88
>BCAT1	16.86	29.92	28.41	29.04
>BCAT2	116.43	130.65	114.82	91.02
>BCCIP	200.35	264.76	248.21	182.28
>BCDIN3D	1.35	1.16	0.98	2.56
>BCDIN3D-AS1	3.38	1.29	4.05	5.93
>BCHE	0.43	0.99	0.71	4.81
>BCKDHA	81.79	101.24	87.41	91.18
>BCKDHB	58.72	71.86	71.42	49.36
>BCKDK	90.52	85.95	106.39	99.87
>BCL10	5.55	6.65	4.21	5.07
>BCL11A	8.52	11.49	11.17	6.18
>BCL11B	0.25	0.18	0.15	0.12
>BCL2	0.16	0.2	0.1	0
>BCL2L1	11.71	14.33	10.31	9.32
>BCL2L10	0.84	0.6	0	0
>BCL2L11	3	3.69	3.47	5.21
>BCL2L12	198	215.38	189.65	210.29
>BCL2L13	16.08	15.87	19.02	20.46
>BCL2L14	0	1.25	0.19	0.25
>BCL2L15	0	0.07	0.17	0
>BCL2L2	2.24	2.43	1.4	1.35
>BCL2L2-PABPN1	0	0	11.51	0
>BCL3	3.27	5.69	3.46	3.22
>BCL6	6.01	6.82	2.36	2.56
>BCL6B	2.87	2.88	4.35	4.53
>BCL7A	6.68	6.74	4.93	4.87
>BCL7B	19.52	27.41	33.58	24.94
>BCL7C	92.88	75.15	131.33	116.92
>BCL9	9.82	15.26	12.57	10.99
>BCL9L	4.91	11.51	5.24	6.09
>BCLAF1	37.19	50.13	35.04	31.17
>BCO1	0.43	0.09	0	0.38
>BCO2	0	0.31	0.15	1.26
>BCOR	29.85	39.74	20.19	24.82
>BCORL1	2.35	4.09	1.67	3.65
>BCR	51.99	83.41	52.16	50.68
>BCRP3	1.1	2.35	0	0
>BCS1L	28.95	49.48	45.06	55.01
>BCYRN1	8.69	1.96	1.25	0.49
>BDH1	6.34	8.82	0.98	0.97
>BDH2	47.53	44.06	38.75	56.9
>BDNF	0.23	0.33	0.76	0.11
>BDNF-AS	1.2	1.17	3.23	1.21
>BDP1	2.61	3.02	3.21	2.18
>BEAN1	0	0.06	0.16	0.64
>BECN1	48.93	86.2	52.25	57.61
>BEGAIN	0	1.42	1.43	1.74
>BEND2	0	0.03	0	0
>BEND3	1	2.3	1.35	1.65
>BEND3P3	3.16	3.18	2.14	2.61
>BEND4	0.69	1.59	1.97	1.55
>BEND5	11.57	12.29	10.37	15.79
>BEND6	2.21	2.48	0.65	0.68
>BEND7	3.89	2.85	1.91	2.75
>BEST1	2.72	2.5	0.55	4.58
>BEST2	8.92	4.99	1.7	1.27
>BEST3	0	0.07	0	0.85
>BEST4	0.94	1.08	0.62	1.61
>BET1	19.79	20.84	24.49	23.18
>BET1L	6.92	6	3.77	5.16
>BEX1	63.82	75.22	98.31	95.81
>BEX2	48.87	55.11	24.04	42.93
>BEX4	52.75	70.3	33.82	44.66
>BEX5	6.55	4.9	4.7	2.39
>BFAR	30.76	39.59	22.76	26.72
>BFSP1	4.51	10.73	2	1.54
>BGLAP	0.71	0.84	0	0
>BGN	3.77	3.35	3	3.9
>BHLHA15	0	0.38	0	0
>BHLHB9	1.1	3.38	0.78	1.22
>BHLHE22	0	0.04	0.07	0
>BHLHE23	0	0.04	0	0
>BHLHE40	0.41	0.65	1.45	1.53
>BHLHE40-AS1	0	0.06	0	0
>BHLHE41	0.27	0	0.17	0.16
>BHMG1	0	0.16	0	0
>BHMT	0.62	1.02	0.18	0.64
>BHMT2	0	1.07	0	0.35
>BICC1	0.19	0.75	0.24	0.38
>BICD1	9.97	17.4	9.66	9.37
>BICD2	3.95	4.24	4.09	2.99
>BID	28.09	31.53	49.72	36.48
>BIK	13.71	31.28	9.3	9.48
>BIN1	51.45	56.15	50.23	55.31
>BIN2	0	0.12	0	0.16
>BIN3	28.23	42.65	31.27	30.75
>BIRC2	19.52	22.59	20.37	22.84
>BIRC5	62.59	78.58	80.95	94.11
>BIRC6	15.4	22.43	22.63	18.21
>BIRC7	0	0.16	0.38	0.68
>BISPR	1.41	0.78	0	0
>BIVM	0	2.6	2.5	3.75
>BIVM-ERCC5	7.71	0	0	0
>BLACAT1	0	0.11	0.56	1.15
>BLCAP	2.83	2.71	6.54	6.97
>BLM	37.1	45.96	39.37	43.25
>BLMH	99.53	119.8	70.43	97.86
>BLNK	0.57	0.04	0	0
>BLOC1S1	230.53	251.82	177.41	157.13
>BLOC1S1-RDH5	0	4.58	1.63	10.22
>BLOC1S2	21.94	34.31	32.05	28.54
>BLOC1S3	0.2	0.23	0.26	0.52
>BLOC1S4	2.01	0.18	0.14	0.36
>BLOC1S5	5.65	8.07	7.56	4.71
>BLOC1S5-TXNDC5	0	0	0	12.08
>BLOC1S6	6.65	7.49	7.74	9.26
>BLVRA	86.91	109.51	63.55	54.69
>BLVRB	133.43	147.78	151.82	147.4
>BLZF1	9.35	10.25	7.91	9.47
>BMF	3.24	2.55	1.83	1.12
>BMI1	2.78	4.52	6.76	8.1
>BMP1	2.43	5.8	8.24	2.33
>BMP2	1.3	1.49	0.51	1.27
>BMP2K	9.15	14.54	14.18	12.13
>BMP3	0	0	0.19	0
>BMP4	2.69	4.45	7.04	6.27
>BMP6	12.65	14.17	4	1.92
>BMP7	9.07	17.37	6.59	11.34
>BMP7-AS1	0	0	0.44	0
>BMP8A	1.47	2.32	9.71	1.3
>BMP8B	0.42	0.26	0.81	0.36
>BMPER	0	0.37	0.48	0.81
>BMPR1A	45.08	58.32	50.54	34.14
>BMPR1B	0.38	0.25	0.42	0.73
>BMPR2	1.52	2.9	5.36	7.28
>BMS1	45.18	59.92	62.88	53.43
>BMS1P20	11.03	18.06	0	0.78
>BMS1P21	0	0.57	0	0
>BMS1P4	3.07	10.28	5.74	5.73
>BMS1P5	1.66	1.2	2.34	3.58
>BMS1P6	1.31	2.97	0.49	0.5
>BNC1	0	0.02	0	0
>BNC2	1.09	2.75	1.79	1.41
>BNIP1	18.52	23.59	25.44	31.73
>BNIP2	31.42	44.83	50.38	36.59
>BNIP3	115.56	76.04	40.41	55.86
>BNIP3L	27.41	35.01	22.66	30.83
>BNIPL	5.55	6.82	1.39	1.71
>BOC	8.29	7.67	13.81	13.83
>BOD1	95.49	114.82	140.86	107.36
>BOD1L1	13.77	15.07	16.57	18.09
>BOD1L2	0	0.04	0	0
>BOK	11.18	12.52	11.15	12.62
>BOK-AS1	2.98	3.56	3.55	2.41
>BOLA1	3.6	3.38	6.27	6.48
>BOLA2	6.46	4.27	1.2	3.34
>BOLA2B	151.3	134.07	92.09	82.03
>BOLA3	131.45	197.92	209.38	186.12
>BOLA3-AS1	0.64	0.8	1.59	1.44
>BOLL	0	0.15	0	0
>BOP1	151.77	197.54	190.66	181.35
>BORA	22.79	24.37	26.35	23.26
>BPGM	7.94	6.86	7.73	8.66
>BPHL	29.35	48.52	53.34	84.85
>BPIFB1	0	0	0.51	0.27
>BPIFB3	0	0.48	0	0
>BPIFB4	0	0.46	0	0
>BPIFC	0	0	0.16	0.91
>BPNT1	16.77	15.33	21.93	20.06
>BPTF	43.05	50.87	57.16	47.3
>BRAF	21.17	23.5	33.98	24.38
>BRAP	15.77	26.13	21.97	19.43
>BRAT1	54.26	64.95	25.72	31.67
>BRCA1	9.73	17.97	13.05	22.56
>BRCA2	3.27	4.94	3.26	4.35
>BRCAT54	0	1.12	0.64	0
>BRCC3	12.18	14.67	30.58	26.37
>BRD1	22.53	27.47	22.84	29.65
>BRD2	24	54.34	53.32	49.98
>BRD3	25.41	47.36	31.12	35.91
>BRD4	39.61	58.05	54.69	55.5
>BRD7	219.94	257.08	233.84	236.86
>BRD7P3	0	0.03	0	0
>BRD8	60.96	83.08	110.22	81.69
>BRD9	51.1	81.31	99.26	117.1
>BRDT	0	0.11	0.12	0
>BRE	54.39	75.69	83.05	80.25
>BRE-AS1	0.01	0.01	0.06	0.05
>BRF1	13.44	20.27	24.53	29.96
>BRF2	5.33	11	7.76	9.47
>BRI3	96.61	104.78	93.54	77.49
>BRI3BP	8.46	7.62	12.1	7.77
>BRICD5	23.88	25.5	14.65	24.86
>BRINP1	5.18	5.32	10.55	7.24
>BRINP2	0	0.11	0	0
>BRIP1	8.41	13.57	9.42	9.72
>BRIX1	160.47	190.02	244.19	157.42
>BRK1	126.2	132.26	100.22	98.9
>BRMS1	61.44	98.06	60.53	53.64
>BRMS1L	7.2	12.8	16.79	13.02
>BROX	10.36	16.28	12.96	16.53
>BRPF1	9.32	16.87	12.1	12.78
>BRPF3	6.49	12.01	10.06	11.05
>BRS3	0	0	0	0.39
>BRSK1	35.09	48.92	48.33	51.85
>BRSK2	6.44	8.48	14.53	12.77
>BRWD1	8.91	13.68	12.39	11.5
>BRWD1-IT2	0	0.14	0	0
>BRWD3	6.22	10.02	8.13	8.26
>BSCL2	96.69	66.09	85.56	140.5
>BSDC1	14.74	22.25	22.32	21.96
>BSG	932.61	767.14	683.4	648.93
>BSN	0.48	0.34	1.18	2.06
>BSN-AS2	0	0.06	0	0
>BSND	2.64	0.42	0	0
>BSPRY	4.56	8.2	6.72	2.67
>BST1	3.48	5.83	14.42	19.65
>BST2	353.11	246.61	143.21	378.13
>BTAF1	36.46	49	56.26	49.34
>BTBD1	29.06	28.88	29.13	28.56
>BTBD10	20.51	29.47	16.55	14.57
>BTBD11	0.72	2.47	4.32	2.88
>BTBD16	0	0.25	0	0.46
>BTBD17	4.1	2.42	1.55	2.12
>BTBD18	0	0.39	0.13	0
>BTBD19	0	0.55	0.53	1.01
>BTBD2	128.31	178.3	152.59	141.8
>BTBD3	7.92	10.81	11.6	11.23
>BTBD6	3.79	4.32	9.32	5.5
>BTBD7	1.01	3.81	3.49	1.6
>BTBD8	2.39	1.81	2.09	2.15
>BTBD9	0.53	1.09	1.25	1.37
>BTC	0	0.11	0	0.67
>BTD	13.48	12.72	6.09	6.42
>BTF3	1536.08	1160.85	924.51	1361.51
>BTF3L4	35.38	45.7	48.28	37.7
>BTG1	3.27	4.56	3.77	3.52
>BTG2	0.58	0.87	2.04	4.1
>BTG3	36.59	25.78	25.67	35.4
>BTG4	0	0.43	0	0.46
>BTK	0.75	0.68	0	0.15
>BTLA	0	0.05	0	0
>BTN2A1	3.49	5.32	5.42	2.88
>BTN2A2	4.07	5.12	1.82	1.92
>BTN2A3P	0.57	1.16	0.69	0.48
>BTN3A1	0.68	0.87	0.74	1.82
>BTN3A2	0.25	0.71	1.97	2.08
>BTN3A3	0	0.59	0.66	0
>BTNL8	0	0.34	0.49	0.61
>BTNL9	0	0.04	0	0.31
>BTRC	7	11.8	8.26	7.22
>BUB1	296.9	306.7	264.79	267.46
>BUB1B	144.31	171.37	209.28	172.19
>BUB3	202.63	204.13	244.4	266.77
>BUD13	39.82	42.93	24.06	55.23
>BUD31	225.57	264.4	256.08	282.33
>BVES	1.18	0.78	1.03	1.16
>BYSL	39.51	63.08	46.49	38.05
>BZRAP1	3.01	5.03	3.08	4.55
>BZRAP1-AS1	0	3.15	2.48	2.46
>BZW1	145.31	168.75	152.05	132.92
>BZW2	182.5	198.63	186.49	202.92
>C10orf10	0	1.32	0	0
>C10orf105	0.32	0.65	1.16	2.24
>C10orf107	0	0	0	0.37
>C10orf11	1.2	0.74	0	0.96
>C10orf111	2.76	3.07	1.02	1.01
>C10orf113	0	0.23	0	0
>C10orf12	0.4	0.06	0.08	0
>C10orf131	0	1.19	0.74	0.36
>C10orf142	0	0.73	0	0
>C10orf2	5.76	8.14	9.68	6.35
>C10orf25	8.01	9.67	4.39	2.2
>C10orf32	2.24	3.49	5.22	2
>C10orf32-ASMT	0.43	0	0	6.43
>C10orf35	11.07	14.08	9.54	9.51
>C10orf54	0.11	0.16	0.48	0.58
>C10orf55	1.75	1.43	2.67	2.78
>C10orf67	0	0.07	0	0
>C10orf76	12.44	16.23	17.31	14.24
>C10orf82	7.38	5.39	10.86	6.53
>C10orf88	9.53	5.97	3.02	3.14
>C10orf90	0	0.05	0	0
>C10orf95	4.17	5.92	4.91	1.88
>C11orf1	26.81	28.54	16.92	17.25
>C11orf16	0	0	0.14	0
>C11orf24	29.94	41.28	32.82	37.87
>C11orf30	5.48	9	12.55	9.25
>C11orf31	352.22	355.45	294.4	326.31
>C11orf39	1.73	0	0	0
>C11orf42	0	0.22	0.39	0
>C11orf49	34.91	48.75	24.03	33.55
>C11orf52	1.24	1.88	1.15	1.28
>C11orf54	24.24	22.92	38.88	33.97
>C11orf57	13.2	15.26	10.36	14.77
>C11orf58	92.54	96.39	121.99	95.14
>C11orf63	0	0.21	0.28	0
>C11orf65	1.02	2.77	1.08	0
>C11orf68	5.97	8.27	6.33	7.07
>C11orf70	6.66	3.55	6.16	6.65
>C11orf71	1.92	2.84	1.58	1.94
>C11orf73	157.56	140.8	195.35	185.9
>C11orf74	47.52	80.22	90.43	60.13
>C11orf80	53.47	67.32	20.63	31.24
>C11orf84	116.93	158.35	166.53	122.98
>C11orf85	0	0	0	0.92
>C11orf87	0	0	0.07	0.12
>C11orf88	0	0.18	0.25	0
>C11orf91	0	0.08	0.49	0.98
>C11orf95	0.47	2.6	2.13	1.63
>C11orf96	0	0.18	0.29	0.3
>C11orf98	294.72	361.91	293.69	300.4
>C12orf10	131.59	176.22	109.41	134.64
>C12orf29	13.89	16.78	21.08	17.4
>C12orf4	6.29	11.29	10.07	9.27
>C12orf42	0	0	0	0.42
>C12orf43	9.74	14.61	10.73	11.9
>C12orf45	111.37	125.87	114.23	124.69
>C12orf49	7.71	10.21	15.24	13.65
>C12orf54	0	0	0	0.47
>C12orf56	2.02	2.84	1.71	4.27
>C12orf57	133.01	166.84	146.04	189.48
>C12orf60	0	1.94	0	0.14
>C12orf65	7.18	9.38	5.59	4.58
>C12orf66	1.99	2.27	1.63	2.19
>C12orf71	0	0.53	0	0
>C12orf73	7.62	7.24	18.18	14.73
>C12orf75	39.31	34.85	151.96	76.51
>C12orf76	0.54	0	0.2	0.34
>C12orf79	0	0.04	0	0
>C14orf1	71.34	88.53	113.21	93.16
>C14orf119	9.42	11.28	8.98	7.57
>C14orf132	0.66	0.46	2.8	0.57
>C14orf142	0.45	1.45	2.66	2.07
>C14orf159	28.92	42.49	31.33	58.45
>C14orf166	653.86	605.52	691.86	614.24
>C14orf169	0.42	0.84	0.17	0.55
>C14orf2	354.09	350.22	381.78	463.09
>C14orf28	3.03	2.43	1.21	1.37
>C14orf37	7.3	14.29	19.43	10.54
>C14orf39	0.76	1.77	0	3.94
>C14orf79	2.28	3.94	7.51	4.64
>C14orf80	31.14	25.49	16.94	19.29
>C14orf93	9.42	9.5	6.05	8.19
>C15orf27	0.87	0.99	0.61	1.08
>C15orf32	0	0.07	0	0
>C15orf38-AP3S2	0	2.22	0	3.64
>C15orf39	1.68	2.59	2.75	2.55
>C15orf40	12.98	17.73	9.16	11.74
>C15orf41	6.71	11.74	12.58	8.57
>C15orf48	0	0.42	0	0
>C15orf52	0	0.05	0.17	0
>C15orf56	0	0.09	0.15	0
>C15orf57	10.52	5.62	2.14	7.06
>C15orf59	0.72	1.08	0.15	0.28
>C15orf59-AS1	0	1.75	0	0
>C15orf61	4.51	5.01	3.66	2.49
>C15orf62	0.54	1.52	0.15	0.18
>C15orf65	0	0.9	1.16	0
>C16orf13	171.85	210.23	156.58	128.88
>C16orf45	9.24	11.18	6.85	11.72
>C16orf46	0	0.42	0.59	0.36
>C16orf52	0.78	1.22	1.81	1.6
>C16orf54	25.2	12.03	2.19	0
>C16orf58	38.53	49.87	38.26	32.06
>C16orf59	58.15	73.61	59.95	67.86
>C16orf62	82.02	106.96	63.33	62.19
>C16orf70	11.67	20.75	21.37	20.47
>C16orf71	0.28	0.67	0.56	0.3
>C16orf72	8.59	11.3	12.54	8.58
>C16orf74	4.01	6.54	13.01	2.22
>C16orf78	0	0.14	0	0
>C16orf82	0	0	0	0.09
>C16orf86	1.64	1.8	0.69	1.38
>C16orf87	12.12	16.6	28.19	20.85
>C16orf89	4.39	8.56	0	3.19
>C16orf90	0	0.23	0	0
>C16orf91	4.57	5.57	5.77	8.13
>C16orf92	19.3	12.06	16.83	13.53
>C16orf93	3.02	4.43	2.67	6.08
>C16orf95	15.22	16.42	55.71	56.39
>C16orf96	0.85	2.48	1.22	0.29
>C17orf100	1.86	0.61	1	0.29
>C17orf104	3.46	3.77	3.32	4.05
>C17orf107	0	1.08	0	0
>C17orf47	0	0.06	0	0
>C17orf49	312.84	308.74	302.97	377.31
>C17orf50	0	0	0.65	0
>C17orf51	0.19	0.12	0.11	0.29
>C17orf53	10.82	13.27	8.67	12.31
>C17orf58	8.58	9.66	14.1	10.65
>C17orf59	0.55	0.1	0	0
>C17orf62	23.88	26.42	24.51	17.71
>C17orf64	1.64	0	0	0
>C17orf67	0	0.22	0	0.93
>C17orf74	0	0	0.1	0.27
>C17orf75	27.97	36.37	33.03	30.04
>C17orf80	9.66	11.44	11.18	11.99
>C17orf85	9.1	13.42	15.91	17.41
>C17orf89	136.63	164.32	170.06	74.78
>C17orf96	0.16	0.05	0.1	0.25
>C17orf97	1.14	2.13	0.43	0.47
>C18orf21	60.08	57.49	70.14	55.35
>C18orf25	1.18	2.15	1.72	1.77
>C18orf32	18.32	22.95	33.75	18.66
>C18orf54	4.99	5.62	8.53	8.29
>C18orf65	0	0.12	0	0
>C18orf8	19.55	39.26	30.7	24.84
>C19orf12	0.72	1.41	0.89	0.67
>C19orf18	0	1.26	0	0
>C19orf24	41.41	49.71	42.67	28.23
>C19orf25	7.11	8.56	9.97	9.55
>C19orf33	2.06	123.21	66.54	56.73
>C19orf35	0	0.21	0.34	0.43
>C19orf38	0.97	0.3	1.91	0.84
>C19orf43	190.47	200.29	168.87	130.45
>C19orf44	29.1	39.87	37.69	39.94
>C19orf45	0.62	1.27	0.2	0.48
>C19orf47	9.61	15.8	11.65	7.35
>C19orf48	27.45	46	12.09	14.34
>C19orf52	6.37	10.44	10.01	6.05
>C19orf53	127.44	141.33	108.98	123.71
>C19orf54	6.95	9.62	11.48	13.13
>C19orf57	0	1.26	1.21	1.78
>C19orf60	160.54	197.65	164.68	361.37
>C19orf66	14.67	17.25	20.03	22.12
>C19orf67	0	0	0.31	0
>C19orf68	1.84	3.27	2.58	1.78
>C19orf70	73.17	62.15	76.29	63.57
>C19orf71	8.5	23.58	14.01	20.61
>C19orf73	0	0.13	0.59	0
>C19orf80	0	0.22	0	0
>C19orf81	2.6	4.88	12.03	15.95
>C19orf84	0.97	2.11	4.25	1.99
>C1D	42.03	48.06	57.27	43.21
>C1GALT1	7.94	12.32	5.94	5.83
>C1GALT1C1	3.61	5.47	3.63	5.8
>C1GALT1C1L	0	0	0.57	0.2
>C1orf100	0	0	0.48	0
>C1orf101	0	0.2	0.26	1.04
>C1orf106	9.17	18.06	11.75	10.96
>C1orf109	10.38	13.36	5.39	9.56
>C1orf111	0	0	0.18	0
>C1orf112	29.13	32.76	41.19	38.09
>C1orf115	1.36	1.43	1.08	1.23
>C1orf116	0	0.43	0.55	0
>C1orf122	64.35	101.28	59.9	69.12
>C1orf123	93.15	105.31	75.17	84.14
>C1orf127	0	0.69	0.88	0.75
>C1orf131	12.15	16.84	21.48	26
>C1orf145	0.87	1.04	0.4	0.44
>C1orf146	0	0.19	0	0
>C1orf159	10.19	10.46	8.55	10.3
>C1orf162	0	0.15	0	0
>C1orf167	1.28	2.99	2.36	3.52
>C1orf168	0	1.35	1.11	0.99
>C1orf174	13.01	15.81	13.08	16.53
>C1orf194	0	0.1	0	0
>C1orf198	4.41	5.5	5.27	4.81
>C1orf204	0	0	0	0.08
>C1orf21	10.13	16.03	10.12	7.69
>C1orf210	4.2	5.15	6.22	2.93
>C1orf216	0.71	0.62	0.49	0.61
>C1orf226	0.35	1.46	1.27	1.19
>C1orf228	0	0.74	1.57	2.96
>C1orf229	0	0.27	0	0
>C1orf233	0	0.52	3.35	2.03
>C1orf27	10.18	15.62	18.87	16.1
>C1orf35	60.02	81.29	59.61	76.96
>C1orf43	100.04	120.16	80.51	86.86
>C1orf50	14.82	22.94	19.14	23.96
>C1orf52	12.33	19.19	17.48	13.84
>C1orf53	2.29	1.45	2.03	0.82
>C1orf54	84.4	75.02	86.92	98.77
>C1orf56	17.81	16.5	15.32	16.85
>C1orf61	0.86	0.22	1.53	1.04
>C1orf74	0.32	0.89	0.19	0.66
>C1orf87	0	1.04	3.4	0.23
>C1orf94	4.05	3.91	0.55	0.16
>C1orf95	0	0.01	0	0
>C1QA	0	0.21	0	0
>C1QB	0	0	0	0.37
>C1QBP	540.46	605.18	507.77	457.91
>C1QL1	6.06	5.05	3.56	5.27
>C1QL2	0	0.98	0.84	0.34
>C1QL3	1.86	2.49	1.58	1.3
>C1QL4	0	0	0.21	0
>C1QTNF1	0.56	0.35	0.31	0
>C1QTNF2	0.84	0.75	0.19	0.75
>C1QTNF3	0	0.51	0.17	0.59
>C1QTNF4	2.22	3.16	1.5	2.44
>C1QTNF5	0	0.64	0	0.97
>C1QTNF6	0	0.64	0	1.65
>C1QTNF8	0	0.04	0	0
>C1QTNF9	0	0.1	1.04	0.37
>C1QTNF9B	1.73	4	0.74	0.97
>C1QTNF9B-AS1	0	3.83	2.87	0
>C1R	7.61	14.96	3.46	2.58
>C1RL	5.95	5.17	9.26	7.8
>C1RL-AS1	0.9	1.23	0.74	0.45
>C1S	9.67	15.55	10.39	3.29
>C2	0.63	0.77	0.9	0.92
>C2-AS1	0	0.02	0	0
>C20orf144	1.52	3.62	3.16	0
>C20orf166-AS1	0	0.05	0.24	0
>C20orf194	3.94	6.45	4.29	6.01
>C20orf195	0	0.13	0.4	0
>C20orf196	6.95	7.02	1.53	3.49
>C20orf203	0	0.03	0	0
>C20orf24	91.92	84.15	110.45	85.97
>C20orf27	131.04	146.29	162.97	157.11
>C20orf78	0	0	0.43	0
>C20orf96	35.24	41.52	25.24	37.24
>C21orf140	0	0.23	1.26	0
>C21orf2	14.6	22.59	25.34	27.39
>C21orf33	109.56	150.98	150.75	139.96
>C21orf58	6.03	7.75	13.03	13.69
>C21orf59	140.52	170.33	137.36	108.49
>C21orf91	1.75	3.7	7.09	5.29
>C22orf15	1.52	5.47	7.45	27.08
>C22orf23	16.28	15.62	10.23	13.86
>C22orf24	0.46	0.19	0.32	0
>C22orf29	0.8	1.16	1.72	1.28
>C22orf31	0	0.12	0	0
>C22orf34	0.22	0	0	0
>C22orf39	28.27	34.67	11.93	15.18
>C22orf46	0.32	0.38	0	0
>C2CD2	2.39	5.08	4.85	3.28
>C2CD2L	0	1.9	0	1.49
>C2CD3	5.15	11.65	7.6	8.2
>C2CD4A	0	0	0.3	0
>C2CD4B	0	0.16	0.47	0.44
>C2CD4C	0.46	4.32	5.37	1.91
>C2CD4D	0.86	1.63	1.04	1.3
>C2CD5	38.61	52.88	45.94	46.09
>C2orf15	5.29	4.42	1.42	0.87
>C2orf16	0.63	0.6	0.28	0.64
>C2orf40	13.18	8.25	5.58	7.96
>C2orf42	4.56	7.38	7.02	8.11
>C2orf44	4.6	4.6	3.37	4.35
>C2orf47	38.38	40.72	38.98	39.23
>C2orf48	0	1.03	0	0.19
>C2orf49	5.81	5.84	6.38	6.53
>C2orf54	0	0.08	0	0
>C2orf68	6.86	14.16	14.16	13.67
>C2orf69	2.14	2.59	3.01	3.34
>C2orf71	0	0.04	0	0
>C2orf72	0.17	0.34	0.8	0.38
>C2orf74	13.13	17.78	27.3	30.28
>C2orf76	9.09	14.39	10.48	9.02
>C2orf78	0	0	0.22	0.3
>C2orf80	0	0.51	0.88	0
>C2orf81	0.52	0.9	0	1.53
>C2orf82	0	1.28	0	1.34
>C2orf88	0.87	0.68	1.68	2.16
>C2orf91	0	0.06	0	0
>C3	3.1	11.63	31.85	11.6
>C3AR1	0	0	0	0.71
>C3orf14	11.46	12.93	15.22	13.38
>C3orf17	27.33	31.62	17.52	21.52
>C3orf18	3.22	4.73	4.33	3.8
>C3orf20	0	0	0.13	0.14
>C3orf33	3.57	5.93	5.89	5.59
>C3orf35	0.59	0.16	0	0
>C3orf38	3.05	7.91	6.46	5.85
>C3orf49	0.48	0.11	0.63	0.78
>C3orf52	6.47	5.56	5.73	3.88
>C3orf58	3.15	3.03	3.68	2.08
>C3orf62	0.58	0.52	0.9	1.52
>C3orf67	5.09	7.9	5.33	7.89
>C3orf70	0	0.03	0.19	0.59
>C3orf80	0	0.14	0.25	0.18
>C3P1	0	0.11	0.12	0
>C4B	0	0.13	0	0
>C4B_2	0.21	0.42	0.63	0.44
>C4BPA	0	0	0	0.1
>C4orf19	0	0.02	0	0
>C4orf27	145.61	117.6	191.16	217.4
>C4orf29	8.45	9.67	9.49	6.39
>C4orf3	14.97	24.31	25.34	26.95
>C4orf32	0.19	0.28	0	0
>C4orf33	5.73	6.68	2.94	1.58
>C4orf36	3.35	1.95	3.87	4.05
>C4orf46	3.65	5.34	2.51	2.98
>C4orf47	5.73	7.29	5.44	10.18
>C4orf48	163.72	145.08	60.24	83.29
>C4orf51	0	0.14	0	0
>C5	0	0.66	1.83	6.4
>C5AR2	0	0.04	0	0
>C5orf15	15.54	19.39	20.09	17.83
>C5orf17	0	2.39	0.31	0
>C5orf22	5.93	16.54	15.88	11.07
>C5orf24	0.68	1.29	2	2.28
>C5orf28	2.65	2.58	3.34	2.09
>C5orf30	2.6	3.82	3.14	3.98
>C5orf34	13.69	15.56	13.55	11
>C5orf38	6.25	22.67	15.87	3.93
>C5orf42	2.81	4.51	6.28	6.51
>C5orf45	27.04	38.27	34.49	54.27
>C5orf47	0	0.26	0	0.68
>C5orf49	0	0.32	0	0
>C5orf51	3.35	4.96	5.32	3.96
[truncated: 17,459 more rows]

## Sheet: Table S3
Table S3. Expression levels (in RPM) of TE-derived 25- to 35-nucleotide small RNAs in iPSCs
Repeat Name	Repeat Class	Repeat Family	human-1			human-2			chimpanzee-1			chimpanzee-2
			total	sense	antisense	total	sense	antisense	total	sense	antisense	total	sense	antisense
Alu	SINE	Alu	0.12	0.08	0.03	0.29	0.05	0.23	0.55	0.42	0.13	0.56	0.34	0.22
AluJb	SINE	Alu	65.56	35.79	29.77	49.23	22.48	26.75	89.21	46.73	42.48	68.3	28.52	39.78
AluJo	SINE	Alu	60.31	41.4	18.92	39.15	21.2	17.94	52.03	39.4	12.63	38.74	26.35	12.39
AluJr	SINE	Alu	93	71.2	21.8	53.82	32.03	21.79	127.85	93.03	34.82	98.8	64.03	34.77
AluJr4	SINE	Alu	25.48	17.02	8.45	15.36	6.03	9.33	12.81	4.08	8.72	8.76	2.34	6.42
AluSc	SINE	Alu	15.27	8.33	6.94	11.66	4.95	6.71	22.98	13.61	9.37	18.08	8.11	9.97
AluSc5	SINE	Alu	83.04	81.11	1.92	38.75	37.41	1.34	2.73	2.12	0.61	2.07	1.02	1.04
AluSc8	SINE	Alu	8.4	5.26	3.14	5.7	3.06	2.64	10.72	7.48	3.24	7.15	3.26	3.9
AluSg	SINE	Alu	16.21	10	6.21	11.59	5.2	6.39	25.66	16.78	8.88	21.17	11.11	10.06
AluSg4	SINE	Alu	2.35	1.43	0.93	2.08	1.19	0.89	5.98	4.25	1.73	3.88	2.17	1.71
AluSg7	SINE	Alu	3.03	1.94	1.09	1.85	0.86	0.99	2.38	1.66	0.72	2.14	1.12	1.02
AluSp	SINE	Alu	22.19	14.61	7.58	15.25	7.66	7.59	41.36	25.66	15.7	29.66	12.37	17.29
AluSq	SINE	Alu	9.37	5.91	3.46	6.18	2.79	3.4	6.88	4.14	2.74	3.68	1.8	1.88
AluSq10	SINE	Alu	0.7	0.51	0.19	0.39	0.19	0.2	0.74	0.27	0.46	0.42	0.22	0.2
AluSq2	SINE	Alu	24.68	16.49	8.19	21.32	11.14	10.18	37.26	26.7	10.56	28.66	17.34	11.33
AluSq4	SINE	Alu	1.25	1.15	0.1	1.37	1.22	0.14	1.09	0.65	0.44	0.67	0.5	0.18
AluSx	SINE	Alu	50.59	31.42	19.17	35.24	17.24	18	71.99	43.22	28.77	59.4	30.08	29.32
AluSx1	SINE	Alu	55.48	35.26	20.23	42.21	22.83	19.38	62.94	42.19	20.75	51.29	29.81	21.48
AluSx3	SINE	Alu	13.12	8.55	4.57	7.68	3.67	4.01	20.84	11.79	9.05	15.81	7.32	8.49
AluSx4	SINE	Alu	5.17	3.58	1.59	4	1.85	2.16	7.32	5.21	2.11	6.63	4.09	2.54
AluSz	SINE	Alu	46.84	27.2	19.64	32.35	16.82	15.53	70.61	45.44	25.17	65.75	33.74	32.02
AluSz6	SINE	Alu	18.53	10.42	8.1	13.88	6.45	7.43	20.29	11.53	8.76	14.44	6.65	7.78
AluY	SINE	Alu	39.05	25	14.05	28.93	16.65	12.29	58.32	41.94	16.38	36.67	20.79	15.88
AluYa5	SINE	Alu	2.84	2.54	0.3	0.89	0.61	0.28	0.44	0.28	0.15	0.05	0.03	0.02
AluYa8	SINE	Alu	0.04	0.02	0.02	0.04	0.02	0.02	0.19	0.08	0.11	0.01	0	0.01
AluYb8	SINE	Alu	0.48	0.26	0.23	0.54	0.15	0.4	0.01	0.01	0	0.01	0.01	0
AluYb9	SINE	Alu	0.07	0.04	0.02	0.04	0.02	0.02	0	0	0	0	0	0
AluYc	SINE	Alu	1.22	0.63	0.59	0.91	0.19	0.72	2.45	1.45	1	1.91	0.85	1.06
AluYc3	SINE	Alu	0.44	0.19	0.25	0.08	0.03	0.04	0.13	0.1	0.03	0.13	0.1	0.03
AluYd8	SINE	Alu	0.06	0.05	0.01	0.03	0	0.03	0.16	0.05	0.11	0	0	0
AluYe5	SINE	Alu	0.35	0.11	0.23	0.18	0.14	0.04	1.42	1.29	0.13	0.24	0.06	0.18
AluYe6	SINE	Alu	0.09	0.01	0.08	0.02	0.02	0.01	0.11	0.03	0.08	0.02	0.01	0.02
AluYf1	SINE	Alu	0.88	0.61	0.27	0.43	0.19	0.24	1.37	1.2	0.17	0.73	0.48	0.25
AluYg6	SINE	Alu	0.18	0.17	0.01	0.19	0.17	0.01	0.1	0.02	0.08	0.03	0.03	0.01
AluYh3	SINE	Alu	0.66	0.5	0.16	0.51	0.25	0.26	0.14	0.1	0.04	0.14	0.09	0.04
AluYh3a3	SINE	Alu	0.17	0.09	0.08	0.13	0.1	0.03	0.18	0.02	0.15	0.01	0.01	0.01
AluYh7	SINE	Alu	0.05	0.01	0.04	0.11	0	0.11	0	0	0	0	0	0
AluYh9	SINE	Alu	0.11	0.11	0	0	0	0	0.01	0	0	0.01	0.01	0.01
AluYi6	SINE	Alu	0.09	0.04	0.05	0.11	0.01	0.1	0.03	0.02	0.01	0.06	0.01	0.05
AluYi6_4d	SINE	Alu	0.03	0.02	0.01	0.01	0.01	0.01	0	0	0	0	0	0
AluYj4	SINE	Alu	0.5	0.27	0.23	0.59	0.18	0.41	0	0	0	0	0	0
AluYk11	SINE	Alu	0.03	0.03	0	0.08	0.07	0.01	0.02	0	0.02	0.01	0.01	0
AluYk12	SINE	Alu	0.02	0.01	0.01	0.03	0.01	0.03	0	0	0	0	0	0
AluYk2	SINE	Alu	0.18	0.1	0.08	0.18	0.04	0.13	4.83	3.78	1.05	2.6	1.45	1.15
AluYk3	SINE	Alu	0.23	0.19	0.05	0.2	0.07	0.13	3.1	2.06	1.04	1.79	0.84	0.95
AluYk4	SINE	Alu	0.68	0.11	0.57	0.58	0.17	0.42	0.49	0.39	0.1	0.4	0.2	0.2
AluYm1	SINE	Alu	1.77	1.32	0.45	0.9	0.62	0.28	3.74	2.23	1.51	1.81	0.87	0.94
AmnSINE1	SINE	5S-Deu-L2	0.84	0.43	0.41	0.5	0.22	0.28	0.59	0.15	0.44	0.98	0.69	0.29
AmnSINE2	SINE	tRNA-Deu	0.34	0.21	0.14	0	0	0	0.22	0.22	0	0	0	0
CR1-11_Crp	LINE	CR1	0.07	0	0.07	0	0	0	0	0	0	0	0	0
CR1-12_AMi	LINE	CR1	0.07	0.07	0	0	0	0	0	0	0	0	0	0
CR1-13_AMi	LINE	CR1	0	0	0	0	0	0	0	0	0	0	0	0
CR1-16_AMi	LINE	CR1	0.07	0	0.07	0.18	0	0.18	0	0	0	0	0	0
CR1-1_Amn	LINE	CR1	0	0	0	0	0	0	0	0	0	0	0	0
CR1-3_Croc	LINE	CR1	0.55	0.21	0.34	0.28	0.18	0.09	0.29	0.15	0.15	0.29	0.19	0.1
CR1-8_Crp	LINE	CR1	0	0	0	0	0	0	0	0	0	0	0	0
CR1-L3A_Croc	LINE	CR1	0.07	0	0.07	0.09	0	0.09	0	0	0	0.1	0	0.1
CR1-L3B_Croc	LINE	CR1	0	0	0	0	0	0	0.07	0	0.07	0	0	0
CR1_Mam	LINE	CR1	1.17	0.34	0.82	1.2	0.37	0.83	1.69	0.66	1.03	0.8	0.61	0.19
CRP1	SINE?	tRNA	0	0	0	0	0	0	0	0	0	0	0	0
ERV24B_Prim-int	LTR	ERV1	0.21	0.07	0.14	0.37	0.18	0.18	0.74	0.15	0.59	0.19	0	0.19
ERV24_Prim-int	LTR	ERV1	0.24	0.21	0.03	0.35	0.21	0.14	0.66	0.07	0.59	0.1	0	0.1
ERV3-16A3_I-int	LTR	ERVL	11.97	6.72	5.25	9.29	5.15	4.14	13.42	7.29	6.13	9.42	4.71	4.71
ERV3-16A3_LTR	LTR	ERVL	0.69	0.34	0.34	0.55	0.18	0.37	0.66	0.07	0.59	0.29	0.1	0.19
ERVL-B4-int	LTR	ERVL	8.42	3.22	5.19	4.54	2.12	2.43	6.14	2.43	3.7	3.42	1.73	1.69
ERVL-E-int	LTR	ERVL	15.47	5.73	9.74	8.39	3.59	4.8	15.14	6.49	8.65	6.5	2.12	4.38
ERVL-int	LTR	ERVL	0.97	0.42	0.55	1.13	0.55	0.58	1.8	1.2	0.6	0.62	0.2	0.42
ERVL47-int	LTR	ERVL	0.21	0	0.21	0	0	0	0.37	0	0.37	0.38	0.1	0.29
EUTREP15	LTR	ERV1?	0	0	0	0	0	0	0.15	0.15	0	0	0	0
EUTREP16	LTR	LTR	0	0	0	0	0	0	2.36	0.01	2.36	0.67	0	0.67
EUTREP7	LTR	ERV1	0	0	0	0	0	0	0	0	0	0	0	0
EUTREP8	LTR	LTR	0	0	0	0	0	0	0	0	0	0	0	0
Eutr10	LTR	ERVL?	0	0	0	0	0	0	0.29	0.15	0.15	0.87	0.48	0.38
Eutr18	LTR?	LTR?	0	0	0	0	0	0	0.15	0.07	0.07	0.12	0	0.12
Eutr5	LTR?	LTR?	0	0	0	0	0	0	3.39	0.07	3.32	0.29	0	0.29
FAM	SINE	Alu	3.4	2.91	0.49	3.05	2.31	0.74	3.68	2.38	1.3	2.74	1.84	0.9
FLAM_A	SINE	Alu	4.25	2.27	1.97	3.95	1.47	2.47	5.17	2.13	3.05	3.17	1.17	2
FLAM_C	SINE	Alu	9.97	5.46	4.51	6.87	2.02	4.85	13.02	8.69	4.33	11.89	6.27	5.62
FRAM	SINE	Alu	3.42	1.6	1.83	1.44	0.69	0.75	6.81	3.58	3.23	5.41	2.87	2.53
HAL1	LINE	L1	29.44	10.47	18.96	22.8	4.71	18.09	35.34	16.51	18.82	19.11	5	14.12
HAL1M8	LINE	L1	1.93	0.77	1.17	2.39	0.55	1.84	2.43	1.11	1.33	1.63	0.48	1.15
HAL1ME	LINE	L1	3.81	2.06	1.76	4.46	2.07	2.39	5.08	3.54	1.55	3.37	1.35	2.02
HAL1b	LINE	L1	2	0.55	1.45	1.39	0.64	0.75	3.5	1.66	1.84	2.4	0.58	1.83
HERV-Fc1-int	LTR	ERV1	0	0	0	0	0	0	0	0	0	0.1	0.1	0
HERV-Fc1_LTR1	LTR	ERV1	0	0	0	0.09	0	0.09	0	0	0	0	0	0
HERV-Fc1_LTR2	LTR	ERV1	0	0	0	0	0	0	0	0	0	0	0	0
HERV-Fc1_LTR3	LTR	ERV1	0.07	0	0.07	0	0	0	0	0	0	0	0	0
HERV-Fc2-int	LTR	ERV1	0	0	0	0	0	0	0	0	0	0	0	0
HERV-Fc2_LTR	LTR	ERV1	0	0	0	0	0	0	0	0	0	0	0	0
HERV15-int	LTR	ERV1	0.21	0.07	0.14	0.18	0.09	0.09	0.37	0.07	0.29	0.1	0	0.1
HERV16-int	LTR	ERVL	1.65	0.48	1.17	1.66	0.74	0.92	2.43	1.26	1.17	1.83	0.58	1.25
HERV17-int	LTR	ERV1	4.67	2.89	1.78	2.35	0.87	1.48	6	4.94	1.07	2.42	1.25	1.17
HERV1_I-int	LTR	ERV1	0.34	0.14	0.21	0.18	0.18	0	0.15	0.15	0	0	0	0
HERV1_LTRa	LTR	ERV1	0	0	0	0	0	0	0	0	0	0.1	0.1	0
HERV1_LTRb	LTR	ERV1	0	0	0	0	0	0	0	0	0	0	0	0
HERV1_LTRc	LTR	ERV1	0	0	0	0	0	0	0	0	0	0	0	0
HERV1_LTRd	LTR	ERV1	0.07	0.07	0	0	0	0	0	0	0	0.1	0	0.1
HERV1_LTRe	LTR	ERV1	0	0	0	0	0	0	0	0	0	0	0	0
HERV3-int	LTR	ERV1	1.3	0.48	0.82	0.64	0.37	0.28	1.84	1.25	0.59	0.77	0.29	0.48
HERV30-int	LTR	ERV1	0.15	0.08	0.07	0.28	0.09	0.18	0.37	0.37	0.01	0	0	0
HERV35I-int	LTR	ERV1	2.78	2.71	0.07	1.66	1.38	0.28	3.32	3.21	0.11	4.52	4.33	0.19
HERV4_I-int	LTR	ERV1	0.45	0.14	0.31	1.02	0.18	0.84	1.49	0.83	0.66	0.51	0.13	0.38
HERV9-int	LTR	ERV1	1.4	0.21	1.19	1.77	0.36	1.41	1.16	0.21	0.95	1.02	0.26	0.76
HERV9N-int	LTR	ERV1	0.61	0.12	0.49	1.04	0.2	0.83	0.59	0.27	0.31	0.5	0.08	0.42
HERV9NC-int	LTR	ERV1	1.1	0.25	0.84	1.63	0.9	0.73	1.89	0.92	0.97	0.88	0.52	0.36
HERVE-int	LTR	ERV1	5.4	1.24	4.16	1.72	0.37	1.35	12.97	3.83	9.14	3.51	0.68	2.83
HERVE_a-int	LTR	ERV1	1.8	0.27	1.53	0.37	0.09	0.28	2.06	0.54	1.51	0.74	0.36	0.37
HERVFH19-int	LTR	ERV1	0.14	0.14	0	0.18	0	0.18	0.15	0.07	0.07	0.48	0	0.48
HERVFH21-int	LTR	ERV1	0.41	0.21	0.21	0.55	0.37	0.18	0.3	0.22	0.07	0.17	0.07	0.1
HERVH-int	LTR	ERV1	29.29	19.9	9.4	91.89	85.26	6.63	41.73	29	12.73	31.62	25.94	5.67
HERVH48-int	LTR	ERV1	0.62	0.34	0.27	0.18	0	0.18	0.59	0.15	0.44	0.96	0.29	0.67
HERVI-int	LTR	ERV1	0.25	0.02	0.23	0.13	0	0.13	0.74	0.15	0.59	0.62	0.1	0.53
HERVIP10B3-int	LTR	ERV1	0.85	0.46	0.39	0.33	0.28	0.05	1.36	0.85	0.51	1.09	0.61	0.48
HERVIP10F-int	LTR	ERV1	1.22	0.47	0.75	0.55	0.09	0.46	1.68	0.62	1.06	0.6	0.45	0.14
HERVIP10FH-int	LTR	ERV1	0.7	0.15	0.56	0.92	0.2	0.71	0.37	0.13	0.24	0.44	0.06	0.38
HERVK-int	LTR	ERVK	0.97	0.6	0.37	2.34	1.38	0.96	1.66	0.44	1.21	1.75	0.29	1.46
HERVK11-int	LTR	ERVK	0.48	0.48	0	0.83	0.74	0.09	0.92	0.48	0.44	0.77	0.19	0.58
HERVK11D-int	LTR	ERVK	0.07	0.07	0	0.09	0	0.09	0	0	0	0.48	0.48	0
HERVK13-int	LTR	ERVK	0.41	0.21	0.21	0	0	0	0.29	0.15	0.15	0.29	0.19	0.1
HERVK14-int	LTR	ERVK	0.45	0.1	0.34	0.83	0	0.83	0.94	0.15	0.8	1.06	0.19	0.87
HERVK14C-int	LTR	ERVK	0.14	0	0.14	0	0	0	0.17	0.17	0	0	0	0
HERVK22-int	LTR	ERVK	1.95	0.48	1.47	2.02	0.18	1.84	1.55	0.52	1.03	0.87	0.48	0.38
HERVK3-int	LTR	ERVK	0.41	0.31	0.1	0.37	0.18	0.18	0.15	0	0.15	0.48	0.38	0.1
HERVK9-int	LTR	ERVK	1.35	0.48	0.87	2.06	0.74	1.32	1.55	0.96	0.59	1.54	0.77	0.77
HERVKC4-int	LTR	ERVK	0	0	0	0	0	0	0	0	0	0	0	0
HERVL-int	LTR	ERVL	6.62	3.35	3.27	3.93	1.49	2.44	7.2	3.84	3.36	3.77	1.75	2.02
HERVL18-int	LTR	ERVL	0.62	0.41	0.21	0.37	0.09	0.28	0.74	0.44	0.29	0.67	0.38	0.29
HERVL32-int	LTR	ERVL	0.62	0.62	0	0.09	0.09	0	0.37	0.29	0.07	0.1	0	0.1
HERVL40-int	LTR	ERVL	0.93	0.38	0.55	1.01	0.55	0.46	2.06	1.47	0.59	1.44	1.15	0.29
HERVL66-int	LTR	ERVL	0.48	0.34	0.14	0.09	0	0.09	0.52	0.29	0.22	0.19	0.19	0
HERVL74-int	LTR	ERVL	0.41	0.21	0.21	0.46	0.28	0.18	0.37	0.37	0	0	0	0
HERVP71A-int	LTR	ERV1	0.27	0.14	0.14	0.28	0.09	0.18	0.59	0.44	0.15	0.29	0.1	0.19
HERVS71-int	LTR	ERV1	1.65	0.41	1.23	1.01	0.28	0.74	1.55	0.96	0.59	2.12	0.67	1.44
HUERS-P1-int	LTR	ERV1	9.82	9.39	0.42	3.53	3.34	0.19	6.18	5.44	0.74	9.77	9.53	0.24
HUERS-P2-int	LTR	ERV1	0.21	0.21	0	0.37	0.18	0.18	0.29	0.15	0.15	0.29	0.19	0.1
HUERS-P3-int	LTR	ERV1	1.34	0.79	0.55	0	0	0	1.25	0.66	0.59	0.96	0.58	0.38
HUERS-P3b-int	LTR	ERV1	0.17	0.03	0.14	0.68	0.09	0.58	0.62	0.32	0.3	0.48	0	0.48
Harlequin-int	LTR	ERV1	0.49	0.21	0.28	1.24	0.23	1.01	1.24	0.55	0.68	1.21	0.56	0.64
Helitron1Na_Mam	RC	Helitron	0.07	0.07	0	0.09	0.09	0	0.52	0.22	0.29	0.1	0	0.1
Helitron1Nb_Mam	RC	Helitron	0.27	0.27	0	0.28	0.28	0	0.15	0.15	0	0.1	0.1	0
Helitron2Na_Mam	RC?	Helitron?	0	0	0	0.18	0.18	0	0.22	0.22	0	0.19	0.19	0
Helitron3Na_Mam	RC	Helitron	0.48	0.07	0.41	0	0	0	0.22	0.22	0	0.48	0.1	0.38
L1HS	LINE	L1	10.17	1.23	8.94	7.64	1.81	5.84	0.49	0.06	0.43	0.23	0.04	0.18
L1M	LINE	L1	0.03	0.02	0	0.01	0	0.01	0.37	0	0.37	0	0	0
L1M1	LINE	L1	19.35	5.7	13.65	12.53	3.07	9.47	23.9	8.56	15.34	14.07	3.51	10.56
L1M2	LINE	L1	9.26	1.96	7.3	9.88	1.87	8.01	12	3.58	8.42	10.09	1.75	8.34
L1M2a	LINE	L1	1.29	0.26	1.03	0.95	0.12	0.83	1.44	0.26	1.18	0.87	0.19	0.67
L1M2a1	LINE	L1	0.34	0.07	0.27	0.32	0	0.32	0.22	0.07	0.15	0.38	0.38	0
L1M2b	LINE	L1	0.48	0	0.48	0.37	0.09	0.28	0.22	0.07	0.15	0.59	0	0.59
L1M2c	LINE	L1	0.34	0.07	0.27	0.11	0.09	0.02	0.37	0.15	0.22	0.42	0.2	0.23
L1M3	LINE	L1	5.19	0.9	4.29	3.36	0.31	3.05	5.47	1.31	4.16	4.7	0.72	3.98
L1M3a	LINE	L1	1.37	0.75	0.62	1.35	0.28	1.07	1.66	0.44	1.22	0.91	0.29	0.62
L1M3b	LINE	L1	0.57	0.14	0.43	0.78	0.09	0.69	1.08	0.05	1.03	0.96	0.1	0.87
L1M3c	LINE	L1	2.02	0.55	1.47	0.6	0.09	0.51	0.95	0.12	0.82	0.31	0	0.31
L1M3d	LINE	L1	0.34	0.14	0.21	0.1	0.01	0.09	0.81	0.15	0.66	0.87	0.1	0.77
L1M3de	LINE	L1	0.55	0.14	0.41	0.28	0	0.28	0.52	0.22	0.29	0.34	0.19	0.14
L1M3e	LINE	L1	0.82	0	0.82	0.33	0	0.33	0.76	0.22	0.54	1.08	0.3	0.77
L1M3f	LINE	L1	0.97	0.75	0.21	0.82	0.2	0.62	1.69	1.22	0.47	0.96	0.48	0.48
L1M4	LINE	L1	26.01	3.4	22.62	18.09	2.63	15.46	206.74	6.19	200.55	144.66	3.23	141.43
L1M4a1	LINE	L1	2.98	1.05	1.94	1.75	0.55	1.2	2.46	0.59	1.87	2.15	0.9	1.25
L1M4a2	LINE	L1	2.28	0.42	1.85	1.2	0.46	0.74	1.47	0.39	1.09	1.86	0.19	1.67
L1M4b	LINE	L1	5.91	0.77	5.14	6.53	1.2	5.34	7.06	1.61	5.46	7.38	1.15	6.23
L1M4c	LINE	L1	3.78	1.1	2.68	4.3	1.29	3.01	4.4	1.35	3.04	3.3	0.82	2.48
L1M5	LINE	L1	19.93	5.69	14.24	19.34	4.92	14.41	22.35	7.34	15.01	17.85	5.12	12.73
L1M6	LINE	L1	5.35	0.48	4.87	2.39	0.74	1.66	6.26	0.66	5.6	2.36	0.6	1.76
L1M6B	LINE	L1	0.38	0.14	0.24	0.32	0.14	0.18	0.15	0.07	0.07	0.48	0.19	0.29
L1M7	LINE	L1	2.08	0.82	1.25	2.47	0.74	1.73	3.21	1.66	1.55	2.26	0.29	1.97
L1M8	LINE	L1	1.03	0.27	0.76	1.47	0.46	1.01	1.49	0.37	1.12	1.49	0.29	1.2
L1MA1	LINE	L1	5.81	1.84	3.97	4.56	1.25	3.32	7.19	3.01	4.17	3.92	0.96	2.96
L1MA10	LINE	L1	1.94	0.86	1.08	2.08	0.75	1.33	2.06	0.75	1.31	1.97	0.44	1.53
L1MA2	LINE	L1	9.33	2.59	6.74	9.23	2.96	6.27	11.66	4.38	7.28	6.64	1.78	4.85
L1MA3	LINE	L1	13.43	3.56	9.87	11.11	3.1	8	15.96	5.06	10.9	11.52	2.09	9.43
L1MA4	LINE	L1	10.78	4.95	5.83	9.15	4.08	5.07	12.92	6.55	6.37	14.07	8.67	5.4
L1MA4A	LINE	L1	7.88	1.8	6.08	7.41	1.91	5.51	8.11	1.87	6.24	6.87	1.78	5.09
L1MA5	LINE	L1	3.75	1.06	2.69	4.84	1.65	3.19	16.41	13.17	3.24	11.53	7.27	4.26
L1MA5A	LINE	L1	4.65	2.97	1.69	4.86	2.97	1.89	9	7.03	1.96	6.83	4.89	1.94
L1MA6	LINE	L1	5.98	2.76	3.22	4.06	1.38	2.69	8.21	4.73	3.48	4.67	0.66	4.01
L1MA7	LINE	L1	4.75	1.32	3.43	4.45	1.28	3.18	8.49	1.97	6.52	6.81	0.99	5.82
L1MA8	LINE	L1	9.82	3.52	6.3	7.19	1.58	5.61	11.66	4.11	7.55	9.66	1.97	7.69
L1MA9	LINE	L1	12.31	3.99	8.32	9.2	1.54	7.67	23.9	4.41	19.49	8.31	2.01	6.3
L1MB1	LINE	L1	9.05	5.3	3.75	5.27	1.79	3.48	9.29	5.77	3.52	4.48	1.77	2.7
L1MB2	LINE	L1	5.93	1.37	4.57	6.96	0.98	5.99	7.41	3.26	4.15	8.08	1.05	7.03
L1MB3	LINE	L1	9.38	1.65	7.73	9.63	2.18	7.45	10.71	3.13	7.58	11.51	2.87	8.64
L1MB4	LINE	L1	10.11	5.06	5.05	7.43	2.16	5.27	12.45	6.9	5.55	7.31	2.38	4.93
L1MB5	LINE	L1	6.98	1.82	5.17	6.64	1.22	5.42	9.22	2.68	6.54	7.75	1.92	5.84
L1MB7	LINE	L1	19.78	5.96	13.82	32.34	18.51	13.83	22.3	7.46	14.84	19.04	4.54	14.51
L1MB8	LINE	L1	28.1	2.69	25.41	45.16	4.15	41.01	16.22	5.73	10.48	13.19	4.65	8.55
L1MC	LINE	L1	7.1	0.43	6.67	6.32	0.84	5.47	7.19	1.23	5.97	5.23	1.35	3.88
L1MC1	LINE	L1	16.61	4.75	11.87	14.15	3.15	11	19.05	7.92	11.13	10.78	2.93	7.84
L1MC2	LINE	L1	8.24	2.27	5.96	9.51	1.4	8.11	5.63	1.91	3.72	4.49	1.59	2.91
L1MC3	LINE	L1	18.93	7.57	11.36	12.98	4.17	8.81	27.27	14.89	12.38	12.83	4.87	7.96
L1MC4	LINE	L1	19.93	6.92	13.01	15.7	4.05	11.64	22.02	8.8	13.22	16.29	3.65	12.63
L1MC4a	LINE	L1	31.54	24.36	7.18	17.3	11.73	5.57	65.23	57.72	7.51	19.66	13.08	6.59
L1MC5	LINE	L1	7.17	3.36	3.81	7.34	1.92	5.43	9.47	5.05	4.42	6.32	2.47	3.85
L1MC5a	LINE	L1	12.73	3.89	8.83	8.58	3.91	4.67	13.01	6.72	6.29	9.56	3.38	6.19
L1MCa	LINE	L1	10.29	2.68	7.61	9.64	3.17	6.47	11.26	3.43	7.83	8.14	2.23	5.91
L1MCb	LINE	L1	1.6	0.21	1.39	1.52	0.48	1.04	1.63	0.67	0.96	1.92	0.58	1.35
L1MCc	LINE	L1	3.93	0.91	3.02	2.39	0.28	2.12	3.32	1.03	2.28	2.69	0.29	2.4
L1MD	LINE	L1	5.21	0.84	4.37	4.42	0.88	3.54	6.96	1.63	5.33	5.39	1.16	4.24
L1MD1	LINE	L1	5.3	1.2	4.1	5.99	1.7	4.29	8.19	2.85	5.34	6.49	1.73	4.76
L1MD2	LINE	L1	10.76	5.38	5.37	11.6	4.02	7.57	11.93	6.19	5.74	12.74	4.11	8.63
L1MD3	LINE	L1	5.6	2.58	3.02	3.8	1.43	2.37	6.56	3.39	3.17	3.16	1.16	2
L1MDa	LINE	L1	8.43	1.51	6.93	8.09	1.38	6.71	11.26	2.06	9.2	8.3	1.64	6.66
L1MDb	LINE	L1	0.92	0.28	0.64	0.57	0.28	0.29	1.67	0.79	0.89	0.77	0.19	0.58
L1ME1	LINE	L1	24.43	6.84	17.59	22.98	7.04	15.94	34.06	13.71	20.35	22.9	4.86	18.04
L1ME2	LINE	L1	26.42	20.51	5.92	20.11	12.97	7.14	14.68	7.24	7.43	14.82	8.95	5.87
L1ME2z	LINE	L1	4.21	1.6	2.61	4.6	1.47	3.13	4.12	1.03	3.09	4.75	0.58	4.17
L1ME3	LINE	L1	5.94	1.44	4.5	5.85	1.56	4.29	7.99	3.1	4.89	6.2	1.83	4.38
L1ME3A	LINE	L1	14.04	6.79	7.25	9.39	4.73	4.67	16.89	8.26	8.63	11.19	3.7	7.49
L1ME3B	LINE	L1	5.46	1.03	4.43	4.06	0.93	3.13	4.61	1.62	2.98	4.9	1.61	3.29
L1ME3C	LINE	L1	2.68	1.23	1.44	1.93	1.2	0.74	2	1.11	0.9	1.26	0.19	1.07
L1ME3Cz	LINE	L1	8.19	5.66	2.54	4.84	2.53	2.31	12.73	8.49	4.24	7.07	2.07	5
L1ME3D	LINE	L1	1.03	0.27	0.76	1.1	0.28	0.83	2.37	0.52	1.85	2.64	0.43	2.21
L1ME3E	LINE	L1	2.77	0.92	1.85	2.3	1.01	1.29	3.29	1.77	1.52	2.5	1.25	1.25
L1ME3F	LINE	L1	3.8	1.81	2	3.15	0.92	2.23	7.18	5.76	1.42	2.75	1.06	1.69
L1ME3G	LINE	L1	4.13	1.45	2.68	5.62	1.84	3.78	6.63	3.02	3.61	7.16	1.16	6
L1ME4a	LINE	L1	19.05	7.86	11.19	13.4	4.64	8.77	59.93	3.54	56.39	32.62	3.45	29.17
L1ME4b	LINE	L1	8.52	4.12	4.41	8.23	2.72	5.51	12.07	6.09	5.97	9.68	4.07	5.61
L1ME4c	LINE	L1	2.34	0.55	1.79	2.95	1.1	1.85	2.29	0.96	1.33	2.12	1.35	0.77
L1ME5	LINE	L1	2.47	0.48	1.99	21.84	20.41	1.43	2.21	0.96	1.25	1.25	0.29	0.96
L1MEa	LINE	L1	0.41	0	0.41	0.28	0.09	0.18	0.29	0	0.29	0.19	0	0.19
L1MEb	LINE	L1	1.33	0.5	0.82	1.13	0.21	0.92	2.51	0.66	1.84	1.19	0.32	0.87
L1MEc	LINE	L1	16.92	3.76	13.15	16.14	2.67	13.47	23.72	9.97	13.75	15.18	2.65	12.54
L1MEd	LINE	L1	13.5	4.45	9.05	12.4	3.15	9.25	10.17	2.65	7.52	9.44	2.56	6.88
L1MEf	LINE	L1	16.31	6.49	9.82	9.23	1.46	7.77	18.8	7.07	11.73	11.57	1.83	9.74
L1MEg	LINE	L1	11.11	4.53	6.58	9.25	3.13	6.12	10.91	4.94	5.97	8.22	2.6	5.62
L1MEg1	LINE	L1	0.62	0	0.62	0.46	0	0.46	0.59	0.15	0.44	0.96	0	0.96
L1MEg2	LINE	L1	0.34	0.21	0.14	0.18	0	0.18	1.14	0.74	0.41	0.38	0.1	0.29
L1MEh	LINE	L1	1.92	0.55	1.37	1.47	0.46	1.01	1.77	0.81	0.96	2.14	0.19	1.94
L1MEi	LINE	L1	3.09	1.03	2.06	2.62	0.92	1.7	5.48	1.77	3.71	2.31	0.87	1.44
L1MEj	LINE	L1	1.92	1.37	0.55	1.1	0.55	0.55	2.51	1.92	0.59	1.15	0.19	0.96
L1P	LINE	L1	0	0	0	0	0	0	0.01	0	0	0	0	0
L1P1	LINE	L1	9.15	1.13	8.02	6.19	1.69	4.5	33.34	6.6	26.74	21.06	4.09	16.96
L1P2	LINE	L1	9.13	1.08	8.05	8.25	1.7	6.55	11.35	2.98	8.37	8.02	1.09	6.92
L1P3	LINE	L1	11.04	1.39	9.65	9.57	1.2	8.37	12	1.78	10.22	10.06	1.2	8.86
L1P3b	LINE	L1	3.68	3.6	0.07	1.34	1.24	0.09	2.11	1.85	0.26	0.33	0.11	0.22
L1P4	LINE	L1	3.67	0.49	3.18	2.25	0.16	2.09	4.59	0.63	3.96	4.3	0.93	3.37
L1P4a	LINE	L1	1.38	0.21	1.17	1.84	0.09	1.75	1.69	0.15	1.54	1.39	0.19	1.2
L1P4b	LINE	L1	0.63	0.14	0.49	0.22	0.09	0.12	0.64	0.02	0.62	0.16	0	0.16
L1P4c	LINE	L1	0	0	0	0	0	0	0.41	0.04	0.37	0.19	0	0.19
L1P4d	LINE	L1	0.49	0.28	0.21	0.37	0.18	0.19	0.38	0.11	0.27	0.27	0.05	0.22
L1P4e	LINE	L1	0.62	0	0.62	0.29	0	0.29	0.56	0.26	0.31	0.86	0.12	0.74
L1P5	LINE	L1	0.42	0	0.42	0.29	0.01	0.28	0.32	0	0.32	0.14	0	0.14
L1PA10	LINE	L1	28.85	11.85	16.99	20.15	7.54	12.61	35.39	19.52	15.86	15.39	4.14	11.26
L1PA11	LINE	L1	11.6	2.76	8.85	10.06	2.47	7.59	14.57	4.93	9.65	9.64	1.53	8.11
L1PA12	LINE	L1	4.68	1.09	3.58	3.29	0.85	2.44	4.42	0.87	3.56	3.01	0.51	2.49
L1PA13	LINE	L1	16.03	3.66	12.37	11.29	1.78	9.51	20.44	5.35	15.09	11.16	1.96	9.2
L1PA14	LINE	L1	5.84	0.51	5.34	4.33	1.19	3.14	4.78	1.2	3.58	4.06	0.89	3.17
L1PA15	LINE	L1	14.59	2.98	11.6	10.9	2.85	8.05	15.71	4.95	10.75	10.41	2.52	7.89
L1PA15-16	LINE	L1	5.7	0.81	4.9	2.76	0.28	2.48	5.11	0.41	4.7	3.88	0.46	3.43
L1PA16	LINE	L1	22.94	4.76	18.19	18.9	4.3	14.6	24.88	6.21	18.67	18.67	3.16	15.51
L1PA17	LINE	L1	7.36	0.97	6.39	4.7	0.91	3.79	8.59	1.08	7.51	6.26	1.14	5.12
L1PA2	LINE	L1	26.99	3.42	23.56	19.99	5.52	14.47	13.78	3.89	9.88	9.02	2.1	6.92
L1PA3	LINE	L1	53.03	5.53	47.5	35.73	8.43	27.3	37.31	8.8	28.51	24.59	5.19	19.4
L1PA4	LINE	L1	47.33	6.56	40.77	32.71	6.92	25.79	41.67	9.51	32.16	28.19	5.92	22.27
L1PA5	LINE	L1	41.28	5.49	35.8	26.71	6.73	19.98	38.97	8.46	30.51	30.14	6.15	23.98
L1PA6	LINE	L1	29.05	5.01	24.04	22.27	5.06	17.21	28.31	6.47	21.84	20.61	3.38	17.23
L1PA7	LINE	L1	65.32	6.78	58.53	60.57	6.41	54.16	61.61	11.45	50.17	53.64	5.01	48.63
L1PA8	LINE	L1	26.08	10.16	15.93	18.67	6.15	12.52	22.21	10.1	12.11	15.61	4.93	10.68
L1PA8A	LINE	L1	20.23	10.6	9.63	12.7	3.73	8.97	24.09	13.61	10.48	11.28	3.03	8.25
L1PB	LINE	L1	1.86	0.4	1.46	1.67	0.11	1.56	2.63	0.24	2.39	1.49	0.24	1.25
L1PB1	LINE	L1	30.04	5.49	24.55	22.96	3.84	19.13	29.61	9.18	20.43	21.81	4.32	17.49
L1PB2	LINE	L1	5.68	0.88	4.81	4.7	0.84	3.86	5.81	2.1	3.71	4.15	0.87	3.28
L1PB3	LINE	L1	7.34	1.11	6.23	7.23	1.19	6.04	7.55	1.29	6.26	4.2	0.51	3.69
L1PB4	LINE	L1	7.15	1.4	5.75	4.96	1.2	3.75	10.6	1.72	8.88	5.72	1.02	4.7
L1PBa	LINE	L1	6.74	1.61	5.14	5.19	1.15	4.04	9.12	3.32	5.8	5.08	1.15	3.93
L1PBa1	LINE	L1	1.76	0.54	1.22	1.36	0.44	0.92	2.15	0.78	1.37	1.2	0.15	1.05
L1PBb	LINE	L1	1.28	0.86	0.42	0.66	0.29	0.37	1.7	0.66	1.03	0.54	0.24	0.3
L1PREC2	LINE	L1	12.36	2.32	10.05	9.9	1.81	8.09	15.13	4.21	10.93	9.81	1.86	7.94
L1Pt	LINE	L1	0	0	0	0	0	0	25.48	6.28	19.2	17.54	4.27	13.27
L2	LINE	L2	50.12	18.17	31.95	38.36	18.51	19.85	72.13	21.68	50.45	43.12	19.16	23.96
L2-1_AMi	LINE	L2	0.75	0.07	0.69	0.64	0.09	0.55	0.44	0.07	0.37	0.48	0.48	0
L2-1_Crp	LINE	L2	0	0	0	0	0	0	0	0	0	0	0	0
L2-2_Mam	LINE	L2	0	0	0	0	0	0	0.07	0.07	0	0.19	0.19	0
L2-3_AMi	LINE	L2	0	0	0	0	0	0	0	0	0	0	0	0
L2-3_Crp	LINE	L2	0.89	0.34	0.55	0.83	0.46	0.37	1.03	0.22	0.81	1.35	1.25	0.1
L2a	LINE	L2	146.47	61.29	85.17	95.06	47.06	48	161.78	54.74	107.04	86.88	46.33	40.55
L2b	LINE	L2	67.28	31.55	35.73	48.07	27.13	20.93	102.4	32.05	70.35	57.08	20.42	36.66
L2c	LINE	L2	200.66	126.08	74.57	195.85	135.14	60.7	255.56	170.74	84.82	189.19	154.56	34.63
L2d	LINE	L2	0	0	0	0	0	0	69.3	6.12	63.19	70.42	4.37	66.05
L2d2	LINE	L2	0	0	0	0	0	0	33.39	10.56	22.84	14.28	6.63	7.64
L3	LINE	CR1	29.61	16.18	13.43	20.6	11.66	8.94	42.76	29.05	13.71	24.54	14.49	10.05
L3b	LINE	CR1	3.58	2.35	1.23	3.68	2.48	1.2	3.87	2.28	1.58	2.98	1.63	1.35
L4_A_Mam	LINE	RTE-X	2.81	1.85	0.96	2.39	1.66	0.74	3.09	1.92	1.18	3.56	2.21	1.35
L4_B_Mam	LINE	RTE-X	1.58	0.82	0.75	0.92	0.37	0.55	1.62	1.11	0.52	1.06	0.67	0.38
L4_C_Mam	LINE	RTE-X	2.09	1.03	1.06	1.75	0.64	1.1	3.69	0.37	3.33	1.83	0.48	1.35
L5	LINE	RTE-X	0.34	0.34	0	0.37	0.28	0.09	0.15	0.07	0.07	0.1	0.1	0
LFSINE_Vert	SINE	tRNA	0.72	0.45	0.27	1.43	0.69	0.74	1.4	0.29	1.11	0.75	0.26	0.48
LOR1-int	LTR	ERV1	0.62	0.48	0.14	1.01	0.28	0.74	1.33	0.74	0.59	0.48	0.19	0.29
LOR1a	LTR	ERV1	0.76	0.22	0.54	0.34	0.09	0.25	0.22	0	0.22	0.48	0.38	0.1
LOR1b	LTR	ERV1	0.55	0.4	0.15	0.66	0.28	0.39	0.75	0.23	0.52	0.14	0.14	0
LTR06	LTR	ERV1	0	0	0	0.09	0	0.09	0	0	0	0.1	0	0.1
LTR1	LTR	ERV1	1.11	0.2	0.91	0.5	0	0.5	0.92	0.18	0.74	0.63	0.38	0.25
LTR101_Mam	LTR	ERVL	0.55	0.34	0.21	0.74	0.37	0.37	2.38	1.94	0.44	3.84	3.74	0.1
LTR102_Mam	LTR	ERVL	0.34	0.21	0.14	0.09	0.09	0	1.11	0.81	0.29	0.1	0	0.1
LTR103_Mam	LTR	ERV1?	0.41	0.41	0	0.09	0.09	0	0.22	0.22	0	0.19	0.19	0
LTR103b_Mam	LTR	ERV1?	0.18	0.11	0.07	0	0	0	0.15	0.15	0	0.1	0.1	0
LTR104_Mam	LTR	Gypsy	1.17	0.55	0.62	0.55	0.46	0.09	0.52	0.44	0.07	0.77	0.48	0.29
LTR105_Mam	LTR	ERVL	1.37	0.27	1.1	1.29	0	1.29	1.77	0.59	1.18	2.5	0.1	2.4
LTR106_Mam	LTR	LTR	0.14	0	0.14	0.28	0.28	0	0.07	0	0.07	0.1	0	0.1
LTR107_Mam	LTR	LTR	0.07	0	0.07	0	0	0	0.07	0	0.07	0.1	0.1	0
LTR108a_Mam	LTR	ERVL	0.14	0.14	0	0.09	0.09	0	0.07	0	0.07	0.1	0	0.1
LTR108b_Mam	LTR	ERVL	0	0	0	0	0	0	0	0	0	0	0	0
LTR108c_Mam	LTR	ERVL	0	0	0	0.09	0.09	0	0	0	0	0	0	0
LTR108d_Mam	LTR	ERVL	0	0	0	0	0	0	0	0	0	0.1	0	0.1
LTR108e_Mam	LTR	ERVL	0	0	0	0.09	0.09	0	0.44	0.44	0	0	0	0
LTR109A2	LTR	ERV1	0	0	0	0	0	0	0	0	0	0	0	0
LTR10A	LTR	ERV1	0.21	0.14	0.07	0.37	0.18	0.18	0.15	0	0.15	0.12	0.12	0
LTR10B	LTR	ERV1	0.07	0.07	0	0.09	0	0.09	0.07	0	0.07	0.1	0	0.1
LTR10B1	LTR	ERV1	0.48	0.14	0.34	0.18	0	0.18	0.44	0.07	0.37	0.48	0	0.48
LTR10B2	LTR	ERV1	0	0	0	0	0	0	0.11	0.07	0.04	0	0	0
LTR10C	LTR	ERV1	0.34	0.14	0.21	0.64	0.28	0.37	3.83	3.76	0.07	1.63	1.15	0.48
LTR10D	LTR	ERV1	0.48	0.07	0.41	0.37	0.18	0.18	0.22	0.15	0.07	0.19	0.1	0.1
LTR10E	LTR	ERV1	0	0	0	0.09	0.09	0	0.07	0.07	0	0.29	0.19	0.1
LTR10F	LTR	ERV1	0.21	0.14	0.07	0	0	0	0.29	0.15	0.15	0.36	0.27	0.1
LTR10G	LTR	ERV1	0.48	0.14	0.34	0.37	0	0.37	1.69	0.07	1.62	0.77	0.29	0.48
LTR12	LTR	ERV1	0.68	0.63	0.05	0.82	0.42	0.41	2.16	1.75	0.41	1.2	1.11	0.09
LTR12B	LTR	ERV1	0.17	0.04	0.13	0.03	0.02	0.01	0.12	0.11	0.01	0.12	0.11	0.01
LTR12C	LTR	ERV1	16.71	11.24	5.47	15.44	11.08	4.36	22.15	13.62	8.53	14.02	9.13	4.9
LTR12D	LTR	ERV1	0.98	0.59	0.39	0.57	0.54	0.03	1.43	0.99	0.44	0.95	0.7	0.25
LTR12E	LTR	ERV1	0.94	0.62	0.32	0.37	0.25	0.13	0.77	0.54	0.23	0.93	0.58	0.35
LTR12F	LTR	ERV1	0.26	0.26	0	0.35	0.23	0.12	0.23	0.23	0.01	0.23	0.23	0
LTR12_	LTR	ERV1	0.72	0.48	0.24	0.64	0.26	0.38	1.05	0.88	0.17	0.58	0.44	0.13
LTR13	LTR	ERVK	2.43	0.44	1.99	1.93	0.19	1.75	2.96	0.77	2.19	2.47	0	2.47
LTR13A	LTR	ERVK	0.24	0.1	0.14	0.28	0.09	0.18	0.25	0.1	0.15	0.29	0.1	0.19
LTR13_	LTR	ERVK	0.01	0.01	0	0	0	0	0.01	0.01	0	0.12	0.1	0.03
LTR14	LTR	ERVK	0.62	0.34	0.27	0.28	0.28	0	0.37	0	0.37	0.19	0.1	0.1
LTR14A	LTR	ERVK	0.04	0.03	0	0.18	0.18	0	0.12	0.12	0	0	0	0
LTR14B	LTR	ERVK	0.79	0.31	0.48	0	0	0	0.77	0.1	0.66	0.77	0.58	0.19
LTR14C	LTR	ERVK	0.34	0.21	0.14	0.37	0.28	0.09	0.37	0.29	0.07	0.87	0.67	0.19
LTR15	LTR	ERV1	0.21	0.07	0.14	0.28	0	0.28	0.37	0.22	0.15	0.29	0.1	0.19
LTR16	LTR	ERVL	3.15	1.03	2.13	1.66	0.92	0.74	3.98	1.03	2.95	2.21	0.67	1.54
LTR16A	LTR	ERVL	3.09	1.44	1.65	2.21	1.38	0.83	3.32	1.4	1.92	2.21	1.06	1.15
LTR16A1	LTR	ERVL	2.47	1.17	1.3	1.56	0.64	0.92	3.32	1.48	1.84	0.96	0.58	0.38
LTR16A2	LTR	ERVL	0.89	0.48	0.41	1.2	0.55	0.64	1.47	1.25	0.22	1.44	0.96	0.48
LTR16B	LTR	ERVL	0.96	0.69	0.27	0.83	0.83	0	1.11	0.96	0.15	1.25	0.67	0.58
LTR16B1	LTR	ERVL	1.71	0.55	1.17	1.29	0.64	0.64	1.99	0.44	1.55	0.96	0.48	0.48
LTR16B2	LTR	ERVL	2.26	1.44	0.82	1.84	1.38	0.46	3.61	1.62	1.99	1.54	1.25	0.29
LTR16C	LTR	ERVL	12.48	2.33	10.15	4.78	1.66	3.13	5.83	2.5	3.33	2.4	1.73	0.67
LTR16D	LTR	ERVL	0.69	0.41	0.27	0	0	0	0.52	0.22	0.29	0.29	0.1	0.19
LTR16D1	LTR	ERVL	0	0	0	0	0	0	0	0	0	0.1	0.1	0
LTR16D2	LTR	ERVL	0.34	0.14	0.21	0.18	0	0.18	0.44	0	0.44	0.48	0	0.48
LTR16E1	LTR	ERVL	0.96	0.48	0.48	1.01	0.55	0.46	7.66	0.22	7.44	3.85	1.06	2.79
LTR16E2	LTR	ERVL	1.92	0.69	1.23	1.01	0.55	0.46	1.92	1.33	0.59	0.67	0.38	0.29
LTR17	LTR	ERV1	1.03	0.41	0.62	1.56	0.64	0.92	3.32	1.99	1.33	0.67	0.38	0.29
LTR18A	LTR	ERVL	0	0	0	0	0	0	0.22	0.07	0.15	0.1	0	0.1
LTR18B	LTR	ERVL	0.48	0	0.48	0.18	0	0.18	0.29	0.07	0.22	0.38	0.19	0.19
LTR18C	LTR	ERVL	0.14	0.14	0	0.09	0.09	0	0.15	0.15	0	0	0	0
LTR19-int	LTR	ERV1	0.07	0	0.07	0	0	0	0.14	0.07	0.07	0.1	0	0.1
LTR19A	LTR	ERV1	0.14	0	0.14	0.46	0	0.46	0.52	0.22	0.29	0.38	0.29	0.1
LTR19B	LTR	ERV1	0.21	0.14	0.07	0.55	0	0.55	0.52	0.37	0.15	0.58	0.1	0.48
LTR19C	LTR	ERV1	0.62	0.48	0.14	0.28	0.09	0.18	0.9	0.74	0.17	0.19	0.1	0.1
LTR1A1	LTR	ERV1	0.39	0.11	0.28	0.37	0	0.37	1.38	0.25	1.13	0.7	0	0.7
LTR1A2	LTR	ERV1	2.24	0.51	1.73	1.71	0.28	1.43	3.23	1.19	2.03	1.78	0.38	1.4
LTR1B	LTR	ERV1	1.2	0.65	0.55	0.37	0.28	0.09	1.73	1.36	0.37	0.51	0.51	0
LTR1B0	LTR	ERV1	0.21	0.07	0.14	0	0	0	0.15	0.07	0.07	0.03	0.03	0
LTR1B1	LTR	ERV1	0.44	0	0.44	0.64	0.09	0.55	0.59	0	0.59	0.51	0.13	0.38
LTR1C	LTR	ERV1	0.07	0.07	0	0	0	0	0	0	0	0.14	0.05	0.1
LTR1C1	LTR	ERV1	0.14	0.07	0.07	0	0	0	0.15	0.15	0	0	0	0
LTR1C3	LTR	ERV1	0	0	0	0	0	0	0	0	0	0	0	0
LTR1D	LTR	ERV1	0.62	0.14	0.48	0.18	0	0.18	0.81	0.44	0.37	0.58	0	0.58
LTR1D1	LTR	ERV1	0.27	0	0.27	0.18	0.09	0.09	0.59	0.44	0.15	0.1	0	0.1
LTR1E	LTR	ERV1	0.41	0.27	0.14	0.18	0.09	0.09	1.33	0.37	0.96	0.87	0	0.87
LTR1F	LTR	ERV1	0.21	0	0.21	0.09	0	0.09	0.66	0.37	0.29	0.1	0	0.1
LTR1F1	LTR	ERV1	0.45	0.31	0.14	0.55	0.37	0.18	0.7	0.41	0.29	0.1	0	0.1
LTR1F2	LTR	ERV1	0.14	0.07	0.07	0.09	0	0.09	0.07	0	0.07	0.19	0.1	0.1
LTR2	LTR	ERV1	2.74	0.27	2.47	0.56	0.18	0.38	5.91	0.61	5.3	1.56	0.74	0.82
LTR21A	LTR	ERV1	0.14	0.14	0	0.28	0.18	0.09	0.15	0.15	0	0.29	0.29	0
LTR21B	LTR	ERV1	0	0	0	0	0	0	0	0	0	0	0	0
LTR21C	LTR	ERV1	0	0	0	0	0	0	0	0	0	0	0	0
LTR22	LTR	ERVK	0.14	0.14	0	0.28	0.28	0	0	0	0	0.19	0.19	0
LTR22A	LTR	ERVK	1.58	0.89	0.69	1.84	1.66	0.18	1.99	1.33	0.66	0.48	0.29	0.19
LTR22B	LTR	ERVK	0	0	0	0.09	0	0.09	0.29	0.29	0	0	0	0
LTR22B1	LTR	ERVK	0.14	0.14	0	0	0	0	0.44	0.29	0.15	0.1	0.1	0
LTR22B2	LTR	ERVK	0	0	0	0.09	0.09	0	0	0	0	0.1	0	0.1
LTR22C	LTR	ERVK	0	0	0	0	0	0	0	0	0	0	0	0
LTR22C0	LTR	ERVK	0.07	0.07	0	0	0	0	0	0	0	0	0	0
LTR22C2	LTR	ERVK	0	0	0	0	0	0	0.07	0.07	0	0	0	0
LTR22E	LTR	ERVK	0.07	0.07	0	0.09	0	0.09	0.22	0.15	0.07	0.38	0.19	0.19
LTR23	LTR	ERV1	0.14	0	0.14	0.37	0.18	0.18	0.69	0.31	0.38	0.87	0.87	0
LTR23-int	LTR	ERV1	0.07	0.07	0	0.15	0.15	0	0	0	0	0.13	0.04	0.1
LTR24	LTR	ERV1	0.07	0	0.07	0.09	0.09	0	0.07	0	0.07	0.1	0.1	0
LTR24B	LTR	ERV1	0.27	0.14	0.14	0.18	0.18	0	0.44	0.44	0	0.19	0.1	0.1
LTR24C	LTR	ERV1	0.07	0.07	0	0	0	0	0.29	0.07	0.22	0	0	0
LTR25	LTR	ERV1	0.14	0.14	0	0.28	0.09	0.18	0.22	0.22	0	0.58	0.48	0.1
LTR25-int	LTR	ERV1	0.33	0.12	0.21	0.19	0.18	0.01	1.23	1.12	0.11	0.78	0.58	0.2
LTR26	LTR	ERV1	1.37	0.69	0.69	0.64	0.09	0.55	1.92	0.22	1.69	0.58	0.38	0.19
LTR26B	LTR	ERV1	0.14	0	0.14	0.09	0	0.09	0.48	0	0.48	0.37	0.09	0.29
LTR26C	LTR	ERV1	0.41	0.14	0.28	0.09	0	0.09	0	0	0	0	0	0
LTR26D	LTR	ERV1	0.53	0.39	0.14	0.21	0.21	0	0	0	0	0	0	0
LTR26E	LTR	ERV1	0.21	0.21	0	0.09	0.09	0	0.85	0.37	0.48	0.2	0.2	0
LTR27	LTR	ERV1	0.21	0.21	0	0.09	0	0.09	0.81	0.52	0.29	0.19	0.1	0.1
LTR2752	LTR	ERV1	0.39	0.32	0.07	0.55	0.18	0.37	0.37	0.29	0.08	0.19	0.1	0.1
LTR27B	LTR	ERV1	0.07	0.07	0	0.09	0	0.09	0	0	0	0.1	0.1	0
LTR27C	LTR	ERV1	0.49	0.29	0.21	0	0	0	0.88	0.15	0.74	0.1	0	0.1
LTR27D	LTR	ERV1	0.22	0.15	0.07	0.55	0.09	0.46	0.22	0.07	0.15	0	0	0
LTR27E	LTR	ERV1	0.27	0	0.27	0.09	0	0.09	0.41	0.29	0.11	0.1	0.1	0
LTR28	LTR	ERV1	0	0	0	0.18	0	0.18	0.52	0	0.52	0.1	0	0.1
LTR28B	LTR	ERV1	0.41	0.07	0.34	0.09	0	0.09	0.27	0.12	0.15	0.1	0	0.1
LTR28C	LTR	ERV1	0.32	0.18	0.14	0	0	0	0.29	0.22	0.07	0.19	0.19	0
LTR29	LTR	ERV1	0.21	0.14	0.07	0.09	0.09	0	0.55	0.26	0.29	0.62	0.38	0.24
LTR2B	LTR	ERV1	0.35	0.07	0.28	0.27	0	0.27	0.35	0.13	0.22	0.46	0.22	0.24
LTR2C	LTR	ERV1	0.75	0.07	0.69	0.28	0.18	0.09	1.84	0.15	1.69	0.48	0.1	0.38
LTR3	LTR	ERVK	0.07	0	0.07	0.09	0	0.09	0	0	0	0.1	0	0.1
LTR30	LTR	ERV1	0.14	0.14	0	0.28	0.18	0.09	0.29	0.22	0.07	0	0	0
LTR31	LTR	ERV1	0.14	0.07	0.07	0.18	0.18	0	0	0	0	0.1	0	0.1
LTR32	LTR	ERVL	1.3	1.17	0.14	1.2	1.2	0	2.21	1.84	0.37	2.02	1.63	0.39
LTR33	LTR	ERVL	12.31	6.79	5.52	6.35	4.41	1.93	17.55	8.62	8.93	6.63	3.85	2.79
LTR33A	LTR	ERVL	1.44	0.89	0.55	1.75	1.2	0.55	1.77	0.88	0.88	0.96	0.67	0.29
LTR33A_	LTR	ERVL	2.47	1.92	0.55	1.1	0.83	0.28	2.36	1.99	0.37	1.73	1.06	0.67
LTR33B	LTR	ERVL	0.55	0.55	0	1.1	0.46	0.64	0.74	0.52	0.22	0.38	0.19	0.19
LTR33C	LTR	ERVL	0.82	0.48	0.34	0.64	0.55	0.09	1.23	0.81	0.42	0.77	0.38	0.38
LTR34	LTR	ERV1	0.16	0.16	0	0.09	0	0.09	0.29	0.29	0	0.19	0.19	0
LTR35	LTR	ERV1	0	0	0	0	0	0	0	0	0	0.19	0.19	0
LTR35A	LTR	ERV1	0	0	0	0	0	0	0	0	0	0	0	0
LTR35B	LTR	ERV1	0	0	0	0	0	0	0.07	0.07	0	0.19	0.1	0.1
LTR36	LTR	ERV1	0.69	0.21	0.48	0.18	0	0.18	1.11	0.07	1.03	0.58	0.29	0.29
LTR37-int	LTR	ERV1	3.5	3.15	0.34	1.57	1.56	0	3.09	2.65	0.44	1.07	0.77	0.3
LTR37A	LTR	ERV1	1.23	1.03	0.21	0.64	0.28	0.37	0.81	0.37	0.44	0.38	0.29	0.1
LTR37B	LTR	ERV1	0.41	0.41	0	0.37	0.09	0.28	0.66	0	0.66	0	0	0
LTR38	LTR	ERV1	0	0	0	0.18	0	0.18	0.22	0	0.22	0	0	0
LTR38-int	LTR	ERV1	0	0	0	0	0	0	0	0	0	0	0	0
LTR38A1	LTR	ERV1	0.21	0.14	0.07	0	0	0	0.07	0	0.07	0	0	0
LTR38B	LTR	ERV1	0.07	0.07	0	0	0	0	0.07	0	0.07	0.1	0	0.1
LTR38C	LTR	ERV1	0	0	0	0	0	0	0	0	0	0	0	0
LTR39	LTR	ERV1	1.99	1.58	0.41	1.75	1.2	0.55	1.93	1.42	0.51	1.96	1.27	0.69
LTR39-int	LTR	ERV1	0.27	0.21	0.07	0.09	0.09	0	0	0	0	0	0	0
LTR3A	LTR	ERVK	0.21	0	0.21	0.09	0.09	0	0	0	0	0.19	0	0.19
LTR3B	LTR	ERVK	0	0	0	0	0	0	0.09	0.09	0	0.19	0.19	0
LTR3B_	LTR	ERVK	0	0	0	0.09	0.09	0	0.06	0.06	0	0	0	0
LTR4	LTR	ERV1	0.14	0	0.14	0	0	0	0	0	0	0	0	0
LTR40A1	LTR	ERVL	0.34	0.21	0.14	0.09	0.09	0	1.03	0.96	0.07	0.38	0.19	0.19
LTR40a	LTR	ERVL	0.48	0.27	0.21	1.1	0.55	0.55	1.92	1.33	0.59	1.54	1.06	0.48
LTR40b	LTR	ERVL	0.75	0.48	0.27	0.64	0.46	0.18	0.29	0.22	0.07	0.48	0.29	0.19
LTR40c	LTR	ERVL	0.14	0.14	0	0.64	0.46	0.18	0.44	0.29	0.15	0.29	0.1	0.19
LTR41	LTR	ERVL	0.82	0.62	0.21	0.55	0.28	0.28	2.51	1.52	0.99	1.18	0.55	0.62
LTR41B	LTR	ERVL	0.62	0.34	0.28	0.46	0.37	0.09	1.04	0.45	0.59	0.22	0.12	0.1
LTR41C	LTR	ERVL	0.69	0.41	0.27	0.74	0.64	0.09	0.59	0.37	0.22	0.19	0.19	0
LTR42	LTR	ERVL	0.07	0.07	0	0.18	0.18	0	0.29	0.07	0.22	0.29	0.1	0.19
LTR43	LTR	ERV1	0.34	0.07	0.27	0	0	0	0.15	0.07	0.07	0.1	0	0.1
LTR43-int	LTR	ERV1	0.07	0.07	0	0.09	0.09	0	0.15	0	0.15	0.19	0	0.19
LTR43B	LTR	ERV1	0.27	0.07	0.21	0.18	0.09	0.09	0.15	0.15	0	0	0	0
LTR44	LTR	ERV1	0.07	0.07	0	0.18	0.18	0	0	0	0	0	0	0
LTR45	LTR	ERV1	0.27	0.27	0	0.18	0.09	0.09	0.15	0.07	0.07	0.1	0	0.1
LTR45B	LTR	ERV1	0.69	0.14	0.55	0.83	0.09	0.74	0.81	0.15	0.66	0.96	0.38	0.58
LTR45C	LTR	ERV1	0.69	0.14	0.55	0.37	0.18	0.18	0.96	0.22	0.74	0.67	0.38	0.29
LTR46	LTR	ERV1	0.14	0.07	0.07	0	0	0	0.44	0.37	0.07	0	0	0
LTR46-int	LTR	ERV1	0.14	0.07	0.07	0.09	0.09	0	0.22	0.15	0.07	0.1	0.1	0
LTR47A	LTR	ERVL	0.69	0.55	0.14	0.52	0.34	0.18	0.37	0.29	0.07	0.58	0.29	0.29
LTR47A2	LTR	ERVL	0	0	0	0.31	0.12	0.18	0	0	0	0.1	0	0.1
LTR47B	LTR	ERVL	0.07	0.07	0	0.18	0.18	0	0	0	0	0	0	0
LTR47B2	LTR	ERVL	0	0	0	0	0	0	0.22	0.15	0.07	0	0	0
LTR47B3	LTR	ERVL	0	0	0	0.09	0	0.09	0.07	0	0.07	0	0	0
LTR47B4	LTR	ERVL	0	0	0	0	0	0	0.07	0.07	0	0.1	0	0.1
LTR48	LTR	ERV1	5.89	0.33	5.56	3.37	0.42	2.94	4.43	0.6	3.83	1.92	0.19	1.73
LTR48B	LTR	ERV1	0.48	0.07	0.41	0.74	0.55	0.18	0.26	0.18	0.07	0.45	0.35	0.1
LTR49	LTR	ERV1	1.81	0.89	0.92	1.13	0.74	0.39	1.33	0.88	0.44	0.62	0.29	0.33
LTR49-int	LTR	ERV1	2.4	1.95	0.45	1.56	1.01	0.55	1.18	0.66	0.52	1.06	0.58	0.48
LTR5	LTR	ERVK	0	0	0	0	0	0	1.85	1.31	0.54	2.73	1.66	1.07
LTR50	LTR	ERVL	3.84	2.67	1.17	1.84	1.29	0.55	5.82	3.09	2.73	3.56	1.54	2.02
LTR51	LTR	ERV1	0.55	0.21	0.34	0.64	0.28	0.37	0.07	0.07	0	0	0	0
LTR52	LTR	ERVL	0.27	0	0.27	0.18	0.09	0.09	0.22	0.07	0.15	0.67	0.48	0.19
LTR52-int	LTR	ERVL	0.21	0.21	0	0	0	0	0	0	0	0.1	0.1	0
LTR53	LTR	ERVL	0.55	0.55	0	0.55	0.46	0.09	0.29	0.29	0	0.58	0.48	0.1
LTR53-int	LTR	ERVL	0.27	0.21	0.07	0.46	0.18	0.28	0.52	0.22	0.29	0	0	0
LTR53B	LTR	ERVL	0.27	0.21	0.07	0.37	0.28	0.09	0.81	0.15	0.66	0.48	0	0.48
LTR54	LTR	ERV1	0.41	0.14	0.27	0.46	0	0.46	0.59	0.29	0.29	0.19	0.19	0
LTR54B	LTR	ERV1	0.89	0.27	0.62	0	0	0	2.95	2.65	0.29	1.09	0.67	0.42
LTR55	LTR	ERVL?	0.34	0.27	0.07	0.18	0	0.18	0.15	0	0.15	0.19	0	0.19
LTR56	LTR	ERV1	0.75	0.62	0.14	0.46	0.18	0.28	0.87	0.64	0.22	0.87	0.58	0.29
LTR57	LTR	ERVL	0.21	0.14	0.07	0	0	0	0.37	0.07	0.29	0.29	0.19	0.1
LTR57-int	LTR	ERVL	0.21	0.07	0.14	0	0	0	0.22	0.07	0.15	0.19	0.1	0.1
LTR58	LTR	ERV1	0.21	0	0.21	0.09	0.09	0	0	0	0	0	0	0
LTR59	LTR	ERV1	0.21	0.14	0.07	0	0	0	0.07	0.07	0	0.19	0.19	0
LTR5A	LTR	ERVK	0.59	0.45	0.14	0.77	0.54	0.23	1.34	0.74	0.6	0.86	0.35	0.51
LTR5B	LTR	ERVK	0.54	0.23	0.31	0.62	0.34	0.28	0.71	0.41	0.29	0.58	0.22	0.36
LTR5_Hs	LTR	ERVK	2.26	1.17	1.09	1.99	1.34	0.65	0	0	0	0	0	0
LTR60	LTR	ERV1	0	0	0	0	0	0	0	0	0	0	0	0
LTR60B	LTR	ERV1	1.23	0.07	1.17	1.2	0.09	1.1	3.68	0.07	3.61	0.38	0	0.38
LTR61	LTR	ERV1	0.21	0.14	0.07	0.18	0	0.18	0	0	0	0	0	0
LTR62	LTR	ERVL	0.48	0.27	0.21	0.37	0.09	0.28	0.44	0.37	0.07	0.38	0.29	0.1
LTR64	LTR	ERV1	0.41	0.07	0.34	0.37	0.37	0	0.37	0.22	0.15	0.19	0.19	0
LTR65	LTR	ERV1	0.14	0	0.14	0.18	0.09	0.09	0.22	0.07	0.15	0.1	0	0.1
LTR66	LTR	ERVL	0.69	0.27	0.41	1.01	0.37	0.64	0.45	0.29	0.16	0.38	0.38	0
LTR67B	LTR	ERVL	2.54	1.58	0.96	1.66	0.74	0.92	2.5	1.69	0.81	0.99	0.6	0.38
LTR68	LTR	ERV1	0	0	0	0.18	0.18	0	0.07	0.07	0	0.1	0.1	0
LTR69	LTR	ERVL	0	0	0	0.09	0	0.09	0.22	0.15	0.07	0.1	0	0.1
LTR6A	LTR	ERV1	0.37	0.23	0.14	0.35	0.16	0.18	0.48	0.27	0.21	0.1	0.1	0
LTR6B	LTR	ERV1	0.04	0.04	0	0.3	0.3	0	0.38	0.38	0	0.38	0.38	0
LTR7	LTR	ERV1	3.3	2.06	1.25	7.47	6.08	1.39	5.77	3.57	2.2	3.97	3.17	0.8
LTR70	LTR	ERV1	2.18	0.21	1.97	0.55	0.55	0	2.36	0.81	1.55	2.02	1.54	0.48
LTR71A	LTR	ERV1	0	0	0	0.18	0.09	0.09	0	0	0	0	0	0
LTR71B	LTR	ERV1	0.21	0.21	0	0	0	0	0.37	0.29	0.07	0.1	0	0.1
LTR72	LTR	ERV1	0	0	0	0	0	0	0	0	0	0.19	0.1	0.1
LTR72B	LTR	ERV1	0.07	0.07	0	0	0	0	0	0	0	0	0	0
LTR73	LTR	ERV1	0	0	0	0.09	0	0.09	1.18	0.15	1.03	0.29	0.1	0.19
LTR75	LTR	ERVL	0.34	0.21	0.14	0.09	0	0.09	0.37	0	0.37	0.19	0	0.19
LTR75B	LTR	ERVL	0.62	0.62	0	0.29	0.29	0	0.3	0.3	0	0.1	0.1	0
LTR75_1	LTR	ERV1	0.07	0.07	0	0.09	0	0.09	0.22	0	0.22	0.19	0.1	0.1
LTR76	LTR	ERV1	0.21	0	0.21	0.18	0.09	0.09	0.29	0.22	0.07	0.1	0	0.1
LTR77	LTR	ERV1	0	0	0	0.18	0	0.18	0.29	0.29	0	0.1	0	0.1
LTR78	LTR	ERV1	3.91	1.51	2.4	1.66	0.64	1.01	2.43	1.11	1.33	1.44	0.58	0.87
LTR78B	LTR	ERV1	2.33	0.82	1.51	1.56	0.74	0.83	1.99	1.18	0.81	1.06	0.19	0.87
LTR79	LTR	ERVL	2.67	2.13	0.55	1.2	1.01	0.18	2.36	1.55	0.81	1.06	0.77	0.29
LTR7A	LTR	ERV1	0	0	0	0.01	0.01	0	0	0	0	0	0	0
LTR7B	LTR	ERV1	0.58	0.34	0.24	1.01	0.75	0.26	0.98	0.49	0.48	1.22	0.5	0.71
LTR7C	LTR	ERV1	0.25	0.17	0.07	0.17	0.04	0.12	0.06	0.06	0	0.37	0.32	0.05
LTR7Y	LTR	ERV1	0.27	0.17	0.1	0.63	0.48	0.15	0.67	0.34	0.33	0.61	0.43	0.17
LTR8	LTR	ERV1	14.06	1.4	12.65	5.83	1.1	4.73	33.63	1.86	31.77	5.81	1.1	4.71
LTR80A	LTR	ERVL	0.27	0.14	0.14	0.09	0	0.09	0.88	0.52	0.37	0.29	0.29	0
LTR80B	LTR	ERVL	0.6	0.53	0.07	0.51	0.51	0	0.22	0.22	0	0	0	0
LTR81	LTR	Gypsy	0.89	0.82	0.07	0.18	0.09	0.09	0.96	0.15	0.81	0.1	0	0.1
LTR81A	LTR	Gypsy	1.58	0.34	1.23	0.92	0.09	0.83	0.59	0	0.59	0.38	0	0.38
LTR81AB	LTR	Gypsy	0	0	0	0	0	0	0	0	0	0	0	0
LTR81B	LTR	Gypsy	0.55	0.21	0.34	0.28	0.18	0.09	1.03	0.52	0.52	0.38	0.19	0.19
LTR81C	LTR	Gypsy	0.41	0.34	0.07	0.37	0.28	0.09	0.52	0.15	0.37	0.29	0.1	0.19
LTR82A	LTR	ERVL	1.03	0.75	0.27	0.28	0.18	0.09	0.88	0.15	0.74	0.58	0.29	0.29
LTR82B	LTR	ERVL	0.55	0.14	0.41	1.1	0.55	0.55	0.59	0.07	0.52	0.67	0	0.67
LTR83	LTR	ERVL	0	0	0	0.28	0.18	0.09	0.22	0.15	0.07	0.1	0.1	0
LTR84a	LTR	ERVL	5.56	0.34	5.21	3.22	0	3.22	3.68	0.52	3.17	3.94	0.19	3.75
LTR84b	LTR	ERVL	0.21	0.07	0.14	0.28	0.09	0.18	0.66	0.37	0.29	0	0	0
LTR85a	LTR	Gypsy?	0.69	0.27	0.41	0.28	0.18	0.09	2.06	0.81	1.25	0.48	0	0.48
LTR85b	LTR	Gypsy?	0.41	0	0.41	0.18	0.09	0.09	0.52	0.15	0.37	0.29	0.1	0.19
LTR85c	LTR	Gypsy?	0.41	0.07	0.34	0.18	0.09	0.09	0.37	0.37	0	0.1	0.1	0
LTR86A1	LTR	ERVL	0.27	0.21	0.07	0.28	0.18	0.09	0.22	0	0.22	0.19	0	0.19
LTR86A2	LTR	ERVL	5.83	0.07	5.76	4.87	0.09	4.78	5.6	0.22	5.38	7.5	0	7.5
LTR86B1	LTR	ERVL	0.07	0	0.07	0.18	0	0.18	0.15	0.07	0.07	0.19	0	0.19
LTR86B2	LTR	ERVL	0.07	0.07	0	0.18	0.09	0.09	0.07	0	0.07	0.1	0.1	0
LTR86C	LTR	ERVL	0.55	0.41	0.14	0.46	0.37	0.09	0.22	0.07	0.15	0.1	0.1	0
LTR87	LTR	ERVL?	0.71	0.09	0.62	0.46	0.09	0.37	1.03	0.37	0.66	0.19	0.1	0.1
LTR88a	LTR	Gypsy?	0.48	0.14	0.34	0	0	0	0.15	0.07	0.07	0.19	0	0.19
LTR88b	LTR	Gypsy?	0.48	0.34	0.14	0.37	0.28	0.09	0.52	0.29	0.22	0.38	0.1	0.29
LTR88c	LTR	Gypsy?	0.34	0.21	0.14	0	0	0	0.07	0.07	0	0.05	0	0.05
LTR89	LTR	ERVL?	0.34	0.27	0.07	0.18	0	0.18	0.81	0.37	0.44	0.67	0.48	0.19
LTR89B	LTR	ERVL?	0	0	0	0	0	0	0.29	0	0.29	0.19	0.1	0.1
LTR8A	LTR	ERV1	1.36	0.8	0.55	0.71	0.48	0.24	1.46	1.09	0.37	1.59	0.82	0.77
LTR8B	LTR	ERV1	1.39	0.74	0.65	1.32	0.58	0.74	0.75	0.44	0.31	0.48	0.29	0.19
LTR9	LTR	ERV1	0.34	0.34	0	0.28	0.09	0.18	1.18	1.03	0.15	1.21	0.87	0.35
LTR90A	LTR	LTR	0	0	0	0.18	0	0.18	0.07	0	0.07	0.19	0	0.19
LTR90B	LTR	LTR	0.07	0	0.07	0	0	0	0.07	0.07	0	0.1	0.1	0
LTR91	LTR	LTR	0.07	0.07	0	0	0	0	0.59	0.37	0.22	0.29	0.29	0
LTR91A	LTR	LTR	0	0	0	0	0	0	4.27	1.62	2.65	1.73	1.35	0.38
LTR9A1	LTR	ERV1	0.86	0.72	0.14	0.64	0.28	0.37	1.23	1.14	0.09	1.14	0.95	0.19
LTR9B	LTR	ERV1	0.48	0.34	0.14	0.37	0.18	0.18	0.59	0.37	0.22	0.48	0.48	0
LTR9C	LTR	ERV1	0.27	0.27	0	0	0	0	0.22	0.15	0.07	0.38	0.29	0.1
LTR9D	LTR	ERV1	1.1	0.82	0.27	1.1	0.83	0.28	1.83	1.2	0.63	0.73	0.4	0.33
MARE6	LINE	L1-Tx1	0	0	0	0	0	0	0.15	0.07	0.07	0	0	0
MER101	LTR	ERV1	0.62	0.21	0.41	0.09	0	0.09	0.22	0.07	0.15	0.67	0.58	0.1
MER101-int	LTR	ERV1	0.55	0.41	0.14	0.46	0.09	0.37	1.07	0.37	0.7	0.67	0.1	0.58
MER101B	LTR	ERV1	0.14	0	0.14	0.28	0	0.28	0.44	0	0.44	0	0	0
MER110	LTR	ERV1	0.48	0.14	0.34	0.09	0	0.09	0.37	0.07	0.29	0.38	0.1	0.29
MER110-int	LTR	ERV1	0.41	0.27	0.14	0.28	0.09	0.18	0.88	0.37	0.52	0.87	0.38	0.48
MER110A	LTR	ERV1	0.41	0.34	0.07	0.46	0.09	0.37	0.22	0.15	0.07	0	0	0
MER11A	LTR	ERVK	5.49	4.9	0.59	4.61	4.43	0.18	4.97	4.31	0.66	4.62	4.11	0.51
MER11B	LTR	ERVK	2.96	0.22	2.74	2.74	0.49	2.25	1.55	0.55	1	0.77	0.36	0.41
MER11C	LTR	ERVK	1.45	1.05	0.4	1.39	0.69	0.71	2.2	1.45	0.75	0.97	0.51	0.47
MER11D	LTR	ERVK	0.34	0.14	0.21	0.18	0.18	0	0.44	0.22	0.22	0.38	0.29	0.1
MER129	LTR?	LTR?	0	0	0	0.09	0.09	0	0	0	0	0	0	0
MER21-int	LTR	ERVL	1.13	0.62	0.51	0.18	0.09	0.09	0.81	0.29	0.52	0.38	0.1	0.29
MER21A	LTR	ERVL	5.72	4.36	1.36	3.28	2.4	0.88	5.1	3.85	1.25	4.56	3.02	1.54
MER21B	LTR	ERVL	4.99	3.88	1.11	4.23	2.85	1.38	15.17	11.67	3.5	6.51	4.97	1.54
MER21C	LTR	ERVL	11.93	7.78	4.15	10.48	7.26	3.22	32.34	23.97	8.36	15.02	10.79	4.23
MER31-int	LTR	ERV1	1.12	0.48	0.64	1.01	0.74	0.28	1.28	0.9	0.38	0.53	0.34	0.19
MER31A	LTR	ERV1	1.54	0.99	0.55	0.74	0.28	0.46	0.59	0.22	0.37	1.06	0.48	0.58
MER31B	LTR	ERV1	1.2	0.51	0.69	0.74	0.37	0.37	1.03	0.52	0.52	0.38	0.19	0.19
MER34	LTR	ERV1	0.27	0.27	0	0.28	0.18	0.09	0.52	0.15	0.37	0.38	0.29	0.1
MER34-int	LTR	ERV1	1.78	1.65	0.14	0.83	0.64	0.18	1.18	0.52	0.66	0.58	0.48	0.1
MER34A	LTR	ERV1	1.92	1.78	0.14	0.64	0.09	0.55	2.73	1.77	0.96	1.06	0.67	0.38
MER34A1	LTR	ERV1	0.55	0.27	0.27	0.28	0.18	0.09	0.74	0.15	0.59	0.48	0.1	0.38
MER34B	LTR	ERV1	0.55	0.07	0.48	0.18	0	0.18	0.29	0.22	0.07	0.1	0	0.1
MER34B-int	LTR	ERV1	0.34	0.07	0.27	0.28	0.18	0.09	0.65	0.06	0.59	0.51	0.51	0
MER34C	LTR	ERV1	0	0	0	0	0	0	0	0	0	0.05	0.05	0
MER34C2	LTR	ERV1	0.69	0.41	0.27	0.4	0.12	0.28	0.66	0.15	0.52	0.38	0.1	0.29
MER34C_	LTR	ERV1	0.34	0.07	0.27	0.09	0.09	0	0.07	0	0.07	0.34	0.24	0.1
MER34D	LTR	ERV1	0.34	0.21	0.14	0.18	0.09	0.09	0.15	0	0.15	0.1	0	0.1
MER39	LTR	ERV1	9.89	8.72	1.17	3.51	3	0.51	11.68	11.01	0.66	2.71	2.04	0.67
MER39B	LTR	ERV1	1.03	0.69	0.34	1.38	0.92	0.46	1.03	0.74	0.29	1.15	0.67	0.48
MER4-int	LTR	ERV1	0.89	0.41	0.48	0.95	0.52	0.43	2.46	1.72	0.74	1.48	0.48	1
MER41-int	LTR	ERV1	13.23	12.57	0.66	7	6.37	0.63	6.57	5.71	0.86	6.03	5.18	0.85
MER41A	LTR	ERV1	4.31	2.87	1.44	2.93	1.75	1.18	5.3	2.99	2.31	1.97	0.89	1.07
MER41B	LTR	ERV1	4.07	1.74	2.33	2.69	1.12	1.57	4.03	2.6	1.43	2.68	1.06	1.62
MER41C	LTR	ERV1	1.74	1.67	0.07	0.82	0.62	0.2	1.65	1.21	0.44	1.19	0.9	0.29
MER41D	LTR	ERV1	0.27	0.14	0.14	0.09	0.09	0	0.22	0.07	0.15	0.19	0.1	0.1
MER41E	LTR	ERV1	0.14	0.07	0.07	0.18	0	0.18	0	0	0	0.38	0.1	0.29
MER41G	LTR	ERV1	0.14	0.07	0.07	0.09	0	0.09	0	0	0	0	0	0
MER48	LTR	ERV1	0.82	0.69	0.14	0.46	0.28	0.18	2.21	1.55	0.66	0.38	0.38	0
MER49	LTR	ERV1	0.96	0.48	0.48	1.2	0.55	0.65	2.99	1.63	1.36	4.24	1.35	2.89
MER4A	LTR	ERV1	1.06	0.65	0.41	0.28	0.19	0.09	1.17	0.44	0.73	0.7	0.38	0.32
MER4A1	LTR	ERV1	2.05	0.65	1.41	2.02	0.28	1.74	3.31	0.67	2.64	1.49	0.64	0.85
MER4A1_	LTR	ERV1	0.38	0.21	0.17	0.19	0.09	0.09	0.46	0.33	0.12	0.14	0.12	0.02
MER4B	LTR	ERV1	1.08	0.53	0.55	1.58	0.51	1.07	47	0.48	46.52	38.74	0.31	38.43
MER4B-int	LTR	ERV1	0.89	0.55	0.34	0.86	0.58	0.28	1.49	1.05	0.44	1.06	0.96	0.1
MER4C	LTR	ERV1	0.32	0.25	0.07	0	0	0	0.15	0.07	0.07	0.19	0.1	0.1
MER4CL34	LTR	ERV1	1.08	0.6	0.48	0.55	0.28	0.28	1.47	1.33	0.15	0.53	0.29	0.24
MER4D	LTR	ERV1	2.27	0.85	1.43	0.99	0.19	0.8	2.96	0.31	2.65	1.72	0.78	0.93
MER4D0	LTR	ERV1	0.16	0.06	0.11	0.35	0.03	0.32	0.78	0.56	0.22	0.3	0.15	0.14
MER4D1	LTR	ERV1	1.63	0.87	0.76	2.03	1.4	0.63	1.77	1.17	0.59	0.51	0.01	0.5
MER4E	LTR	ERV1	1.13	0.55	0.58	0.87	0.69	0.18	0.83	0.6	0.22	0.8	0.51	0.29
MER4E1	LTR	ERV1	0.71	0.27	0.45	0.67	0.49	0.18	1.4	0.74	0.66	0.8	0.54	0.25
MER50	LTR	ERV1	2.19	0.62	1.58	1.73	0.28	1.46	3.1	1.18	1.92	1.2	0.72	0.48
MER50-int	LTR	ERV1	0.69	0.27	0.41	1.29	0.64	0.64	0.42	0.07	0.34	0.19	0.1	0.1
MER50B	LTR	ERV1	0.45	0.27	0.17	0.57	0.37	0.21	0.77	0.44	0.32	0.52	0.05	0.47
MER50C	LTR	ERV1	0.07	0.07	0	0	0	0	0.07	0	0.07	0.1	0	0.1
MER51-int	LTR	ERV1	0.9	0.73	0.17	0.35	0.22	0.13	1.51	1.44	0.07	0.53	0.48	0.05
MER51A	LTR	ERV1	0.53	0.39	0.14	0.95	0.74	0.21	0.89	0.6	0.29	0.77	0.19	0.58
MER51B	LTR	ERV1	0.16	0.09	0.07	0.06	0	0.06	0.37	0.22	0.15	0.19	0.1	0.1
MER51C	LTR	ERV1	0	0	0	0.18	0.09	0.09	0.22	0.22	0	0.29	0.1	0.19
MER51D	LTR	ERV1	0.21	0.07	0.14	0	0	0	0.37	0.29	0.07	0.1	0	0.1
MER51E	LTR	ERV1	0.21	0.07	0.14	0.09	0	0.09	0.44	0.29	0.15	0	0	0
MER52-int	LTR	ERV1	0.69	0.14	0.55	0.46	0.09	0.37	0.96	0.37	0.59	1.37	0.96	0.41
MER52A	LTR	ERV1	6.53	4.88	1.65	4.2	3.19	1.01	10.94	4.67	6.27	4.41	3.11	1.3
MER52C	LTR	ERV1	2.19	1.19	0.99	1.41	0.95	0.46	2.09	1.49	0.6	1.83	0.96	0.87
MER52D	LTR	ERV1	2.25	1.08	1.17	0.64	0.37	0.28	3.36	1.87	1.49	0.69	0.54	0.14
MER54A	LTR	ERVL	1.17	0.89	0.27	0.92	0.55	0.37	1.33	1.03	0.29	0.96	0.96	0
MER54B	LTR	ERVL	0.48	0.21	0.27	0.09	0.09	0	0.88	0.22	0.66	0.19	0.1	0.1
MER57-int	LTR	ERV1	5.15	4.85	0.31	3.52	2.98	0.54	19.88	18.66	1.23	11.65	11.22	0.43
MER57A-int	LTR	ERV1	1.34	0.62	0.72	1.49	0.74	0.75	1.25	0.44	0.81	0.8	0.61	0.19
MER57A1	LTR	ERV1	0.35	0.27	0.07	0.88	0.55	0.33	0.57	0.44	0.13	0.51	0.39	0.12
MER57B1	LTR	ERV1	1.07	0.96	0.11	0.77	0.73	0.05	1.36	1.21	0.15	0.43	0.43	0
MER57B2	LTR	ERV1	1.26	0.89	0.37	1.3	0.84	0.46	1.33	1	0.33	1.01	0.92	0.1
MER57C1	LTR	ERV1	0	0	0	0	0	0	0	0	0	0.1	0	0.1
MER57C2	LTR	ERV1	0.69	0.55	0.14	0.55	0.46	0.09	0.18	0.07	0.11	0.29	0.29	0
MER57D	LTR	ERV1	0.27	0.27	0	0.37	0.18	0.18	1.33	0.96	0.37	0.1	0	0.1
MER57E1	LTR	ERV1	0.62	0.48	0.14	0.18	0.18	0	0.44	0.15	0.29	0.38	0.1	0.29
MER57E2	LTR	ERV1	0.07	0	0.07	0.09	0	0.09	0	0	0	0	0	0
MER57E3	LTR	ERV1	0.14	0.07	0.07	0.09	0	0.09	0.22	0	0.22	0.58	0.19	0.38
MER57F	LTR	ERV1	0.21	0.21	0	0.46	0.37	0.09	0.15	0.07	0.07	0.19	0.19	0
MER61-int	LTR	ERV1	2.01	0.7	1.3	1.33	0.74	0.6	0.75	0.29	0.46	1.06	0.87	0.19
MER61A	LTR	ERV1	1.17	1.03	0.14	0.64	0.55	0.09	2.73	2.06	0.66	0.77	0.67	0.1
MER61B	LTR	ERV1	0.07	0.07	0	0.28	0.28	0	0.33	0.18	0.15	0.1	0.1	0
MER61C	LTR	ERV1	0.34	0.14	0.21	0.28	0.09	0.18	0.48	0.33	0.15	0	0	0
MER61D	LTR	ERV1	0	0	0	0.37	0.18	0.18	0.16	0.16	0	0.1	0	0.1
MER61E	LTR	ERV1	0.24	0.24	0	0.09	0.09	0	0.22	0.07	0.15	0.1	0.1	0
MER61F	LTR	ERV1	0.07	0	0.07	0.09	0	0.09	0.02	0.02	0	0	0	0
MER65-int	LTR	ERV1	0.22	0	0.22	0.37	0.09	0.28	0.77	0.29	0.48	0.53	0.14	0.38
MER65A	LTR	ERV1	0.57	0.3	0.27	0.68	0.31	0.37	0.69	0.32	0.37	0.22	0.03	0.2
MER65B	LTR	ERV1	0.07	0.07	0	0.1	0	0.09	0	0	0	0	0	0
MER65C	LTR	ERV1	0.14	0	0.14	0.37	0.18	0.18	0.37	0.07	0.29	0.19	0.1	0.1
MER65D	LTR	ERV1	0.1	0.03	0.07	0.09	0.09	0	0.29	0.15	0.15	0.1	0	0.1
MER66-int	LTR	ERV1	1.17	0.62	0.55	0.55	0.18	0.37	1.84	0.96	0.88	0.58	0.38	0.19
MER66A	LTR	ERV1	0.83	0.83	0	0.09	0.09	0	1.28	0.99	0.29	0.19	0.1	0.1
MER66B	LTR	ERV1	2.33	1.78	0.55	0.37	0.37	0	2.09	2.09	0	0.48	0.38	0.1
MER66C	LTR	ERV1	0.07	0.07	0	0.55	0.09	0.46	0.22	0.15	0.07	0	0	0
MER66D	LTR	ERV1	0.07	0.07	0	0.09	0.09	0	0.07	0.07	0	0	0	0
MER67A	LTR	ERV1	0.41	0.21	0.21	0.18	0.18	0	0.81	0.22	0.59	0.1	0.1	0
MER67B	LTR	ERV1	0.41	0	0.41	0.28	0.18	0.09	0.59	0	0.59	0.38	0.19	0.19
MER67C	LTR	ERV1	0.64	0.55	0.09	0.83	0.55	0.28	0.32	0.17	0.15	0.67	0.48	0.19
MER67D	LTR	ERV1	0.41	0.14	0.27	0.28	0.09	0.18	1.11	0.22	0.88	0.1	0	0.1
MER68	LTR	ERVL	1.44	1.03	0.41	0.74	0.37	0.37	1.4	0.52	0.88	1.73	1.15	0.58
MER68-int	LTR	ERVL	0.41	0.27	0.14	0.55	0.18	0.37	0.37	0.29	0.07	0.38	0.29	0.1
MER68B	LTR	ERVL	0.55	0.55	0	0.37	0.37	0	0.74	0.74	0	0.67	0.48	0.19
MER68C	LTR	ERVL	2.13	1.3	0.82	0.55	0.09	0.46	0.52	0.07	0.44	0.1	0	0.1
MER70-int	LTR	ERVL	0.62	0.41	0.21	0	0	0	1.18	0.96	0.22	0.19	0.1	0.1
MER70A	LTR	ERVL	0.55	0.27	0.27	0.64	0.46	0.18	0.29	0.15	0.15	0.19	0	0.19
MER70B	LTR	ERVL	0.14	0	0.14	0	0	0	0.15	0.15	0	0.29	0.1	0.19
MER70C	LTR	ERVL	1.17	1.1	0.07	0.37	0.28	0.09	0.52	0.37	0.15	0.67	0.19	0.48
MER72	LTR	ERV1	1.2	0.14	1.06	0.44	0	0.44	0.96	0.07	0.88	0.48	0.29	0.2
MER72B	LTR	ERV1	0.17	0.14	0.03	0.02	0	0.02	0	0	0	0.19	0.1	0.1
MER73	LTR	ERVL	0.21	0.14	0.07	0.37	0.28	0.09	0.68	0.38	0.29	0.44	0.21	0.23
MER74A	LTR	ERVL	2.64	0.69	1.96	2.12	1.01	1.11	2.58	0.88	1.7	0.87	0.19	0.68
MER74B	LTR	ERVL	0.45	0	0.45	0.37	0.18	0.18	0.74	0.15	0.59	0.38	0.19	0.19
MER74C	LTR	ERVL	0.07	0	0.07	0.09	0.09	0	0.15	0.07	0.07	0.1	0.1	0
MER76	LTR	ERVL	0.41	0.41	0	0.74	0.46	0.28	1.11	0.37	0.74	0.29	0.19	0.1
MER76-int	LTR	ERVL	0.21	0.14	0.07	0.09	0.09	0	0.29	0	0.29	0.19	0	0.19
MER77	LTR	ERVL	1.86	0.83	1.03	0.83	0.64	0.18	1.18	1.03	0.15	1.15	0.96	0.19
MER77B	LTR	ERVL	1.37	0.75	0.62	1.01	0.64	0.37	1.03	0.66	0.37	0.48	0.19	0.29
MER83	LTR	ERV1	0.21	0	0.21	0.06	0.06	0	0.22	0	0.22	0.19	0	0.19
MER83A-int	LTR	ERV1	0	0	0	0.09	0	0.09	0.22	0	0.22	0	0	0
MER83B	LTR	ERV1	0.14	0	0.14	0.21	0.12	0.09	0	0	0	0	0	0
MER83B-int	LTR	ERV1	0.45	0.21	0.24	0.09	0.09	0	0.55	0.09	0.47	0.48	0.1	0.38
MER83C	LTR	ERV1	0	0	0	0.1	0.1	0	0	0	0	0.19	0	0.19
MER84	LTR	ERV1	0.14	0.07	0.07	0.28	0.18	0.09	0.09	0	0.09	0.19	0	0.19
MER84-int	LTR	ERV1	0.41	0.21	0.21	0.09	0.09	0	0	0	0	0.13	0.03	0.1
MER87	LTR	ERV1	0.07	0	0.07	0.18	0	0.18	0.15	0	0.15	0	0	0
MER87B	LTR	ERV1	0.07	0.07	0	0	0	0	0.15	0	0.15	0	0	0
MER88	LTR	ERVL	0	0	0	0	0	0	0.07	0	0.07	0	0	0
MER89	LTR	ERV1	0.75	0.41	0.34	0.92	0.46	0.46	0.88	0.52	0.37	1.15	0.67	0.48
MER89-int	LTR	ERV1	0.48	0.14	0.34	0.37	0.09	0.28	0.22	0.22	0	0.19	0	0.19
MER90	LTR	ERV1	0.27	0.14	0.14	0.28	0.09	0.18	0.66	0.29	0.37	0	0	0
MER90a	LTR	ERV1	2.13	0.55	1.58	0.74	0.37	0.37	1.33	0.15	1.18	0.96	0.39	0.58
MER92-int	LTR	ERV1	1.17	0.69	0.48	0.18	0	0.18	0.44	0.15	0.29	0.71	0.51	0.19
MER92A	LTR	ERV1	0.21	0.21	0	0.09	0.09	0	0.29	0.15	0.15	0.1	0.1	0
MER92B	LTR	ERV1	0.69	0.48	0.21	0.55	0.18	0.37	0.41	0.15	0.26	0.19	0.1	0.1
MER92C	LTR	ERV1	0.34	0.21	0.14	0	0	0	0	0	0	0.19	0.1	0.1
MER92D	LTR	ERV1	0.14	0.07	0.07	0.09	0	0.09	0.07	0.07	0	0.19	0.19	0
MER95	LTR	ERV1	0.07	0.07	0	0.18	0	0.18	0.29	0.29	0	0.1	0.1	0
MER9B	LTR	ERVK	0	0	0	0	0	0	0	0	0	0	0	0
MER9a1	LTR	ERVK	0.18	0.18	0.01	0	0	0	0	0	0	0.1	0.1	0
MER9a2	LTR	ERVK	0.08	0.05	0.02	0.29	0.2	0.09	0	0	0	0	0	0
MER9a3	LTR	ERVK	0.77	0.59	0.18	0.44	0.35	0.09	1.11	1.03	0.07	0.19	0.19	0
MIR	SINE	MIR	184.94	159.77	25.18	86.11	67.16	18.96	229.88	197.41	32.47	148.25	123.15	25.09
MIR1_Amn	SINE	MIR	5.49	3.26	2.23	5.14	3.82	1.32	4.45	3.49	0.96	4.25	3.09	1.15
MIR3	SINE	MIR	38.21	24	14.21	32.16	21.33	10.82	50.58	30.44	20.14	37.07	25.13	11.94
MIRb	SINE	MIR	125.62	79.14	46.48	101.02	60.59	40.42	162.33	94.28	68.05	111.04	63.41	47.63
MIRc	SINE	MIR	63.4	46.91	16.49	61.07	49.85	11.22	105.58	80.66	24.92	86.35	75.5	10.85
MLT-int	LTR	ERVL-MaLR	0.48	0.07	0.41	0.23	0.09	0.14	0.37	0.22	0.15	1.54	1.54	0
MLT1-int	LTR	ERVL-MaLR	0	0	0	0	0	0	0.07	0.07	0	0	0	0
MLT1A	LTR	ERVL-MaLR	6.69	2.39	4.29	4.46	0.99	3.47	7.32	3.6	3.72	3.58	1.36	2.23
MLT1A-int	LTR	ERVL-MaLR	1.37	0.21	1.17	1.06	0.09	0.97	0.7	0.18	0.52	0.96	0.19	0.77
MLT1A0	LTR	ERVL-MaLR	16.21	7.44	8.77	11.59	5.5	6.09	22.56	10.23	12.33	9.27	4	5.28
MLT1A0-int	LTR	ERVL-MaLR	2.06	1.31	0.75	0.92	0.46	0.46	2.95	1.26	1.69	1.71	0.34	1.37
MLT1A1	LTR	ERVL-MaLR	2.99	1.3	1.69	3.04	1.39	1.65	4.87	1.9	2.97	2.41	0.97	1.43
MLT1A1-int	LTR	ERVL-MaLR	0.62	0.34	0.27	0.19	0.19	0	0.75	0.75	0	0.48	0.29	0.19
MLT1B	LTR	ERVL-MaLR	13.92	4.83	9.09	11.88	4.14	7.74	15.87	5.01	10.87	10.2	3.56	6.65
MLT1B-int	LTR	ERVL-MaLR	0.14	0.07	0.07	0.37	0.18	0.18	0.44	0.07	0.37	0.34	0.1	0.24
MLT1C	LTR	ERVL-MaLR	21.51	9.25	12.27	13.49	4.29	9.2	5.76	1.6	4.16	5.06	0.9	4.16
MLT1C-int	LTR	ERVL-MaLR	0.14	0	0.14	0.74	0.37	0.37	0.15	0.15	0	0	0	0
MLT1C2	LTR	ERVL-MaLR	0	0	0	0	0	0	19.14	10.79	8.35	11.71	3.24	8.47
MLT1C2-int	LTR	ERVL-MaLR	0	0	0	0	0	0	0.44	0.29	0.15	0.19	0.1	0.1
MLT1D	LTR	ERVL-MaLR	22.06	12.92	9.14	16.46	7.39	9.07	30.87	20.41	10.47	14.46	6.83	7.63
MLT1D-int	LTR	ERVL-MaLR	0.69	0.27	0.41	0.55	0.09	0.46	0.81	0.52	0.29	0.96	0.67	0.29
MLT1E	LTR	ERVL-MaLR	0.69	0.27	0.41	0.18	0.18	0	0.52	0.29	0.22	0.77	0.38	0.38
MLT1E-int	LTR	ERVL-MaLR	0	0	0	0	0	0	0	0	0	0	0	0
MLT1E1	LTR	ERVL-MaLR	1.37	1.23	0.14	0.55	0.18	0.37	3.24	2.73	0.52	1.63	1.54	0.1
MLT1E1-int	LTR	ERVL-MaLR	0	0	0	0	0	0	0	0	0	0	0	0
MLT1E1A	LTR	ERVL-MaLR	7.41	5.69	1.71	4.41	3.03	1.38	5.97	3.61	2.36	3.01	2.31	0.71
MLT1E1A-int	LTR	ERVL-MaLR	0.11	0.11	0	0.07	0.07	0	0	0	0	0.29	0.05	0.24
MLT1E2	LTR	ERVL-MaLR	5.35	2.13	3.23	4.41	2.12	2.3	6.98	3.77	3.21	3.03	1.44	1.58
MLT1E2-int	LTR	ERVL-MaLR	0	0	0	0.18	0	0.18	0.07	0	0.07	0.1	0	0.1
MLT1E3	LTR	ERVL-MaLR	2.95	1.99	0.96	2.02	0.83	1.2	4.79	2.87	1.92	2.31	0.96	1.35
MLT1E3-int	LTR	ERVL-MaLR	0	0	0	0	0	0	0	0	0	0	0	0
MLT1F	LTR	ERVL-MaLR	2.69	0.77	1.92	3.82	0.74	3.08	4.68	1.77	2.91	4.33	2.21	2.12
MLT1F-int	LTR	ERVL-MaLR	0.14	0.07	0.07	0	0	0	0.52	0.22	0.29	0.19	0.1	0.1
MLT1F1	LTR	ERVL-MaLR	2.7	1.12	1.58	2.26	0.65	1.61	3.37	1.71	1.66	2.42	0.48	1.94
MLT1F1-int	LTR	ERVL-MaLR	0.21	0	0.21	0.28	0.28	0	0.15	0	0.15	0	0	0
MLT1F2	LTR	ERVL-MaLR	9.36	6.89	2.47	7.3	4.86	2.43	12.39	8.23	4.16	5.58	3.75	1.83
MLT1F2-int	LTR	ERVL-MaLR	0.3	0.16	0.14	0.57	0.2	0.37	0.15	0.07	0.07	0.14	0.1	0.05
MLT1G	LTR	ERVL-MaLR	3.59	1.3	2.29	2.67	0.56	2.12	6.15	2.21	3.94	3.46	1.44	2.02
MLT1G-int	LTR	ERVL-MaLR	0.69	0.21	0.48	0.28	0.18	0.09	0.15	0.15	0	0.29	0.1	0.19
MLT1G1	LTR	ERVL-MaLR	4.29	1.95	2.33	2.85	1.01	1.84	5.93	3.28	2.65	2.6	1.44	1.15
MLT1G1-int	LTR	ERVL-MaLR	0.28	0.07	0.21	0.01	0.01	0	0.81	0.74	0.07	0.39	0.19	0.19
MLT1G3	LTR	ERVL-MaLR	2.31	1.37	0.94	2.76	1.75	1.01	3.24	2.06	1.18	5.73	4.33	1.4
MLT1G3-int	LTR	ERVL-MaLR	0.14	0	0.14	0.09	0.09	0	0.29	0	0.29	0	0	0
MLT1H	LTR	ERVL-MaLR	15.96	10.68	5.28	10.55	6.41	4.14	30.72	22.58	8.14	8.94	6.25	2.69
MLT1H-int	LTR	ERVL-MaLR	0.96	0.48	0.48	1.01	0.37	0.64	1.25	0.59	0.66	0.87	0.77	0.1
MLT1H1	LTR	ERVL-MaLR	6.54	4.76	1.78	3.1	1.8	1.29	4.49	2.98	1.51	2.4	1.63	0.77
MLT1H1-int	LTR	ERVL-MaLR	0.51	0.07	0.45	0.64	0.09	0.55	0.22	0	0.22	0.14	0	0.14
MLT1H2	LTR	ERVL-MaLR	4.07	1.17	2.9	3.05	0.87	2.18	3.46	1.58	1.87	2.86	0.87	1.99
MLT1H2-int	LTR	ERVL-MaLR	0.41	0.27	0.14	0.28	0.18	0.09	0.66	0.22	0.44	0.19	0	0.19
MLT1I	LTR	ERVL-MaLR	10.22	2.4	7.82	6.35	1.75	4.6	12.08	2.65	9.43	6.83	1.83	5
MLT1I-int	LTR	ERVL-MaLR	0.62	0.34	0.27	0	0	0	1.11	0.44	0.66	0.5	0.19	0.31
MLT1J	LTR	ERVL-MaLR	8.16	4.39	3.77	5.06	2.94	2.12	8.62	5.45	3.17	5.67	3.08	2.6
MLT1J-int	LTR	ERVL-MaLR	1.3	0.27	1.03	0.64	0.09	0.55	1.26	0.45	0.81	0.62	0.29	0.34
MLT1J1	LTR	ERVL-MaLR	3.57	1.37	2.19	2.02	0.74	1.29	3.34	2.36	0.98	1.54	0.77	0.77
MLT1J1-int	LTR	ERVL-MaLR	0.34	0.34	0	0.18	0.09	0.09	0.29	0.07	0.22	0.29	0.19	0.1
MLT1J2	LTR	ERVL-MaLR	6.45	4.94	1.51	2.58	1.38	1.2	5.98	3.79	2.19	1.44	0.77	0.67
MLT1J2-int	LTR	ERVL-MaLR	1.2	0.69	0.51	1.01	0.46	0.55	1.36	1.07	0.29	0.62	0.34	0.29
MLT1K	LTR	ERVL-MaLR	8.52	3.36	5.16	7.92	3.95	3.96	13.38	4.8	8.58	8.77	3.67	5.1
MLT1K-int	LTR	ERVL-MaLR	0.21	0.21	0	0.18	0.09	0.09	0.15	0.15	0	0	0	0
MLT1L	LTR	ERVL-MaLR	15.98	13.17	2.81	15.59	14.35	1.24	16.28	13.26	3.02	21.34	18.36	2.98
MLT1L-int	LTR	ERVL-MaLR	0.21	0	0.21	0.09	0	0.09	0.37	0	0.37	0.1	0	0.1
MLT1M	LTR	ERVL-MaLR	0.96	0.34	0.62	0.18	0.18	0	1.18	0.74	0.44	0.77	0.58	0.19
MLT1M-int	LTR	ERVL-MaLR	0	0	0	0	0	0	0	0	0	0	0	0
MLT1N2	LTR	ERVL-MaLR	3.36	1.72	1.65	2.39	1.1	1.29	3.04	1.25	1.79	2.4	0.87	1.54
MLT1N2-int	LTR	ERVL-MaLR	0.07	0	0.07	0	0	0	0.15	0	0.15	0.1	0	0.1
MLT1O	LTR	ERVL-MaLR	3.22	0.96	2.26	3.03	1.44	1.59	4.24	1.55	2.69	2.31	1.35	0.96
MLT1O-int	LTR	ERVL-MaLR	0	0	0	0	0	0	0	0	0	0	0	0
MLT2A1	LTR	ERVL	1.96	1.7	0.26	1.67	1.29	0.38	2.39	1.73	0.66	1.92	1.68	0.24
MLT2A2	LTR	ERVL	2.74	2.38	0.36	2.87	1.97	0.9	3.72	2.94	0.78	2.98	2.51	0.46
MLT2B1	LTR	ERVL	6.36	2.45	3.91	4.64	2.25	2.39	25.17	2.76	22.41	11.97	1.83	10.14
MLT2B2	LTR	ERVL	6.59	2.2	4.39	2.72	1.34	1.38	9.49	1.4	8.09	1.78	0.67	1.1
MLT2B3	LTR	ERVL	3.45	2.21	1.23	2.5	2.22	0.28	3.64	2.17	1.46	1.88	1.33	0.55
MLT2B4	LTR	ERVL	5.44	3.52	1.92	3.95	2.21	1.75	6.01	2.8	3.21	2.76	1.6	1.16
MLT2B5	LTR	ERVL	0.28	0.21	0.07	0	0	0	0.28	0.28	0	0.14	0.14	0
MLT2C1	LTR	ERVL	2.02	1.17	0.86	1.29	0.83	0.46	1.8	0.37	1.44	1.06	0.39	0.67
MLT2C2	LTR	ERVL	0.51	0.24	0.27	0.46	0.19	0.28	2.36	0.96	1.4	0.62	0.14	0.48
MLT2D	LTR	ERVL	1.92	0.83	1.1	1.2	0.28	0.92	2.81	1.05	1.76	1.59	1.05	0.55
MLT2E	LTR	ERVL	0.27	0.21	0.07	0.37	0.18	0.18	0.47	0.07	0.39	0.1	0	0.1
MLT2F	LTR	ERVL	2.37	1.27	1.1	1.56	0.83	0.74	2.87	1.77	1.11	1.64	1.35	0.29
MST-int	LTR	ERVL-MaLR	0.21	0.14	0.07	0.18	0	0.18	0.64	0.57	0.07	0.29	0.1	0.19
MSTA	LTR	ERVL-MaLR	10.35	6.87	3.48	8.86	5.74	3.12	14.21	7.58	6.63	7	3.96	3.04
MSTA-int	LTR	ERVL-MaLR	8.56	5.6	2.97	9.31	6.03	3.28	12.69	9.42	3.27	5.92	4.25	1.68
MSTA1	LTR	ERVL-MaLR	0.81	0	0.81	0.18	0.09	0.09	0.21	0.15	0.07	0.11	0	0.11
MSTA1-int	LTR	ERVL-MaLR	0	0	0	0	0	0	0.07	0.07	0	0	0	0
MSTB	LTR	ERVL-MaLR	4.93	2.53	2.4	3.76	2.65	1.11	7.15	2.86	4.3	3.76	2.22	1.54
MSTB-int	LTR	ERVL-MaLR	2.63	1.41	1.22	1.22	0.57	0.65	4.24	3.55	0.69	1.48	0.7	0.78
MSTB1	LTR	ERVL-MaLR	2.75	1.73	1.02	1.57	0.92	0.64	2.7	1.55	1.15	1.33	0.88	0.44
MSTB1-int	LTR	ERVL-MaLR	0.2	0.13	0.07	0.19	0.19	0	0.82	0.75	0.07	0.58	0.28	0.3
MSTB2	LTR	ERVL-MaLR	0.5	0.27	0.23	1.13	1.01	0.12	0.64	0.3	0.34	0.88	0.29	0.59
MSTB2-int	LTR	ERVL-MaLR	0.07	0.07	0	0.19	0.09	0.09	0.29	0.29	0	0.19	0.19	0
MSTC	LTR	ERVL-MaLR	1.33	0.91	0.41	1.38	0.55	0.83	2.85	1.87	0.98	1.77	0.53	1.24
MSTC-int	LTR	ERVL-MaLR	0.14	0	0.14	0	0	0	0.18	0.18	0	0.29	0.19	0.1
MSTD	LTR	ERVL-MaLR	4.09	2.12	1.97	3.11	1.22	1.89	7.07	3.15	3.92	2.51	1.17	1.34
MSTD-int	LTR	ERVL-MaLR	1.16	0.82	0.34	0.92	0.56	0.37	1.95	1.44	0.52	0.87	0.58	0.29
MamGyp-int	LTR	Gypsy	0.21	0.14	0.07	0.83	0.74	0.09	0.96	0.37	0.59	0.58	0.29	0.29
MamGypLTR1a	LTR	Gypsy	4.39	4.05	0.34	1.47	1.01	0.46	2.87	2.8	0.07	1.54	1.16	0.38
MamGypLTR1b	LTR	Gypsy	1.1	0.34	0.75	0.37	0.09	0.28	0.22	0.07	0.15	0.67	0	0.67
MamGypLTR1c	LTR	Gypsy	0.41	0	0.41	0.09	0.09	0	0.37	0.15	0.22	0.48	0.19	0.29
MamGypLTR1d	LTR	Gypsy	0.41	0.14	0.27	0.18	0	0.18	0.44	0.22	0.22	0.48	0.19	0.29
MamGypLTR2b	LTR	Gypsy	0.34	0.27	0.07	0.37	0.18	0.18	0.52	0.37	0.15	0.29	0.19	0.1
MamGypLTR2c	LTR	Gypsy	0.55	0.41	0.14	0.37	0.09	0.28	0.52	0.29	0.22	0.38	0.29	0.1
MamGypLTR3	LTR	Gypsy	0.07	0.07	0	0.09	0.09	0	0.15	0	0.15	0.1	0.1	0
MamGypLTR3a	LTR	Gypsy	0.34	0.21	0.14	0.37	0.28	0.09	0.88	0.74	0.15	0.48	0.38	0.1
MamGypLTR4	LTR	Gypsy	0	0	0	0	0	0	0.37	0.29	0.07	0.29	0.1	0.19
MamGypsy2-I	LTR	Gypsy	3.15	2.26	0.89	1.47	0.64	0.83	2.73	2.21	0.52	1.38	1.09	0.29
MamGypsy2-LTR	LTR	Gypsy	0.07	0	0.07	0.18	0.18	0	0.07	0	0.07	0.38	0.29	0.1
MamRTE1	LINE	RTE-BovB	7.3	4.62	2.67	4.6	1.93	2.67	3.76	1.29	2.47	5.21	2.37	2.84
MamRTE2	LINE	RTE-BovB	0	0	0	0	0	0	0	0	0	0.1	0	0.1
MamRep1151	LTR?	LTR?	0.07	0.07	0	0.28	0.18	0.09	0.07	0	0.07	0.19	0.1	0.1
MamRep1527	LTR	LTR	0.82	0.34	0.48	1.01	0.55	0.46	0.52	0	0.52	0.48	0.29	0.19
MamRep605	LTR?	LTR?	1.85	0.96	0.89	1.29	0.46	0.83	2.43	1.11	1.33	1.73	0.38	1.35
MamRep605b	LTR?	LTR?	0	0	0	0	0	0	2.58	0.88	1.69	0.96	0.48	0.48
MamSINE1	SINE	tRNA-RTE	53.8	1.47	52.33	56.16	1.16	54.99	72.27	1.92	70.35	67.3	1.54	65.76
Mam_R4	LINE	Dong-R4	0.14	0	0.14	0.09	0	0.09	0.22	0	0.22	0.48	0.1	0.38
PABL_A	LTR	ERV1	1.3	0.9	0.4	0.41	0.32	0.09	2.83	2.58	0.26	0.74	0.55	0.19
PABL_A-int	LTR	ERV1	8.9	8.81	0.09	2.1	1.91	0.19	0.93	0.68	0.25	0.58	0.58	0
PABL_B	LTR	ERV1	1.71	1.57	0.14	0.28	0.23	0.05	2.3	2.15	0.14	0.51	0.41	0.1
PABL_B-int	LTR	ERV1	0.89	0.55	0.34	0.28	0	0.28	1.03	0.52	0.52	0.39	0.38	0.01
PRIMA4-int	LTR	ERV1	0.55	0.41	0.14	0.37	0.18	0.18	0.66	0.29	0.37	0.19	0.19	0
PRIMA41-int	LTR	ERV1	0.69	0.34	0.34	0.37	0.18	0.19	2.43	1.84	0.59	1.09	0.9	0.19
PRIMA4_LTR	LTR	ERV1	0.34	0.14	0.21	0.09	0.09	0	0.22	0.15	0.07	0.19	0	0.19
PRIMAX-int	LTR	ERV1	0.07	0.07	0	0.09	0.09	0	0	0	0	0	0	0
PTERV1a-int	LTR	ERV1	0	0	0	0	0	0	2.44	1.07	1.38	1.45	0.43	1.02
PTERV1a_LTR	LTR	ERV1	0	0	0	0	0	0	0.12	0.09	0.02	0.24	0.14	0.1
PTERV1b-int	LTR	ERV1	0	0	0	0	0	0	1.9	1.12	0.78	0.89	0.54	0.35
PTERV1c-int	LTR	ERV1	0	0	0	0	0	0	3.35	1.47	1.88	2.16	0.97	1.18
PTERV1c_LTR	LTR	ERV1	0	0	0	0	0	0	0.25	0.2	0.05	0.24	0.24	0
PTERV1d-int	LTR	ERV1	0	0	0	0	0	0	2.25	0.7	1.56	1.09	0.2	0.89
PTERV2a-int	LTR	ERV1	0	0	0	0	0	0	0.8	0.8	0	1.49	1.49	0
PTERV2a_LTR	LTR	ERV1	0	0	0	0	0	0	0.07	0	0.07	0	0	0
PTERV2b-int	LTR	ERV1	0	0	0	0	0	0	1.2	1.12	0.07	0.63	0.63	0
PTERV2b_LTR	LTR	ERV1	0	0	0	0	0	0	0	0	0	0.19	0.19	0
PTERV2c_LTR	LTR	ERV1	0	0	0	0	0	0	0	0	0	0.29	0.29	0
Penelope1_Vert	LINE	Penelope	0.1	0	0.1	0.46	0.09	0.37	0.07	0.07	0	0.38	0.1	0.29
Plat_L3	LINE	CR1	0.91	0.43	0.48	1.01	0.55	0.46	1.47	0.44	1.03	0.67	0.29	0.38
PrimLTR79	LTR	ERV1	0	0	0	0	0	0	0.22	0.07	0.15	0	0	0
RTVL-Ib-int	LTR	ERV1	0	0	0	0	0	0	0.48	0.31	0.17	0.19	0.1	0.1
THE1-int	LTR	ERVL-MaLR	0.28	0.13	0.15	0.03	0.01	0.02	0.34	0.15	0.19	0.25	0.03	0.21
THE1A	LTR	ERVL-MaLR	2.23	0.88	1.35	0.93	0.39	0.54	1.6	0.91	0.69	1.26	0.77	0.49
THE1A-int	LTR	ERVL-MaLR	6.33	1.8	4.53	3.46	1.2	2.26	8.64	2.59	6.05	4.5	1.38	3.12
THE1B	LTR	ERVL-MaLR	7.23	4.47	2.76	5.63	3.08	2.55	8.32	4.6	3.72	6.7	3.42	3.29
THE1B-int	LTR	ERVL-MaLR	9.72	5.87	3.85	7.52	4.16	3.36	11.61	6.94	4.66	7.27	4.4	2.87
THE1C	LTR	ERVL-MaLR	11.44	3.33	8.11	7	1.93	5.08	8.82	2.29	6.53	4.2	2.05	2.15
THE1C-int	LTR	ERVL-MaLR	5.09	2.51	2.58	3.23	2.19	1.04	6.4	3.06	3.34	4.2	1.76	2.44
THE1D	LTR	ERVL-MaLR	6.02	3.64	2.38	10.72	9.47	1.25	8.89	3.18	5.71	3.05	1.73	1.33
THE1D-int	LTR	ERVL-MaLR	4.78	2.57	2.2	4.94	3.3	1.64	8.72	5.66	3.07	4.2	2.22	1.99
UCON49	LINE	L2	0	0	0	0	0	0	0	0	0	0	0	0
UCON51	LTR?	LTR?	0.07	0	0.07	0	0	0	0	0	0	0.1	0	0.1
UCON83	SINE?	SINE?	0	0	0	0	0	0	0	0	0	0	0	0
UCON86	LINE	L2	0	0	0	0.18	0.18	0	0.15	0.15	0	0	0	0
X12_LINE	LINE	Jockey	0	0	0	0	0	0	0	0	0	0.29	0.29	0
X13_LINE	LINE	L2	0	0	0	0	0	0	0.15	0.15	0	0	0	0
X15_LINE	LINE	L2	0	0	0	0	0	0	0.22	0.22	0	0.29	0.19	0.1
X17_LINE	LINE	CR1	0	0	0	0	0	0	0.52	0.37	0.15	0	0	0
X1_LINE	LINE	CR1	0.14	0	0.14	0	0	0	0	0	0	0	0	0
X1_LR	LTR	Gypsy	0	0	0	0	0	0	0	0	0	0	0	0
X20_LINE	LINE	CR1	0	0	0	0	0	0	0	0	0	0	0	0
X21_LINE	LINE	CR1	0	0	0	0	0	0	0	0	0	0	0	0
X24_LINE	LINE	L2	0	0	0	0	0	0	0.22	0.07	0.15	0.29	0.1	0.19
X2_LINE	LINE	CR1	0.07	0.07	0	0	0	0	0	0	0	0	0	0
X5B_LINE	LINE	CR1	0.07	0.07	0	0	0	0	0.1	0.02	0.07	0.1	0.1	0
X6A_LINE	LINE	CR1	0.27	0	0.27	0.18	0	0.18	0.85	0.41	0.44	0.27	0.27	0
X6B_LINE	LINE	CR1	0	0	0	0.28	0.18	0.09	0.15	0.07	0.07	0	0	0
X7A_LINE	LINE	CR1	0.27	0.21	0.07	0.18	0.18	0	0.66	0.66	0	0.29	0.1	0.19
X7B_LINE	LINE	CR1	0	0	0	0.09	0	0.09	0.29	0	0.29	0.29	0.19	0.1
X7C_LINE	LINE	CR1	0.27	0	0.27	0.37	0.18	0.18	0.29	0	0.29	0	0	0
X7D_LINE	LINE	CR1	0	0	0	0	0	0	0	0	0	0	0	0
X8_LINE	LINE	CR1	0	0	0	0	0	0	0	0	0	0.1	0.1	0
X9_LINE	LINE	L1	0	0	0	0.28	0.18	0.09	0.23	0.18	0.05	0.42	0.1	0.32

## Sheet: Table S4
Table S4. mRNA expression levels (in RPM) of TEs in iPSCs
Repeat Name	Repeat Class	Repeat Family	human-1	human-2	chimpanzee-1	chimpanzee-2
Alu	SINE	Alu	5.9	4.6	10.2	12.6
AluJb	SINE	Alu	865.4	624.7	697.9	763
AluJo	SINE	Alu	441.5	301.7	246.1	269.1
AluJr	SINE	Alu	590.8	457.2	657.2	710.4
AluJr4	SINE	Alu	97.4	65.5	48.4	54.6
AluSc	SINE	Alu	329.1	274.4	297	300.3
AluSc5	SINE	Alu	39.9	27.5	17.1	18.9
AluSc8	SINE	Alu	151.4	112.2	117.3	140.3
AluSg	SINE	Alu	287.2	236.4	303.4	327.3
AluSg4	SINE	Alu	60	37.9	60.5	69.8
AluSg7	SINE	Alu	61.8	46.8	38.2	44.5
AluSp	SINE	Alu	483.9	376.8	493.6	560.1
AluSq	SINE	Alu	176.3	82.8	59.5	63.9
AluSq10	SINE	Alu	9.8	7.6	10.7	13.8
AluSq2	SINE	Alu	497.5	366.8	328.9	390.6
AluSq4	SINE	Alu	14	10.2	11.9	12.8
AluSx	SINE	Alu	856.1	619.1	784.4	866.3
AluSx1	SINE	Alu	918.7	684.6	694.6	782
AluSx3	SINE	Alu	280.4	221.7	258.7	301.5
AluSx4	SINE	Alu	78.9	67.8	73.5	83
AluSz	SINE	Alu	794.7	574.1	732.3	849
AluSz6	SINE	Alu	315.6	219.3	263.7	295.7
AluY	SINE	Alu	683.3	489.3	534	625.6
AluYa5	SINE	Alu	29	20.1	0.5	0.5
AluYa8	SINE	Alu	0.7	0.4	0.6	0.5
AluYb8	SINE	Alu	23.8	19.7	0.8	0.4
AluYb9	SINE	Alu	10.5	4.6	0.1	0.3
AluYc	SINE	Alu	13.2	11.2	18	24.7
AluYc3	SINE	Alu	5.8	5.5	3.6	4.1
AluYd8	SINE	Alu	1.4	1.1	0.2	0.2
AluYe5	SINE	Alu	7.2	5.1	4.1	6.3
AluYe6	SINE	Alu	1	0.9	1.4	0.9
AluYf1	SINE	Alu	11.3	8.3	10.9	10.7
AluYg6	SINE	Alu	2.8	2	0.8	1.2
AluYh3	SINE	Alu	20.9	10.9	1.7	2.4
AluYh3a3	SINE	Alu	4.4	3.1	0.9	0.7
AluYh7	SINE	Alu	0.4	0.1
AluYh9	SINE	Alu	0	0	0.5	0.2
AluYi6	SINE	Alu	4.5	5.4	1.1	1
AluYi6_4d	SINE	Alu	0.3	0.3
AluYj4	SINE	Alu	14.6	9
AluYk11	SINE	Alu	2.3	3.3	0.2	0
AluYk12	SINE	Alu	0.4	0.7
AluYk2	SINE	Alu	3.4	2.4	42.2	45.1
AluYk3	SINE	Alu	9	5.4	37.8	45.2
AluYk4	SINE	Alu	6.2	5.4	5.9	5.8
AluYm1	SINE	Alu	27.7	21.4	27.1	28.4
AmnSINE1	SINE	5S-Deu-L2	9.9	9.4	8.9	8.4
AmnSINE2	SINE	tRNA-Deu	4.8	4.7	2.4	2.3
Arthur1	DNA	hAT-Tip100	3.4	1.9	3.4	4.2
Arthur1A	DNA	hAT-Tip100	1.7	1.9	2	2.2
Arthur1B	DNA	hAT-Tip100	1.7	1.4	2.5	4.4
Arthur1C	DNA	hAT-Tip100	0.7	0.4	0.3	0.8
Arthur2	DNA	hAT-Tip100	0	0	2.6	2.4
BLACKJACK	DNA	hAT-Blackjack	3.5	3.8	3.5	5.6
Chap1_Mam	DNA	hAT-Charlie	4.8	3.6	0.9	1.8
Chap1a_Mam	DNA	hAT-Charlie	0	0	1.8	2.3
Charlie1	DNA	hAT-Charlie	19.8	14	69.8	62.8
Charlie10	DNA	hAT-Charlie	22.6	19.4	16.8	15.8
Charlie10a	DNA	hAT-Charlie	3	1.5	2.2	2.2
Charlie10b	DNA	hAT-Charlie	0.3	0.1	0.3	0.2
Charlie11	DNA	hAT-Charlie	7.5	4.8	7.5	8.8
Charlie12	DNA	hAT-Charlie	1.1	0.3	1.4	0.5
Charlie13a	DNA	hAT-Charlie	1	0.9	0.8	0.9
Charlie13b	DNA	hAT-Charlie	2	1	0.9	1
Charlie14a	DNA	hAT-Charlie	45	41.4	7.4	7.3
Charlie15a	DNA	hAT-Charlie	7.5	6.9	11.3	10.6
Charlie15b	DNA	hAT-Charlie	24	21.1	23.1	29.5
Charlie16	DNA	hAT-Charlie	0	0	14.4	13.5
Charlie16a	DNA	hAT-Charlie	9.6	5	3	2.3
Charlie17	DNA	hAT-Charlie	8.1	5.8	6.5	6.2
Charlie17a	DNA	hAT-Charlie	9.3	8.4	7.8	7.8
Charlie17b	DNA	hAT-Charlie	1.6	2.5	0.9	0.9
Charlie18a	DNA	hAT-Charlie	4.4	4.6	4.7	7
Charlie19a	DNA	hAT-Charlie	4.2	4.2	4.1	5
Charlie1a	DNA	hAT-Charlie	38.5	24	27.1	30.9
Charlie1b	DNA	hAT-Charlie	13	8.3	8	8.6
Charlie20a	DNA	hAT-Charlie	1.3	1	1.8	2.8
Charlie21a	DNA	hAT-Charlie	10.2	5.8	19	5.8
Charlie22a	DNA	hAT-Charlie	5.1	4.2	4.6	4.3
Charlie23a	DNA	hAT-Charlie	0.6	0.9	1.4	2.3
Charlie24	DNA	hAT-Charlie	3	2.7	2.3	2.5
Charlie25	DNA	hAT-Charlie	2.5	0.8	2.8	3.4
Charlie26a	DNA	hAT-Charlie	0.6	0.7	0.9	0.6
Charlie29a	DNA	hAT-Charlie	2.1	1.5	1	1.5
Charlie29b	DNA	hAT-Charlie	0	0	4.9	3.4
Charlie2a	DNA	hAT-Charlie	10.2	6.5	6.7	5.6
Charlie2b	DNA	hAT-Charlie	7.2	4.6	7.8	7.8
Charlie3	DNA	hAT-Charlie	6.1	4.3	2.9	2.5
Charlie30a	DNA	hAT-Charlie	1.8	1.3	1	1.5
Charlie30b	DNA	hAT-Charlie	0	0	2.7	4.6
Charlie31a	DNA	hAT-Charlie	0	0	1.4	1.8
Charlie32a	DNA	hAT-Charlie	0	0	0.2	0.2
Charlie4	DNA	hAT-Charlie	0.4	0.1	1.8	1.8
Charlie4a	DNA	hAT-Charlie	8.8	6.2	6.2	8.3
Charlie4z	DNA	hAT-Charlie	18	18.6	15.9	18.7
Charlie5	DNA	hAT-Charlie	11.5	6	7.1	8.9
Charlie6	DNA	hAT-Charlie	38	36.7	39.9	31.8
Charlie7	DNA	hAT-Charlie	11.9	19.5	5.1	7.1
Charlie7a	DNA	hAT-Charlie	2.4	1.4	1.6	1.5
Charlie7b_Mars	DNA	hAT-Charlie	0	0	0.4	0
Charlie8	DNA	hAT-Charlie	20.9	18.3	41	40.5
Charlie9	DNA	hAT-Charlie	13	10.3	13.3	15.4
Cheshire	DNA	hAT-Charlie	11.6	6.4	15.2	15.9
Chompy-6_Croc	DNA	PIF-Harbinger	0	0	0.2	0
CR1_Mam	LINE	CR1	16.1	12.6	16.9	14.6
CR1-1_Amn	LINE	CR1	0	0
CR1-11_Crp	LINE	CR1	0	0		0
CR1-12_AMi	LINE	CR1	0.1	0.2	0.5	0.1
CR1-13_AMi	LINE	CR1	0.1	0	0.1
CR1-16_AMi	LINE	CR1	0	0.1	0	0.1
CR1-3_Croc	LINE	CR1	1.7	2.3	3.7	4.8
CR1-8_Crp	LINE	CR1	0	0
CR1-L3A_Croc	LINE	CR1	0.1	0.3	0.2	0.3
CR1-L3B_Croc	LINE	CR1	0	0		0
DNA1_Mam	DNA	TcMar	0.6	0.3	0.4	0.6
ERV24_Prim-int	LTR	ERV1	1.6	1.6	1.2	1.3
ERV24B_Prim-int	LTR	ERV1	1.8	0.9	1.5	2.3
ERV3-16A3_I-int	LTR	ERVL	15.1	13.1	22.3	23.9
ERV3-16A3_LTR	LTR	ERVL	1.1	1.4	1.5	1.5
ERVL-B4-int	LTR	ERVL	16	9.5	11.6	14
ERVL-E-int	LTR	ERVL	15.4	12.7	17.4	18
ERVL-int	LTR	ERVL	0.6	0.6	2.2	1.7
ERVL47-int	LTR	ERVL	0	0.2	1.7	0.6
Eulor1	DNA	DNA	0	0
Eulor10	DNA?	DNA?	0	0
Eulor11	DNA	DNA	0	0
Eulor12	DNA?	DNA?	0	0	0
Eulor2A	DNA?	DNA?	3.1	1.7	2	1.8
Eulor2B	DNA?	DNA?	2	3	3.1	3.1
Eulor5A	DNA?	DNA?	0.3	0		0
Eulor5B	DNA?	DNA?	0	0	0
Eulor6A	DNA?	DNA?	0	0
Eulor6B	DNA?	DNA?	0	0.1	0.1	0.4
Eulor6D	DNA?	DNA?	0	0.1	0	0.1
Eulor6E	DNA?	DNA?	0.1	0
Eulor8	DNA	TcMar?	0	0
Eulor9A	DNA	DNA	1.1	0.7	0.8	0.8
Eulor9B	DNA	DNA	0	0	0	0
Eulor9C	DNA	DNA	0	0		0.1
EuthAT-2	DNA	hAT-Ac	0	0	1.4	1.1
EuthAT-N1	DNA	hAT-Tip100	0	0	0.3	0.3
EuthAT-N1a	DNA	hAT-Tip100	0	0
Eutr10	LTR	ERVL?	0	0	0.8	1.7
Eutr11	DNA	DNA	0	0	1	1.7
Eutr15	DNA	hAT-Tip100?	0	0	0.1	0.5
Eutr16	DNA?	hAT-Tip100?	0	0	0.9	0.6
Eutr18	LTR?	LTR?	0	0	1.2	0.6
Eutr2	DNA	DNA	0	0	4.5	4.7
Eutr2B	DNA	DNA	0	0	0.5	0.5
Eutr5	LTR?	LTR?	0	0	4.3	1.6
EUTREP15	LTR	ERV1?	0	0	0.2	0.1
EUTREP16	LTR	LTR	0	0	0.7	0.6
EUTREP4	DNA?	PiggyBac?	0	0	0.2	0.3
EUTREP7	LTR	ERV1	0	0	0.2
EUTREP8	LTR	LTR	0	0	0.3	0.1
EutTc1-N1	DNA	TcMar-Tc1	0	0	0.5	0.8
EutTc1-N2	DNA	TcMar-Tc1	0	0	1.4	1.4
FAM	SINE	Alu	35.5	32.1	40	43.2
FLAM_A	SINE	Alu	49.4	36	43.6	49.4
FLAM_C	SINE	Alu	133.1	106.7	96.2	100.2
FordPrefect	DNA	hAT-Tip100	7.1	7.4	0.5	0.8
FordPrefect_a	DNA	hAT-Tip100	0.3	0.2	0.1	0.2
FRAM	SINE	Alu	32	23.5	73.7	87.5
HAL1	LINE	L1	119.3	83.6	92.5	107.2
HAL1b	LINE	L1	26.4	15.4	12.1	14.6
HAL1M8	LINE	L1	16.7	9.7	9.1	8.3
HAL1ME	LINE	L1	170	172	168	152.7
Harlequin-int	LTR	ERV1	20.1	15.6	13.4	11.7
hAT-1_Mam	DNA	hAT-Tag1	0	0	6.2	5.7
hAT-16_Crp	DNA	hAT-Charlie	0	0.1
hAT-4b_Ther	DNA	hAT-Tip100	0	0	4	2.9
hAT-5_Mam	DNA	hAT-Tag1	0	0	6.6	7.7
hAT-N1_Mam	DNA	hAT-Tip100?	1	0.6	0.6	0.6
hAT-N1a_Mam	DNA	hAT-Tip100	0	0	1.1	0.8
Helitron1Na_Mam	RC	Helitron	0.1	0.3	0.3	0.1
Helitron1Nb_Mam	RC	Helitron	0.4	0.2	0.6	0.2
Helitron2Na_Mam	RC?	Helitron?	1.7	0.9	0.2	0.5
Helitron3Na_Mam	RC	Helitron	0.6	1.4	1	1.2
HERV-Fc1_LTR2	LTR	ERV1	0	0		0
HERV-Fc1_LTR3	LTR	ERV1	0	0
HERV-Fc1-int	LTR	ERV1	0.1	0	0
HERV-Fc2-int	LTR	ERV1	0	0	0.1
HERV1_I-int	LTR	ERV1	1.1	0.7	0.6	0.3
HERV1_LTRa	LTR	ERV1	0.4	0.1	0.1	0.1
HERV1_LTRb	LTR	ERV1	0	0		0.1
HERV1_LTRc	LTR	ERV1	0	0	0.1
HERV1_LTRd	LTR	ERV1	0.3	0		0.1
HERV1_LTRe	LTR	ERV1	0	0	0.2	0.1
HERV15-int	LTR	ERV1	4.5	2.5	2.1	1.3
HERV16-int	LTR	ERVL	2.3	2.1	2.7	2.8
HERV17-int	LTR	ERV1	11.2	13.9	5.8	5.3
HERV3-int	LTR	ERV1	5.2	6.6	8.1	6.2
HERV30-int	LTR	ERV1	0.1	0.3	0.1	0.2
HERV35I-int	LTR	ERV1	1.1	1.4	2.6	3.3
HERV4_I-int	LTR	ERV1	7.5	13.3	1.4	3.1
HERV9-int	LTR	ERV1	2.8	2.9	5.9	2.8
HERV9N-int	LTR	ERV1	1.6	0.6	1.1	0.2
HERV9NC-int	LTR	ERV1	60.2	37.5	41.7	17.6
HERVE_a-int	LTR	ERV1	5.4	5.7	12.5	13.4
HERVE-int	LTR	ERV1	8.3	8.7	14.7	9.2
HERVFH19-int	LTR	ERV1	0	0.1	0.7	0.8
HERVFH21-int	LTR	ERV1	1.7	1.5	0.9	1.3
HERVH-int	LTR	ERV1	3098.1	3022	1693.9	844
HERVH48-int	LTR	ERV1	1.8	1.4	1.6	0.7
HERVI-int	LTR	ERV1	1.8	1.1	2	1.2
HERVIP10B3-int	LTR	ERV1	5.1	4.1	9	10.2
HERVIP10F-int	LTR	ERV1	8.3	8.5	15.7	18.8
HERVIP10FH-int	LTR	ERV1	6.4	7.6	10.7	8.5
HERVK-int	LTR	ERVK	204.8	277.7	12.4	21.7
HERVK11-int	LTR	ERVK	12.7	10	8.9	7.5
HERVK11D-int	LTR	ERVK	0.1	0.4	0.6	0.4
HERVK13-int	LTR	ERVK	1.1	2.6	4.3	1.1
HERVK14-int	LTR	ERVK	0.8	0.6	0.6	1.4
HERVK14C-int	LTR	ERVK	0.1	0.2	1.3	0.6
HERVK22-int	LTR	ERVK	6.8	8.1	14.5	13.8
HERVK3-int	LTR	ERVK	17.1	19.2	21.6	37.5
HERVK9-int	LTR	ERVK	16	11.6	17.5	18.1
HERVKC4-int	LTR	ERVK	0	0.3	0.7	0.3
HERVL-int	LTR	ERVL	13.4	11.9	16.8	13.7
HERVL18-int	LTR	ERVL	1.3	1.1	0.6	0.6
HERVL32-int	LTR	ERVL	0	0.1	0.1	0
HERVL40-int	LTR	ERVL	7.8	7.7	8.8	9.4
HERVL66-int	LTR	ERVL	0.7	0.7	1	0.6
HERVL74-int	LTR	ERVL	2.3	2.1	3.7	3.3
HERVP71A-int	LTR	ERV1	1.3	0.8	1.2	2
HERVS71-int	LTR	ERV1	37.9	32.8	69.4	56.1
HSMAR1	DNA	TcMar-Mariner	56.1	54.4	63.2	56.4
HSMAR2	DNA	TcMar-Mariner	52.9	42.2	77.5	65.8
HUERS-P1-int	LTR	ERV1	13.7	9.8	4.1	3.6
HUERS-P2-int	LTR	ERV1	0.4	0.4	1.3	0.8
HUERS-P3-int	LTR	ERV1	2.5	3.4	4.1	2
HUERS-P3b-int	LTR	ERV1	11	6.5	7	4.9
Kanga1	DNA	TcMar-Tc2	1.8	2.6	5	3.4
Kanga11a	DNA	TcMar-Tc2	10.9	18.6	23.2	9.7
Kanga1a	DNA	TcMar-Tc2	2.1	2	3	2.8
Kanga1b	DNA	TcMar-Tc2	1.7	0.9	1	0.4
Kanga1c	DNA	TcMar-Tc2	3.1	1.2	2.1	2.5
Kanga1d	DNA	TcMar-Tc2	1.1	0.8	0.9	1.1
Kanga2_a	DNA	TcMar-Tc2	4.8	4.2	7.8	8.3
L1HS	LINE	L1	41.6	62	1.8	1.8
L1M	LINE	L1	1.3	1.2	0.9	1.3
L1M1	LINE	L1	52.6	32	72.6	47.7
L1M2	LINE	L1	81.3	84.9	65.5	47.7
L1M2a	LINE	L1	2	1.2	3.9	2.5
L1M2a1	LINE	L1	0.8	0.5	1.2	0.4
L1M2b	LINE	L1	0.3	0.3	2.6	1.2
L1M2c	LINE	L1	3.4	2.1	7.5	5.3
L1M3	LINE	L1	118.6	11.7	17.2	17.6
L1M3a	LINE	L1	5.9	7.5	9.5	9.3
L1M3b	LINE	L1	1	0.9	4.5	1.9
L1M3c	LINE	L1	1.6	1.3	4.2	2.7
L1M3d	LINE	L1	1	0.4	1	1.3
L1M3de	LINE	L1	9.6	6.1	4.9	3.8
L1M3e	LINE	L1	4.7	2.3	5.8	2.8
L1M3f	LINE	L1	6.4	4.1	7.9	6.1
L1M4	LINE	L1	121.3	79	117.9	106.9
L1M4a1	LINE	L1	9.3	6.5	23.8	21.4
L1M4a2	LINE	L1	7.1	4	7.3	6.1
L1M4b	LINE	L1	43.3	32.1	52.1	37.9
L1M4c	LINE	L1	174.6	121.6	21.4	15.8
L1M5	LINE	L1	163.5	116.1	135.5	143.9
L1M6	LINE	L1	20.2	13.8	16.9	20.1
L1M6B	LINE	L1	27.3	15.9	1	2.9
L1M7	LINE	L1	12.4	6.9	8	7.6
L1M8	LINE	L1	7.8	5.2	11.6	9.7
L1MA1	LINE	L1	27.9	19	30.7	18.4
L1MA10	LINE	L1	10	5	9.2	7.4
L1MA2	LINE	L1	41.1	24.9	54.6	32.5
L1MA3	LINE	L1	44.4	34.9	64.3	44.3
L1MA4	LINE	L1	45.7	35.9	59.8	41.2
L1MA4A	LINE	L1	39.5	22.4	62.8	42.5
L1MA5	LINE	L1	27.3	16.8	33.8	25.1
L1MA5A	LINE	L1	15.6	10.5	23.4	15.4
L1MA6	LINE	L1	18.8	10	22	15.9
L1MA7	LINE	L1	37.8	27.4	36	27.7
L1MA8	LINE	L1	21.8	16.7	44.6	32.9
L1MA9	LINE	L1	45.5	35.1	54.1	51.1
L1MB1	LINE	L1	30.7	22.2	35.9	27.6
L1MB2	LINE	L1	25.7	18.9	32.2	28.1
L1MB3	LINE	L1	74.2	48.2	78.4	73.8
L1MB4	LINE	L1	43.4	28.1	41.8	36.4
L1MB5	LINE	L1	43	29.7	50.2	48.9
L1MB7	LINE	L1	116.1	80.6	142.2	141.1
L1MB8	LINE	L1	173.6	240.8	145	118.1
L1MC	LINE	L1	13.6	11.3	23.8	23.5
L1MC1	LINE	L1	44.8	34	64.6	59.3
L1MC2	LINE	L1	39.3	27.4	30.2	33.3
L1MC3	LINE	L1	48.6	34.4	50.7	50.4
L1MC4	LINE	L1	103.9	63.8	89.2	92.3
L1MC4a	LINE	L1	37	28.5	44.5	46.3
L1MC5	LINE	L1	56.6	42	53.3	58.9
L1MC5a	LINE	L1	74.5	54.8	81	83.5
L1MCa	LINE	L1	25.9	15	35.3	32.2
L1MCb	LINE	L1	4.9	2.6	6.2	5.3
L1MCc	LINE	L1	4	3	8.1	8.2
L1MD	LINE	L1	28.6	24	23.4	20.1
L1MD1	LINE	L1	44.5	31.1	52.9	44.2
L1MD2	LINE	L1	57.3	44	73.5	62.2
L1MD3	LINE	L1	19.7	13.2	15.8	17.8
L1MDa	LINE	L1	34.9	22.6	36.6	33.7
L1MDb	LINE	L1	12	11.9	3.3	2.4
L1ME1	LINE	L1	111.4	73.5	109.5	103.9
L1ME2	LINE	L1	38	23.7	54.2	49.5
L1ME2z	LINE	L1	17	9.9	25.5	26.2
L1ME3	LINE	L1	27.7	21.2	26.3	31.4
L1ME3A	LINE	L1	90.5	63.2	75.5	64.7
L1ME3B	LINE	L1	31	18.5	31.9	35.2
L1ME3C	LINE	L1	101.5	23	26.6	20.1
L1ME3Cz	LINE	L1	62.4	49.4	85.2	82.6
L1ME3D	LINE	L1	18.2	15.7	13.9	14.6
L1ME3E	LINE	L1	16.7	12.3	13.4	16.5
L1ME3F	LINE	L1	27	17.7	20.9	22.1
L1ME3G	LINE	L1	40.6	28.8	53.2	48.7
L1ME4a	LINE	L1	128.3	86.3	90.6	102.2
L1ME4b	LINE	L1	61.4	40.9	79.1	89.5
L1ME4c	LINE	L1	47.8	31.4	40.1	41.6
L1ME5	LINE	L1	5.4	4.3	5.8	7.4
L1MEa	LINE	L1	1.7	1.1	1.3	1.3
L1MEb	LINE	L1	5.4	3.1	6.1	4.4
L1MEc	LINE	L1	77.1	56.8	80.5	66.6
L1MEd	LINE	L1	148.3	149	136.2	109.5
L1MEf	LINE	L1	49.9	31	49.1	40
L1MEg	LINE	L1	60.7	40.8	55.6	44.4
L1MEg1	LINE	L1	3.5	2.3	5.2	3.6
L1MEg2	LINE	L1	1.4	1.1	2.2	2.1
L1MEh	LINE	L1	8.9	7	12.9	10.4
L1MEi	LINE	L1	18.5	9.7	23.4	18.8
L1MEj	LINE	L1	10.7	8.5	14.6	11.1
L1P	LINE	L1	0	0		0.2
L1P1	LINE	L1	15.1	13.8	77.3	48.9
L1P2	LINE	L1	19.1	19.6	53.6	33.9
L1P3	LINE	L1	17	17.9	24.8	18.4
L1P3b	LINE	L1	4.7	3.9	0.1	0
L1P4	LINE	L1	10.6	8.8	20.8	14
L1P4a	LINE	L1	4.1	2.7	5.1	3
L1P4b	LINE	L1	0.4	0.3	0.5	0.2
L1P4c	LINE	L1	0	0	0.1
L1P4d	LINE	L1	0	0.2	0.7	0.9
L1P4e	LINE	L1	0.6	0.5	0.8	0.8
L1P5	LINE	L1	0.3	0.4	0.6	0.8
L1PA10	LINE	L1	58.8	61	59.7	40
L1PA11	LINE	L1	26.4	17.9	46.8	30.6
L1PA12	LINE	L1	15.6	17.2	7.4	7.1
L1PA13	LINE	L1	31.7	39.7	36.1	28.4
L1PA14	LINE	L1	17	11.5	27.4	15.2
L1PA15	LINE	L1	43.7	44.1	57.5	35.8
L1PA15-16	LINE	L1	5.2	3.4	8.9	6.1
L1PA16	LINE	L1	115.1	68.3	106	76.5
L1PA17	LINE	L1	12.6	14.3	13.6	12.6
L1PA2	LINE	L1	151.7	199.5	116.9	62.2
L1PA3	LINE	L1	185	183.8	185.4	118.4
L1PA4	LINE	L1	118.2	124.8	144.5	91.4
L1PA5	LINE	L1	84.4	113.7	104	80.7
L1PA6	LINE	L1	97.6	84.9	96.8	53.2
L1PA7	LINE	L1	123.7	103.3	146.5	88.9
L1PA8	LINE	L1	24.7	19.8	31.9	23.9
L1PA8A	LINE	L1	11.2	13.1	16.9	14.4
L1PB	LINE	L1	3.7	3.7	12.1	5.6
L1PB1	LINE	L1	99	72.3	156.8	86
L1PB2	LINE	L1	14.4	15.6	14.6	13.4
L1PB3	LINE	L1	14.4	10.2	31.9	16.2
L1PB4	LINE	L1	17.4	16.1	32	22.8
L1PBa	LINE	L1	17.5	10.7	30.4	15.3
L1PBa1	LINE	L1	4	5.1	6.3	5
L1PBb	LINE	L1	1.8	1.7	1.8	2
L1PREC2	LINE	L1	27.7	20.3	48.8	26.9
L1Pt	LINE	L1	0	0	145.4	81.9
L2	LINE	L2	162.2	138.3	222.7	187.3
L2-1_AMi	LINE	L2	2.1	1.7	6.5	3.9
L2-1_Crp	LINE	L2	0.6	1
L2-2_Mam	LINE	L2	0	0	4.7	4.3
L2-3_Crp	LINE	L2	4.5	3.1	4.6	5
L2a	LINE	L2	409.1	336.3	445.8	450.2
L2b	LINE	L2	227.7	199.7	226	224.4
L2c	LINE	L2	362.7	294	310.8	320.4
L2d	LINE	L2	0	0	59.1	59.3
L2d2	LINE	L2	0	0	108.3	112.6
L3	LINE	CR1	184.4	160.3	225.9	203.7
L3b	LINE	CR1	35.9	27.7	30.3	33.9
L4_A_Mam	LINE	RTE-X	35.9	22.1	25.3	29
L4_B_Mam	LINE	RTE-X	5.1	4.1	5.2	7
L4_C_Mam	LINE	RTE-X	9.6	6.7	8.5	10
L5	LINE	RTE-X	2.7	1.1	1.8	1.9
LFSINE_Vert	SINE	tRNA	53.3	51.7	54.1	52.5
Looper	DNA	PiggyBac	3.4	1.7	5	5.6
LOR1-int	LTR	ERV1	7.5	5	14.7	11.3
LOR1a	LTR	ERV1	1.1	1.3	1	0.6
LOR1b	LTR	ERV1	2.1	1.2	2.4	1.8
LTR06	LTR	ERV1	1.8	1.6	2.9	3.8
LTR1	LTR	ERV1	0.7	1.3	1	0.6
LTR101_Mam	LTR	ERVL	1.4	0.9	1.8	2.4
LTR102_Mam	LTR	ERVL	0	0.2	0.6	0.7
LTR103_Mam	LTR	ERV1?	0.6	0.3	0.3	0.7
LTR103b_Mam	LTR	ERV1?	0	0.3	0.2	0.9
LTR104_Mam	LTR	Gypsy	3.4	2.4	2.3	2.2
LTR105_Mam	LTR	ERVL	0.8	0.6	0.1	1.2
LTR106_Mam	LTR	LTR	0.8	0.7	2.4	1.5
LTR107_Mam	LTR	LTR	0	0.4	0.8	0.6
LTR108a_Mam	LTR	ERVL	0.8	0.5	0.2	0.5
LTR108b_Mam	LTR	ERVL	0	0		0.1
LTR108c_Mam	LTR	ERVL	0	0		0
LTR108d_Mam	LTR	ERVL	0	0		0
LTR108e_Mam	LTR	ERVL	0	0	0	0.3
LTR109A2	LTR	ERV1	0.1	0	0.1	0.1
LTR10A	LTR	ERV1	4.1	2.7	2.1	1.3
LTR10B	LTR	ERV1	0.3	0.2	0.8	0.8
LTR10B1	LTR	ERV1	0.8	0.6	0.6	0.1
LTR10B2	LTR	ERV1	0.6	0.7	0.9	1.1
LTR10C	LTR	ERV1	2.1	1.7	9.4	8.2
LTR10D	LTR	ERV1	1.3	0.9	0.7	0.3
LTR10E	LTR	ERV1	1.6	1.2	1.5	1.2
LTR10F	LTR	ERV1	0.7	0.5	0.8	0.7
LTR10G	LTR	ERV1	3.4	3.4	5	9
LTR12	LTR	ERV1	4.2	3	3.7	3.7
LTR12_	LTR	ERV1	2.8	1.8	3.2	2.8
LTR12B	LTR	ERV1	1.3	1.1	7.2	8.1
LTR12C	LTR	ERV1	199.5	131.9	114.9	65.3
LTR12D	LTR	ERV1	6.2	3.5	8	3.8
LTR12E	LTR	ERV1	3.1	3.3	1.6	1
LTR12F	LTR	ERV1	3.8	3.1	2.2	1.7
LTR13	LTR	ERVK	23.3	18.9	24.1	31.1
LTR13_	LTR	ERVK	0.1	0.2	0.4	0.3
LTR13A	LTR	ERVK	4.8	4.3	3	3.9
LTR14	LTR	ERVK	0.7	0.8	0.6	1
LTR14A	LTR	ERVK	0.1	0.3	0.3	0.6
LTR14B	LTR	ERVK	0.7	0.6	0.4	0.8
LTR14C	LTR	ERVK	1.6	0.7	0.2	0.2
LTR15	LTR	ERV1	1.4	1	1.6	1
LTR16	LTR	ERVL	3.3	2.4	2.8	4.3
LTR16A	LTR	ERVL	11.3	8.6	13	9.1
LTR16A1	LTR	ERVL	3.5	4	4.2	4.3
LTR16A2	LTR	ERVL	1.6	1.9	2	2.4
LTR16B	LTR	ERVL	0.8	1.7	1.7	2.8
LTR16B1	LTR	ERVL	1	1.6	3.9	3.1
LTR16B2	LTR	ERVL	3.1	2.4	2.2	2.4
LTR16C	LTR	ERVL	11.3	8.9	8.8	9.4
LTR16D	LTR	ERVL	1.4	0.6	1.8	2.1
LTR16D1	LTR	ERVL	0.1	0.1	1.6	1.6
LTR16D2	LTR	ERVL	0.6	0.5	0.3	0.5
LTR16E1	LTR	ERVL	3.5	2.5	2.6	3
LTR16E2	LTR	ERVL	3.8	2.7	5.1	5
LTR17	LTR	ERV1	25.6	27.9	18.5	9.4
LTR18A	LTR	ERVL	0.1	0.2	0.1
LTR18B	LTR	ERVL	0.8	1	1.6	1.3
LTR18C	LTR	ERVL	0.3	0.3	0.2	0
LTR19-int	LTR	ERV1	0.3	0.4	1	0.4
LTR19A	LTR	ERV1	2.3	2.1	6.4	5.7
LTR19B	LTR	ERV1	0	0.2	0.2	0.2
LTR19C	LTR	ERV1	2.7	2.9	1.5	0.8
LTR1A1	LTR	ERV1	2.4	1.2	0.7	0.7
LTR1A2	LTR	ERV1	4.2	3.2	2.9	2.8
LTR1B	LTR	ERV1	2	0.5	0.3	0.8
LTR1B0	LTR	ERV1	0	0.1	0.1	0.2
LTR1B1	LTR	ERV1	0.3	0.3	0.3	0.3
LTR1C	LTR	ERV1	0.1	0.1	0.2
LTR1C1	LTR	ERV1	0	0.1	0.3
LTR1C3	LTR	ERV1	0.1	0.3	0	0
LTR1D	LTR	ERV1	1.1	0.6	0.6	0.7
LTR1D1	LTR	ERV1	0.7	0.8	0.7	1.1
LTR1E	LTR	ERV1	1	0.5	0.9	0.1
LTR1F	LTR	ERV1	0.1	0.1	0.2	0.3
LTR1F1	LTR	ERV1	0.6	0.3	0.2	0.6
LTR1F2	LTR	ERV1	1	0.2	0.3	0.2
LTR2	LTR	ERV1	12.4	10.6	9.2	11.7
LTR21A	LTR	ERV1	14.7	14.6	9.3	8.6
LTR21B	LTR	ERV1	0.7	0.4	1	0.5
LTR22	LTR	ERVK	0	0		0.1
LTR22A	LTR	ERVK	0.7	0.4	0.4	0.7
LTR22B	LTR	ERVK	0.4	0.2	0.5	0.4
LTR22B1	LTR	ERVK	1.6	1.1	2.3	1.1
LTR22B2	LTR	ERVK	0.3	0.1		0
LTR22C	LTR	ERVK	0	0
LTR22C0	LTR	ERVK	0.7	0.3	0.2	0.5
LTR22C2	LTR	ERVK	0.1	0.1	0	0
LTR22E	LTR	ERVK	3.4	4.4	4.8	3.8
LTR23	LTR	ERV1	1.8	1	1.9	2.4
LTR23-int	LTR	ERV1	0	0	0.3	0.2
LTR24	LTR	ERV1	2.1	2	1.8	1.5
LTR24B	LTR	ERV1	0.7	0.8	0.7	1.1
LTR24C	LTR	ERV1	0.3	0.2	0.6	0.7
LTR25	LTR	ERV1	15.3	7.1	23.1	19.8
LTR25-int	LTR	ERV1	2.8	0.8	1.8	1.5
LTR26	LTR	ERV1	1	0.7	1	1.4
LTR26B	LTR	ERV1	0	0.2	1.1	0.9
LTR26C	LTR	ERV1	1.3	0.5
LTR26D	LTR	ERV1	0	0.4
LTR26E	LTR	ERV1	0.3	0.5	0.7	0.3
LTR27	LTR	ERV1	0.1	0.1	4.4	2.9
LTR2752	LTR	ERV1	0.8	0.8	0.5	0.8
LTR27B	LTR	ERV1	0.3	0.3	0.1	0.4
LTR27C	LTR	ERV1	0.8	0.3	0.5	0.4
LTR27D	LTR	ERV1	0	0.7	0.4	0.4
LTR27E	LTR	ERV1	0.8	1.1	1.2	0.6
LTR28	LTR	ERV1	0.6	0.3	0.8	0.2
LTR28B	LTR	ERV1	1.3	0.2	1.2	1.7
LTR28C	LTR	ERV1	4.7	4.3	0.7	0.9
LTR29	LTR	ERV1	3.7	4.4	2.1	2.3
LTR2B	LTR	ERV1	4.1	3.2	4.6	6.1
LTR2C	LTR	ERV1	18.8	17.5	6.3	8
LTR3	LTR	ERVK	4.5	5.2	5.3	8.6
LTR30	LTR	ERV1	2.3	1.4	0.9	1.1
LTR31	LTR	ERV1	0.6	0.3	0.9	0.8
LTR32	LTR	ERVL	1.3	2.9	2.1	2.5
LTR33	LTR	ERVL	30.4	15.5	14.7	15.4
LTR33A	LTR	ERVL	2.8	3.7	2.8	3.2
LTR33A_	LTR	ERVL	2.7	1.7	3.5	2.8
LTR33B	LTR	ERVL	5.5	5.4	3.6	3.7
LTR33C	LTR	ERVL	2.7	2.1	3.5	2.1
LTR34	LTR	ERV1	0.6	0.3	0.6	0.4
LTR35	LTR	ERV1	11.7	11.5	3.1	4.6
LTR35A	LTR	ERV1	0	0	0.1	0
LTR35B	LTR	ERV1	0.4	0.9	0.5	0.7
LTR36	LTR	ERV1	1	0.7	10.2	13.5
LTR37-int	LTR	ERV1	32.4	6.9	9.6	10.6
LTR37A	LTR	ERV1	2.4	2.4	2.3	5
LTR37B	LTR	ERV1	1	1.2	2.1	2.5
LTR38	LTR	ERV1	0.1	0.1	0.1	0.4
LTR38-int	LTR	ERV1	0.1	0	0.1	0.1
LTR38A1	LTR	ERV1	0	0.1	0.1	0.6
LTR38B	LTR	ERV1	1	0.4	0.4	0.5
LTR38C	LTR	ERV1	0.1	0.2	0.5	0.8
LTR39	LTR	ERV1	1.4	1.3	3	3.1
LTR39-int	LTR	ERV1	0.1	0.4	0.1	0.2
LTR3A	LTR	ERVK	2.1	1.8	5.7	6.1
LTR3B	LTR	ERVK	0.6	0.2	4	3.9
LTR3B_	LTR	ERVK	1.1	0.4	0.1	1
LTR4	LTR	ERV1	4.5	2.3	2.1	1.2
LTR40a	LTR	ERVL	2.4	1.6	2.8	3.2
LTR40A1	LTR	ERVL	0.1	0.6	0.3	0.6
LTR40b	LTR	ERVL	6.4	4.8	4.6	5.3
LTR40c	LTR	ERVL	1.6	1.1	0.7	0.9
LTR41	LTR	ERVL	14.8	12.4	3.9	3.2
LTR41B	LTR	ERVL	28	44.8	11.6	7.8
LTR41C	LTR	ERVL	1.4	1.3	2.1	1.5
LTR42	LTR	ERVL	2	1.7	2.8	2.4
LTR43	LTR	ERV1	4	3.6	4.1	3
LTR43-int	LTR	ERV1	0	0	1.3	1.1
LTR43B	LTR	ERV1	0.4	0.2	0.3	0.3
LTR44	LTR	ERV1	0.6	0.3	0.5	0.8
LTR45	LTR	ERV1	1.7	0.8	3.2	1.4
LTR45B	LTR	ERV1	3	1.9	0.7	0.7
LTR45C	LTR	ERV1	2.1	2.3	7.9	2.5
LTR46	LTR	ERV1	2.1	0.8	1.4	1.8
LTR46-int	LTR	ERV1	8.5	8.1	15	12.2
LTR47A	LTR	ERVL	2.4	2	2.8	3.5
LTR47A2	LTR	ERVL	0.7	0.9	2	2.2
LTR47B	LTR	ERVL	0	0	2.3	1.7
LTR47B2	LTR	ERVL	0.1	1.4	1.7	0.9
LTR47B3	LTR	ERVL	0	0.2	0.3	0.2
LTR47B4	LTR	ERVL	0	0	0.1	0.1
LTR48	LTR	ERV1	0.8	1.3	2.2	2.2
LTR48B	LTR	ERV1	5.1	4.7	5.5	6.2
LTR49	LTR	ERV1	5.7	4.3	1.3	2.3
LTR49-int	LTR	ERV1	25.7	25.3	8.1	10
LTR5	LTR	ERVK	0.8	0.4	24.8	34
LTR5_Hs	LTR	ERVK	89.9	103.3
LTR50	LTR	ERVL	4	3.8	5	6.3
LTR51	LTR	ERV1	0	0.3	0.6	0.3
LTR52	LTR	ERVL	2.3	2.6	2.9	2.1
LTR52-int	LTR	ERVL	0.3	0.3	0.3	0.3
LTR53	LTR	ERVL	2.5	1.6	1.9	2.2
LTR53-int	LTR	ERVL	1.4	0.9	0.7	1
LTR53B	LTR	ERVL	0.3	0.2	0.7	0.3
LTR54	LTR	ERV1	3.3	1.2	2	1.9
LTR54B	LTR	ERV1	2.3	1.6	2.5	1.8
LTR55	LTR	ERVL?	0.7	0.2	0.5	0.4
LTR56	LTR	ERV1	2.7	2	3.7	3.7
LTR57	LTR	ERVL	0.8	0.4	0.6	1.1
LTR57-int	LTR	ERVL	0.8	0.3	0.5	0.9
LTR58	LTR	ERV1	1.1	1.5	2.6	1.9
LTR59	LTR	ERV1	0.3	0.2	0.3	0.4
LTR5A	LTR	ERVK	9.5	14.1	7.3	8.3
LTR5B	LTR	ERVK	11.5	10.6	5.4	5.8
LTR60	LTR	ERV1	0.4	0.3	0.3	0.2
LTR60B	LTR	ERV1	0.1	0.2	0.6	0.2
LTR61	LTR	ERV1	6.2	5.8	3.9	3.9
LTR62	LTR	ERVL	1	0.7	1.1	1
LTR64	LTR	ERV1	1.1	1	0.7	1
LTR65	LTR	ERV1	0.8	0.8	1.5	1.8
LTR66	LTR	ERVL	2	1.2	0.8	1.4
LTR67B	LTR	ERVL	4.4	4.5	5.5	6.7
LTR68	LTR	ERV1	1.3	0.8	0.3	0.6
LTR69	LTR	ERVL	0.6	0.3	0.3
LTR6A	LTR	ERV1	3.4	2.2	2.7	4.1
LTR6B	LTR	ERV1	7.9	9.8	30.6	23.4
LTR7	LTR	ERV1	647.9	572.8	363.2	221.6
LTR70	LTR	ERV1	13.9	11.2	49.2	30.8
LTR71A	LTR	ERV1	0	0.4	0.9	1.2
LTR71B	LTR	ERV1	0.1	0.5	0.3	0.7
LTR72	LTR	ERV1	1.7	0.7	0.7	1.1
LTR72B	LTR	ERV1	0	0.4	0.2	0.5
LTR73	LTR	ERV1	0.8	1	0.8	0.9
LTR75	LTR	ERVL	2	0.9	1.3	1
LTR75_1	LTR	ERV1	1.7	0.6	1.2	0.9
LTR75B	LTR	ERVL	0.7	0.5	0.4	0.4
LTR76	LTR	ERV1	2.4	1	1.3	2.1
LTR77	LTR	ERV1	0.7	0.3	0.7	0.3
LTR78	LTR	ERV1	5.8	4.4	6.4	7.3
LTR78B	LTR	ERV1	3.4	2.3	4.1	4.4
LTR79	LTR	ERVL	3.7	3.1	4	5.6
LTR7A	LTR	ERV1	0	0
LTR7B	LTR	ERV1	5.7	7.4	6.4	7.8
LTR7C	LTR	ERV1	3.4	3.1	3.5	3.5
LTR7Y	LTR	ERV1	1.6	2.5	3.9	1.3
LTR8	LTR	ERV1	28.8	23.2	18.5	13.9
LTR80A	LTR	ERVL	0.3	0.1	0.1	0.5
LTR80B	LTR	ERVL	2.8	1.6	1.7	0.2
LTR81	LTR	Gypsy	0	0	0	0.1
LTR81A	LTR	Gypsy	0.1	0.5	1.5	1.4
LTR81AB	LTR	Gypsy	0	0		0.1
LTR81B	LTR	Gypsy	0.4	0.3	0.5	1.1
LTR81C	LTR	Gypsy	1.4	0.3	0.4	0.6
LTR82A	LTR	ERVL	1.8	2.1	2.7	3.3
LTR82B	LTR	ERVL	2	0.6	0.9	1
LTR83	LTR	ERVL	2.3	2.4	0.5	0.7
LTR84a	LTR	ERVL	0.7	0.6	0.8	1
LTR84b	LTR	ERVL	2.7	1.5	2.1	3
LTR85a	LTR	Gypsy?	1.6	1.4	0.7	1.4
LTR85b	LTR	Gypsy?	1.7	1.4	2.4	1.4
LTR85c	LTR	Gypsy?	0.3	0.6	0.8	0.8
LTR86A1	LTR	ERVL	2.5	1.9	2.4	3.8
LTR86A2	LTR	ERVL	0.3	0.3	0.4	0.5
LTR86B1	LTR	ERVL	0.1	0.2	0.3	0.1
LTR86B2	LTR	ERVL	0.1	0.1		0.3
LTR86C	LTR	ERVL	0.3	0.2	0.3	0.3
LTR87	LTR	ERVL?	6.8	6.7	5.6	6.6
LTR88a	LTR	Gypsy?	0	0.3	0.3	0.6
LTR88b	LTR	Gypsy?	1.1	1.3	1.5	1.1
LTR88c	LTR	Gypsy?	0.1	0.2	0.4	0.4
LTR89	LTR	ERVL?	6.9	6	4.2	3.8
LTR89B	LTR	ERVL?	0	0	0.7	1.7
LTR8A	LTR	ERV1	10.5	11.4	12.1	12
LTR8B	LTR	ERV1	1.6	1.8	3.3	5
LTR9	LTR	ERV1	4	1.5	62.7	7
LTR90A	LTR	LTR	2.1	0.8	1.5	1.8
LTR90B	LTR	LTR	0.4	0.2	0.4	0.3
LTR91	LTR	ERVL	0	0.1
LTR91	LTR	LTR	0	0	0.7	1.5
LTR91A	LTR	LTR	0	0	4.5	2.4
LTR9A1	LTR	ERV1	1.4	1.1	3.6	2.5
LTR9B	LTR	ERV1	2.7	2.2	3.6	2.1
LTR9C	LTR	ERV1	0.8	0.5	1.4	0.3
LTR9D	LTR	ERV1	2.5	2.3	2.1	2.8
MADE1	DNA	TcMar-Mariner	6.6	4.6	5.7	4.7
MADE2	DNA	TcMar-Mariner	4	4.4	2.3	3.1
Mam_R4	LINE	Dong-R4	0.3	0.2	0.3	0.2
MamGyp-int	LTR	Gypsy	34.6	35.9	35.2	32.4
MamGypLTR1a	LTR	Gypsy	5.4	4.1	1.5	2.7
MamGypLTR1b	LTR	Gypsy	0.8	1	2.3	2.8
MamGypLTR1c	LTR	Gypsy	0.6	0.7	1.3	1
MamGypLTR1d	LTR	Gypsy	0.4	0.4	1.4	1.4
MamGypLTR2b	LTR	Gypsy	1.4	0.8	0.9	0.9
MamGypLTR2c	LTR	Gypsy	0.1	0.3	0.5	0.4
MamGypLTR3	LTR	Gypsy	0.1	0.3	0.4	1.6
MamGypLTR3a	LTR	Gypsy	0.4	0.8	0.9	0.9
MamGypLTR4	LTR	Gypsy	0	0	0.4	0.1
MamGypsy2-I	LTR	Gypsy	1.4	1.3	2.6	2.9
MamGypsy2-LTR	LTR	Gypsy	1	1	0.3	1.3
MamRep1151	LTR?	LTR?	2	1.8	2	1.4
MamRep1161	DNA	TcMar-Tigger	0	0
MamRep137	DNA	TcMar-Tigger	10.3	9.3	9.9	11.3
MamRep137	DNA	TcMar?	0.1	0.2
MamRep1527	LTR	LTR	0.8	1	2	1.5
MamRep1879	DNA	hAT-Tip100?	1.7	1.7	2.5	2.5
MamRep1894	DNA	hAT	1.1	0.4	0.1	0.2
MamRep38	DNA	hAT	4	3.9	4.5	6.1
MamRep4096	DNA	hAT-Tip100	1.3	0.8	1.3	1.1
MamRep4096	DNA	hAT?	0.1	0.1
MamRep434	DNA	TcMar-Tigger	26	19.6	10.6	10.6
MamRep488	DNA	hAT-Tip100	0.4	0.3	0.3	0.4
MamRep605	LTR?	LTR?	11.2	12.8	10.2	11
MamRep605b	LTR?	LTR?	0	0	11	13.3
MamRTE1	LINE	RTE-BovB	125.6	120.3	115.4	134
MamRTE2	LINE	RTE-BovB	0	0	0.2	0.1
MamSINE1	SINE	tRNA-RTE	27.4	25	28.3	29.4
MamTip1	DNA	hAT-Tip100	1	0.8	1.7	1.2
MamTip1b	DNA	hAT-Tip100	0	0	0.3	0.7
MamTip2	DNA	hAT-Tip100	15.3	14	13.5	10.9
MamTip2b	DNA	hAT-Tip100	0	0	7.3	7.1
MamTip3	DNA	hAT-Tip100	0.3	0.7	0.4	0.8
MamTip3B	DNA	hAT-Tip100	0	0	0.2	0.4
MARE10	DNA	TcMar-Tigger	0	0	0.4	0.6
MARE4	DNA	hAT-Tip100	0	0	1	1.5
MARE6	LINE	L1-Tx1	0	0	9.4	9.5
MARE8	DNA	DNA	0	0	0.2	0.1
MARNA	DNA	TcMar-Mariner	27.1	20.9	23.3	20.6
MER101	LTR	ERV1	1.1	0.9	0.4	1
MER101-int	LTR	ERV1	3.3	2.5	3.9	4.3
MER101B	LTR	ERV1	0.1	0.2	0.3	0.3
MER102a	DNA	hAT-Charlie	17.7	13.1	21.4	20.2
MER102b	DNA	hAT-Charlie	26.9	20.3	13.7	16
MER102c	DNA	hAT-Charlie	11	9.7	9.8	10.4
MER103C	DNA	hAT-Charlie	26.2	19.9	23.2	24.3
MER104	DNA	TcMar-Tc2	6.6	4.6	4.6	5.7
MER105	DNA	DNA	0	0
MER105	DNA	hAT-Charlie	2.1	2.9	2.3	2.7
MER106A	DNA	hAT-Charlie	2.8	2.4	2.5	4
MER106B	DNA	hAT-Charlie	2.7	1.7	3.6	3.9
MER107	DNA	hAT-Charlie	1.1	1	0.9	1.2
MER110	LTR	ERV1	0.7	1	0.3	0.6
MER110-int	LTR	ERV1	1.3	0.5	0.6	0.7
MER110A	LTR	ERV1	42.7	37.2	2.4	1.7
MER112	DNA	hAT-Charlie	10.6	13.2	12.2	12.7
MER113	DNA	hAT-Charlie	11.5	6.5	7.4	9.9
MER113A	DNA	hAT-Charlie	3.3	2.9	9.1	8.4
MER113B	DNA	hAT-Charlie	2.5	3
MER115	DNA	hAT-Tip100	2.4	1.9	3.1	3.3
MER117	DNA	hAT-Charlie	6.2	6.6	6.6	9.2
MER119	DNA	hAT-Charlie	2.7	2.1	3.1	3.2
MER11A	LTR	ERVK	4	6.2	6.6	8.6
MER11B	LTR	ERVK	5.1	4.3	6.7	7.9
MER11C	LTR	ERVK	16.3	11.6	12	15.3
MER11D	LTR	ERVK	1.1	0.6	0.6	0.8
MER121	DNA	TcMar?	0	0
MER121	DNA	hAT?	0.1	0.2	0.2	0.6
MER121B	DNA	hAT?	0	0	0.1
MER123	DNA?	DNA?	0	0	3.8	2.8
MER124	DNA?	DNA?	4.2	4.1	3.3	3.7
MER125	DNA	DNA	0.3	0.1		0.1
MER126	DNA	DNA	0.6	0.5	0.6	0.3
MER127	DNA	TcMar-Tigger	0	0	0.1	0.4
MER129	LTR?	LTR?	0	0.1	0	0.1
MER130	DNA	DNA	0.1	0.2	0.2	0.1
MER131	DNA?	DNA?	17.8	16.2	19.4	20.7
MER132	DNA	TcMar-Pogo	0	0
MER133A	DNA?	DNA?	0	0		0
MER133B	DNA?	DNA?	0	0	0.3	0.2
MER134	DNA?	DNA?	0	0.1	0.1	0
MER135	DNA	DNA	2.1	1.9	2.9	3.2
MER136	DNA	DNA	0	0	0	0
MER1A	DNA	hAT-Charlie	24.7	19.6	15.7	19.6
MER1B	DNA	hAT-Charlie	27.1	25.4	30.4	30.2
MER2	DNA	TcMar-Tigger	43.1	30.3	44.6	48.6
MER20	DNA	hAT-Charlie	54.9	45.4	53.9	56.1
MER20B	DNA	hAT-Charlie	7.9	6.2	14.4	15
MER21-int	LTR	ERVL	1.7	0.7	1.4	2.5
MER21A	LTR	ERVL	13.2	8	7.9	8.6
MER21B	LTR	ERVL	18.1	17.1	18.3	19.4
MER21C	LTR	ERVL	28.1	24	29.2	36.8
MER2B	DNA	TcMar-Tigger	18.5	13.2	3.2	3.6
MER3	DNA	hAT-Charlie	22.1	17.8	22	23.9
MER30	DNA	hAT-Charlie	10.2	9	11.7	18.6
MER30B	DNA	hAT-Charlie	1.1	0.5	1	0.8
MER31-int	LTR	ERV1	8.3	4.1	2.9	5.9
MER31A	LTR	ERV1	2.8	1.3	3.2	2.1
MER31B	LTR	ERV1	2.8	2.3	5	4.2
MER33	DNA	hAT-Charlie	22.1	15.6	20.5	21.8
MER34	LTR	ERV1	3.8	3.7	1.5	2
MER34-int	LTR	ERV1	9	6.8	12.2	9
MER34A	LTR	ERV1	3	1.1	4.7	4.5
MER34A1	LTR	ERV1	4.1	4.3	7.2	7.3
MER34B	LTR	ERV1	2.7	1.7	1.1	1.1
MER34B-int	LTR	ERV1	68.7	52.5	62.6	62.4
MER34C	LTR	ERV1	0	0.2	0.3	0.6
MER34C_	LTR	ERV1	0.8	0.8	0.8	1.8
MER34C2	LTR	ERV1	2.4	3.3	11.1	8.9
MER34D	LTR	ERV1	1	0.2	0.6	0.2
MER39	LTR	ERV1	6.8	3.7	7.4	6.6
MER39B	LTR	ERV1	4.9	2.5	8.1	8.7
MER4-int	LTR	ERV1	19.5	18.9	22	21.3
MER41-int	LTR	ERV1	43.8	30.9	12.2	11.3
MER41A	LTR	ERV1	6.4	7	9.9	8.8
MER41B	LTR	ERV1	34.4	5.2	6.5	6.3
MER41C	LTR	ERV1	1.3	1.3	2.6	2.5
MER41D	LTR	ERV1	2	0.7	0.9	0.7
MER41E	LTR	ERV1	1.6	0.6	1	0.8
MER41G	LTR	ERV1	1.3	1.4	1.5	1.6
MER44A	DNA	TcMar-Tigger	4	3.7	7.9	7.9
MER44B	DNA	TcMar-Tigger	6.4	4.9	7.8	6.9
MER44C	DNA	TcMar-Tigger	7.8	10.3	5.7	5.5
MER44D	DNA	TcMar-Tigger	1	0.8	0.9	1.1
MER45A	DNA	hAT-Tip100	2.1	3.2	5.1	5.9
MER45B	DNA	hAT-Tip100	1.3	1.1	1.2	1.8
MER45C	DNA	hAT-Tip100	1.8	2.2	1.4	1.8
MER45R	DNA	hAT-Tip100	0.4	0.5	0.8	0.7
MER46C	DNA	TcMar-Tigger	11.2	9.5	14.3	18.1
MER47A	DNA	TcMar-Tigger	8.6	6.7	9	8.7
MER47B	DNA	TcMar-Tigger	2	1.1	1.6	1.9
MER47C	DNA	TcMar-Tigger	0.6	0.8	2.7	3.1
MER48	LTR	ERV1	0	1	1	0.9
MER49	LTR	ERV1	10.3	8.4	10.8	13.5
MER4A	LTR	ERV1	12.2	10.7	12.3	10.7
MER4A1	LTR	ERV1	8.1	9.8	9.8	7.8
MER4A1_	LTR	ERV1	7.5	6.7	8	4.8
MER4B	LTR	ERV1	4.2	4.2	6.3	5.4
MER4B-int	LTR	ERV1	31	25.6	9.3	10.8
MER4C	LTR	ERV1	1.3	0.9	1.2	2.3
MER4CL34	LTR	ERV1	4	3.3	2.4	1.9
MER4D	LTR	ERV1	14.3	9.7	4.6	3.3
MER4D0	LTR	ERV1	0.6	0.8	1.1	1.4
MER4D1	LTR	ERV1	32.7	39.4	12.5	9.9
MER4E	LTR	ERV1	4.4	3.8	5.7	6.2
MER4E1	LTR	ERV1	7.9	8.9	6	5.9
MER50	LTR	ERV1	10.6	11.1	10	7.3
MER50-int	LTR	ERV1	0.7	1.7	1.5	1.3
MER50B	LTR	ERV1	0.6	1.2	2.6	2.7
MER50C	LTR	ERV1	0.4	0.2	0	0.3
MER51-int	LTR	ERV1	5.7	3.7	7	4.6
MER51A	LTR	ERV1	4.9	4.5	4.1	6.3
MER51B	LTR	ERV1	3	2.7	2.3	2.4
MER51C	LTR	ERV1	1.4	2.2	4	4.1
MER51D	LTR	ERV1	1.1	0.4	0.5	0.4
MER51E	LTR	ERV1	0.7	0.8	0.7	0.8
MER52-int	LTR	ERV1	0.6	1	1.4	1.9
MER52A	LTR	ERV1	6.9	7.2	9.1	10.9
MER52C	LTR	ERV1	6.5	4.1	3.6	3.2
MER52D	LTR	ERV1	8.1	7.8	7.6	6.3
MER53	DNA	hAT	6.8	4.7	6.2	6.1
MER54A	LTR	ERVL	15.3	18.7	36.2	21.9
MER54B	LTR	ERVL	1.3	2.4	3.1	1.5
MER57-int	LTR	ERV1	4.2	2.5	9.2	5.2
MER57A-int	LTR	ERV1	28	20.6	15.5	31.7
MER57A1	LTR	ERV1	1.3	1.6	2.1	2.3
MER57B1	LTR	ERV1	2.7	1.7	2.2	3
MER57B2	LTR	ERV1	0.7	1	1.2	2.6
MER57C1	LTR	ERV1	0.4	0.1	0.2	0.1
MER57C2	LTR	ERV1	0.4	0.2	0.5	0.4
MER57D	LTR	ERV1	0.4	0.2	1.1	1.1
MER57E1	LTR	ERV1	0.7	0.9	0.9	0.8
MER57E2	LTR	ERV1	0	0	0.1	0.2
MER57E3	LTR	ERV1	0.7	0.3	0.3	0.6
MER57F	LTR	ERV1	6.5	2.1	1.8	1.4
MER58A	DNA	hAT-Charlie	41.4	31.1	38.1	39.3
MER58B	DNA	hAT-Charlie	37.8	28.6	31.5	32.5
MER58C	DNA	hAT-Charlie	10.3	8.6	8.8	10.7
MER58D	DNA	hAT-Charlie	5.2	2.3	3.3	3.3
MER5A	DNA	hAT-Charlie	110	89.9	99.4	105.4
MER5A1	DNA	hAT-Charlie	34.8	25.9	30.1	31.3
MER5B	DNA	hAT-Charlie	72	60.9	59.6	63.6
MER5C	DNA	hAT-Charlie	3.3	2.4	4.3	5.2
MER5C1	DNA	hAT-Charlie	0.8	0.9	1	0.8
MER6	DNA	TcMar-Tigger	4.1	3.7	2.4	2.8
MER61-int	LTR	ERV1	16.8	14.2	15.6	19.1
MER61A	LTR	ERV1	70	56.1	4.1	2.1
MER61B	LTR	ERV1	1.7	1.2	2.3	3.4
MER61C	LTR	ERV1	4.8	4.2	3.4	2.7
MER61D	LTR	ERV1	2.3	2.6	1	1.1
MER61E	LTR	ERV1	0.4	0.4	0.6	0.4
MER61F	LTR	ERV1	0.1	0.1	0	0.3
MER63A	DNA	hAT-Blackjack	10.2	6.6	7.9	9
MER63B	DNA	hAT-Blackjack	5.9	3.5	5.9	5.1
MER63C	DNA	hAT-Blackjack	6.1	3.6	3.9	6.4
MER63D	DNA	hAT-Blackjack	5.9	3.7	3.4	2.9
MER65-int	LTR	ERV1	2.1	1.6	2.4	1.8
MER65A	LTR	ERV1	3.5	2.9	4.6	5.7
MER65B	LTR	ERV1	0.1	0.3	0.5	0.2
MER65C	LTR	ERV1	7.4	6.4	7.9	12.9
MER65D	LTR	ERV1	1	1.2	1.2	1.3
MER66-int	LTR	ERV1	2.5	1.3	1.5	1.4
MER66A	LTR	ERV1	0.3	0.6	0.3	0.5
MER66B	LTR	ERV1	2.8	3.1	3.4	3.4
MER66C	LTR	ERV1	1.1	1.1	1.4	1.8
MER66D	LTR	ERV1	0	0.3	0.3	0.1
MER67A	LTR	ERV1	1.7	1.3	0.9	0.6
MER67B	LTR	ERV1	1.7	0.9	2.9	1.8
MER67C	LTR	ERV1	4.7	3.8	5.4	6.7
MER67D	LTR	ERV1	2.1	2.6	2.1	1.6
MER68	LTR	ERVL	13.7	10.9	11.5	14.1
MER68-int	LTR	ERVL	7.8	8	3.6	7.8
MER68B	LTR	ERVL	0.8	0.6	1.2	1.5
MER68C	LTR	ERVL	0.6	0.2	0.1	0.7
MER6A	DNA	TcMar-Tigger	4.7	4.5	5.8	5.1
MER6B	DNA	TcMar-Tigger	3.8	2.8	2.2	2.8
MER6C	DNA	TcMar-Tigger	0	0.1	0.2	0.2
MER70-int	LTR	ERVL	4.1	3.4	2.7	2.7
MER70A	LTR	ERVL	1.1	1.7	2.2	1.7
MER70B	LTR	ERVL	0.6	0.8	0.5	1.1
MER70C	LTR	ERVL	0.6	0.3	0.4	0.7
MER72	LTR	ERV1	0.7	0.8	1.2	1.2
MER72B	LTR	ERV1	0.3	0.4	0.6	0.3
MER73	LTR	ERVL	0.6	0.1	0.2	0.4
MER74A	LTR	ERVL	4	4.8	3.5	3.8
MER74B	LTR	ERVL	7.8	6.7	10.6	8.9
MER74C	LTR	ERVL	0.1	0.4	0.5	0.2
MER75	DNA	PiggyBac	6.2	4.3	5.9	5.3
MER75A	DNA	PiggyBac	0.3	0.3	0.2	0.6
MER75B	DNA	PiggyBac	0	0	0.2	0.1
MER76	LTR	ERVL	3.1	2.9	2.9	3.2
MER76-int	LTR	ERVL	0.1	0.1	0	0.1
MER77	LTR	ERVL	4.7	4.2	5.3	6
MER77B	LTR	ERVL	2.4	1.5	2.6	2.1
MER8	DNA	TcMar-Tigger	7.8	7.9	10.9	8.7
MER81	DNA	hAT-Blackjack	8.9	8	7.7	6.7
MER83	LTR	ERV1	0.7	1.4	3.2	2.1
MER83A-int	LTR	ERV1	0.4	0.1	0.5	0.2
MER83B	LTR	ERV1	0	0.2	0.1	0
MER83B-int	LTR	ERV1	0.4	0.5	0.2	0.9
MER83C	LTR	ERV1	0.1	0.1	0.2	0.1
MER84	LTR	ERV1	1.4	1.3	0.7	0.7
MER84-int	LTR	ERV1	0	0	0.5	0.3
MER85	DNA	PiggyBac	5.5	3.4	4.2	6.2
MER87	LTR	ERV1	0.7	0.7	2.5	1.6
MER87B	LTR	ERV1	0.1	0.5	0.4	0.6
MER88	LTR	ERVL	0	0	0.1	0.1
MER89	LTR	ERV1	1.7	2	2.4	2.6
MER89-int	LTR	ERV1	0.8	0.3	0.8	1
MER90	LTR	ERV1	3.7	3	1.8	1.9
MER90a	LTR	ERV1	3.3	2.5	5.5	5.8
MER91A	DNA	hAT-Tip100	5.8	4.7	7.3	8.1
MER91B	DNA	hAT-Tip100	3.4	2.9	5.1	5
MER91C	DNA	hAT-Tip100	0.4	0.9	1.6	1.1
MER92-int	LTR	ERV1	2.3	1	3.1	4.3
MER92A	LTR	ERV1	0.3	0.1	0.2	0.1
MER92B	LTR	ERV1	4.9	3.5	5.2	4.5
MER92C	LTR	ERV1	0.3	0.1	0.2	0.1
MER92D	LTR	ERV1	0.1	0.1	0	0.2
MER94	DNA	hAT-Blackjack	6.2	5	5.5	5.2
MER94B	DNA	hAT-Blackjack	1	0.2	0.9	1.4
MER95	LTR	ERV1	1.8	0.9	0.7	1.3
MER96	DNA	hAT-Tip100	3.4	3.4	1.2	1.5
MER96B	DNA	hAT	0	0
MER96B	DNA	hAT-Tip100	5.5	5.1	6.5	6.8
MER97a	DNA	hAT-Tip100	0.7	0.3	0.5	0.7
MER97b	DNA	hAT-Tip100	0.7	0.3	0.3	0.4
MER97c	DNA	hAT-Tip100	0.1	0.1	0.2	0.2
MER97d	DNA	hAT-Tip100	0.4	0.2
MER99	DNA	hAT?	0.4	0.2	0.3	0.7
MER9a1	LTR	ERVK	2.1	0.9	1	0.8
MER9a2	LTR	ERVK	3.8	1.9	2.4	2.3
MER9a3	LTR	ERVK	6.8	6.3	10	9.4
MER9B	LTR	ERVK	0	0.1		0.2
Merlin1_HS	DNA	Merlin	0.4	0.1	0.2	0.2
MERX	DNA	TcMar-Tigger	0.3	0.3	0.3	0.6
MIR	SINE	MIR	407.2	321.4	390.2	397.8
MIR1_Amn	SINE	MIR	46.1	41.6	45.4	47.8
MIR3	SINE	MIR	285.8	246.3	277.9	300.1
MIRb	SINE	MIR	531	459.1	530.5	557.9
MIRc	SINE	MIR	263.7	227.4	291.4	299.6
MLT-int	LTR	ERVL-MaLR	5.9	2.5	3	3.1
MLT1-int	LTR	ERVL-MaLR	1.3	1	0.5	0.6
MLT1A	LTR	ERVL-MaLR	23.6	21.3	28.7	32.8
MLT1A-int	LTR	ERVL-MaLR	2	2.2	3.7	3.9
MLT1A0	LTR	ERVL-MaLR	51.8	42.8	48.8	52.2
MLT1A0-int	LTR	ERVL-MaLR	3.1	2.8	3.6	5.6
MLT1A1	LTR	ERVL-MaLR	15.7	11.7	13.4	15.4
MLT1A1-int	LTR	ERVL-MaLR	1.6	1.7	2.8	2.2
MLT1B	LTR	ERVL-MaLR	34.5	29.8	41.8	36
MLT1B-int	LTR	ERVL-MaLR	1.7	1.1	2.3	2.1
MLT1C	LTR	ERVL-MaLR	50.6	36.5	14	15.3
MLT1C-int	LTR	ERVL-MaLR	0	0.4	0.1	0.1
MLT1C2	LTR	ERVL-MaLR	0	0	38.2	42.1
MLT1C2-int	LTR	ERVL-MaLR	0	0	1.8	3.4
MLT1D	LTR	ERVL-MaLR	60.8	54.8	60.2	73.8
MLT1D-int	LTR	ERVL-MaLR	0.8	1	2.2	3
MLT1E	LTR	ERVL-MaLR	1.1	1	1.9	2.4
MLT1E-int	LTR	ERVL-MaLR	0	0
MLT1E1	LTR	ERVL-MaLR	2.1	1	2.8	2.3
MLT1E1-int	LTR	ERVL-MaLR	0	0		0.2
MLT1E1A	LTR	ERVL-MaLR	10	8.3	8.8	10.3
MLT1E1A-int	LTR	ERVL-MaLR	0.6	0.6	0.4	0.7
MLT1E2	LTR	ERVL-MaLR	15.6	13.5	14.2	13.9
MLT1E2-int	LTR	ERVL-MaLR	0.8	0.9	0.4	0.8
MLT1E3	LTR	ERVL-MaLR	2.7	2.6	3.3	5.6
MLT1E3-int	LTR	ERVL-MaLR	0.3	0	0	0.2
MLT1F	LTR	ERVL-MaLR	16.7	16.2	13.6	16.8
MLT1F-int	LTR	ERVL-MaLR	4.9	3.8	3.5	3.3
MLT1F1	LTR	ERVL-MaLR	9.9	7.1	8.7	10.9
MLT1F1-int	LTR	ERVL-MaLR	0.8	1.3	0.9	0.9
MLT1F2	LTR	ERVL-MaLR	14.7	13.7	20.9	22.2
MLT1F2-int	LTR	ERVL-MaLR	1.7	0.8	1.6	1.9
MLT1G	LTR	ERVL-MaLR	4.5	2.9	3.5	4.9
MLT1G-int	LTR	ERVL-MaLR	0.3	0.3	0.4	0.4
MLT1G1	LTR	ERVL-MaLR	10.5	7.6	105.6	27.2
MLT1G1-int	LTR	ERVL-MaLR	0.1	0.3	0.9	1.3
MLT1G3	LTR	ERVL-MaLR	3.5	3.3	4	4.4
MLT1G3-int	LTR	ERVL-MaLR	0.6	0.3	0.4	0.6
MLT1H	LTR	ERVL-MaLR	21.6	21.7	20.4	21
MLT1H-int	LTR	ERVL-MaLR	1.7	1.6	1.4	2.2
MLT1H1	LTR	ERVL-MaLR	6.6	6.4	8.9	8.5
MLT1H1-int	LTR	ERVL-MaLR	0	0.1	0.4	0.6
MLT1H2	LTR	ERVL-MaLR	5.4	4.1	7.9	8.5
MLT1H2-int	LTR	ERVL-MaLR	1	0.4	0.7	0.7
MLT1I	LTR	ERVL-MaLR	9.8	10.5	16.1	14.7
MLT1I-int	LTR	ERVL-MaLR	0.7	1.2	1.5	1.6
MLT1J	LTR	ERVL-MaLR	33.4	26.3	31.9	42.5
MLT1J-int	LTR	ERVL-MaLR	0.6	0.8	2.2	2.3
MLT1J1	LTR	ERVL-MaLR	9.8	7.4	7.3	9
MLT1J1-int	LTR	ERVL-MaLR	1.4	0.5	0.7	1.2
MLT1J2	LTR	ERVL-MaLR	14.6	12.8	13.7	14.8
MLT1J2-int	LTR	ERVL-MaLR	0.3	0.7	2.2	1.2
MLT1K	LTR	ERVL-MaLR	53.7	43	53.8	63
MLT1K-int	LTR	ERVL-MaLR	0	0.1	0.7	0.5
MLT1L	LTR	ERVL-MaLR	23.3	20.1	26.3	33.6
MLT1L-int	LTR	ERVL-MaLR	0.3	0.1	0	0.1
MLT1M	LTR	ERVL-MaLR	4.1	3.9	3.5	3.6
MLT1N2	LTR	ERVL-MaLR	5.1	3.9	7	9.7
MLT1N2-int	LTR	ERVL-MaLR	0	0		0
MLT1O	LTR	ERVL-MaLR	9.3	7.5	6.4	7.3
MLT1O-int	LTR	ERVL-MaLR	0	0		0
MLT2A1	LTR	ERVL	3	4.2	5.6	5
MLT2A2	LTR	ERVL	9.3	10.5	11.2	9.2
MLT2B1	LTR	ERVL	3.7	3.9	3.8	5.6
MLT2B2	LTR	ERVL	2.8	1.8	5.7	4.5
MLT2B3	LTR	ERVL	14.1	14.1	9.6	8.1
MLT2B4	LTR	ERVL	4.8	6	5.7	7.8
MLT2B5	LTR	ERVL	0.6	0.3	0.1	0.3
MLT2C1	LTR	ERVL	1	1.5	4.2	4.4
MLT2C2	LTR	ERVL	1	0.9	1.3	0.8
MLT2D	LTR	ERVL	6.8	4.2	4.7	4.9
MLT2E	LTR	ERVL	0.8	0.1	0.7	0.2
MLT2F	LTR	ERVL	4	3.3	5.1	5
MST-int	LTR	ERVL-MaLR	1.3	1.7	4.6	4.1
MSTA	LTR	ERVL-MaLR	71.1	57.6	50.8	56.1
MSTA-int	LTR	ERVL-MaLR	30.5	27.7	18.1	20.1
MSTA1	LTR	ERVL-MaLR	1.8	1.9	1.4	2.2
MSTA1-int	LTR	ERVL-MaLR	0	0		0
MSTB	LTR	ERVL-MaLR	27.1	24	25.4	28.4
MSTB-int	LTR	ERVL-MaLR	2.5	2.8	3.7	4.4
MSTB1	LTR	ERVL-MaLR	13	9.7	13.1	17.8
MSTB1-int	LTR	ERVL-MaLR	1	0.8	0.5	0.7
MSTB2	LTR	ERVL-MaLR	3.7	3.5	3.9	5.2
MSTB2-int	LTR	ERVL-MaLR	0.1	0.1	0.1	0.3
MSTC	LTR	ERVL-MaLR	7.4	5.4	10.4	10.3
MSTC-int	LTR	ERVL-MaLR	0.1	0.7	1	0.7
MSTD	LTR	ERVL-MaLR	12.9	12	13.3	12.7
MSTD-int	LTR	ERVL-MaLR	4.5	4.9	4.3	6
OldhAT1	DNA	hAT-Ac	78.2	76.1	82.6	87.8
ORSL	DNA	hAT-Tip100	1.1	0.7	0.5	1.2
ORSL-2a	DNA	hAT-Tip100	0.3	0.2	0.2	0.4
ORSL-2b	DNA	hAT-Tip100	1.7	0.6	1.3	0.9
PABL_A	LTR	ERV1	1.8	0.7	1	1.2
PABL_A-int	LTR	ERV1	1	0.7	1.7	1.1
PABL_B	LTR	ERV1	2.4	1.8	1.6	1.1
PABL_B-int	LTR	ERV1	3	1.3	1.3	1.1
Penelope1_Vert	LINE	Penelope	6.2	6.2	11.6	10.6
Plat_L3	LINE	CR1	4.8	5.4	8.9	8.9
PRIMA4_LTR	LTR	ERV1	2.3	0.6	0.5	0.5
PRIMA4-int	LTR	ERV1	4.7	3.4	5	4.6
PRIMA41-int	LTR	ERV1	4.8	3.9	9.9	6.7
PRIMAX-int	LTR	ERV1	0	0.1
PrimLTR79	LTR	ERV1	0.4	0.2		0.2
PTERV1a_LTR	LTR	ERV1	0	0	0.6	1.1
PTERV1a-int	LTR	ERV1	0	0	7.8	7
PTERV1b-int	LTR	ERV1	0	0	2.6	1.6
PTERV1c_LTR	LTR	ERV1	0	0	0.4	0.8
PTERV1c-int	LTR	ERV1	0	0	1.5	1.1
PTERV1d-int	LTR	ERV1	0	0	1.7	1.2
PTERV2a-int	LTR	ERV1	0	0	99.9	71
PTERV2b_LTR	LTR	ERV1	0	0	12.6	9.6
PTERV2b-int	LTR	ERV1	0	0	55.4	44.9
PTERV2c_LTR	LTR	ERV1	0	0	10.7	7.7
Ricksha	DNA	MULE-MuDR	0.4	0.2	1.8	1.8
Ricksha_0	DNA	MULE-MuDR	0.8	0.5	0.8	0.9
Ricksha_a	DNA	MULE-MuDR	0.6	0.5		0.1
Ricksha_b	DNA	MULE-MuDR	1.3	0.9	0.2	0.2
Ricksha_c	DNA	MULE-MuDR	2.5	2.9	2.8	4.1
RTVL-Ib-int	LTR	ERV1	0	0	1.2	0.7
THE1-int	LTR	ERVL-MaLR	0	0.1	0.9	0.8
THE1A	LTR	ERVL-MaLR	14.1	13.3	12.7	15.2
THE1A-int	LTR	ERVL-MaLR	25.3	25.3	21.9	19.5
THE1B	LTR	ERVL-MaLR	34.8	33.4	43.2	48.2
THE1B-int	LTR	ERVL-MaLR	39.9	36.6	43.9	43.8
THE1C	LTR	ERVL-MaLR	21.1	20.7	18.8	21.1
THE1C-int	LTR	ERVL-MaLR	24.2	24.4	8.7	17.6
THE1D	LTR	ERVL-MaLR	38.9	35.1	32.2	37
THE1D-int	LTR	ERVL-MaLR	55.9	50.2	13.5	15.1
Tigger1	DNA	TcMar-Tigger	123.2	101.9	113	109.9
Tigger10	DNA	TcMar-Tigger	55.6	42.4	53.1	42.2
Tigger11a	DNA	TcMar-Tigger	1.1	0.8	1.3	1.5
Tigger12	DNA	TcMar-Tigger	1.7	4.3	2.8	4
Tigger12A	DNA	TcMar-Tigger	5.4	3.6	4.5	3.2
Tigger12c	DNA	TcMar-Tigger	1.7	1.3	1.4	1.1
Tigger13a	DNA	TcMar-Tigger	15.7	11.3	13.9	16.9
Tigger14a	DNA	TcMar-Tigger	5.7	4.4	5.9	5
Tigger15a	DNA	TcMar-Tigger	16.4	12.3	16.9	18.1
Tigger16a	DNA	TcMar-Tigger	3	2.4	5.6	4
Tigger16b	DNA	TcMar-Tigger	4.1	3.2	4.9	2.8
Tigger17	DNA	TcMar-Tigger	0.6	0.4	1.4	0.6
Tigger17a	DNA	TcMar-Tigger	11	5.4	6.5	10.3
Tigger17b	DNA	TcMar-Tigger	0.1	0.3	0.4
Tigger17c	DNA	TcMar-Tigger	1	1.2	1	0.9
Tigger17d	DNA	TcMar-Tigger	0	0	1	1.4
Tigger18a	DNA	TcMar-Tigger	6.5	4.8	5.8	6.9
Tigger19a	DNA	TcMar-Tigger	15.8	10.9	12.2	13.4
Tigger19b	DNA	TcMar-Tigger	50.9	39.5	85.8	75.4
Tigger1a_Art	DNA	TcMar-Tigger	1	0.5	0.7	1.2
Tigger1a_Mars	DNA	TcMar-Tigger	0	0	0.1	0
Tigger2	DNA	TcMar-Tigger	26	22.2	22.9	21.3
Tigger20a	DNA	TcMar-Tigger	5.1	4.4	4.1	5.3
Tigger21a	DNA	TcMar-Tigger	0	0	0.4	0.6
Tigger22N1	DNA	TcMar-Tigger	0	0	7.6	8.5
Tigger23a	DNA	TcMar-Tigger	0	0	5.4	4.9
Tigger2a	DNA	TcMar-Tigger	9.9	8.4	12.7	12.6
Tigger2b_Pri	DNA	TcMar-Tigger	4.5	2.9	3.4	5.7
Tigger3	DNA	TcMar-Tigger	5.4	3.9	8.2	8.6
Tigger3a	DNA	TcMar-Tigger	22.5	16.8	26.4	24.9
Tigger3b	DNA	TcMar-Tigger	23.2	17.5	26.1	28.1
Tigger3c	DNA	TcMar-Tigger	3.1	3.1	4.5	5.2
Tigger3d	DNA	TcMar-Tigger	1.3	1.5	2.1	1.7
Tigger4	DNA	TcMar-Tigger	12	7	13.7	13.3
Tigger4a	DNA	TcMar-Tigger	18.8	12.3	19.7	15.6
Tigger4b	DNA	TcMar-Tigger	27.1	22	31.8	33.3
Tigger5	DNA	TcMar-Tigger	9.6	7.5	12.2	9.1
Tigger5b	DNA	TcMar-Tigger	16.4	12.7	13.9	14.4
Tigger6	DNA	TcMar-Tigger	0	0	0.7	0.4
Tigger6a	DNA	TcMar-Tigger	11	7.2	8.7	9.4
Tigger6b	DNA	TcMar-Tigger	1.3	1	0.5	0.4
Tigger7	DNA	TcMar-Tigger	7.6	6.9	8.6	8.1
Tigger8	DNA	TcMar-Tigger	2	1	2	1.9
Tigger9a	DNA	TcMar-Tigger	1.3	1.1	1.7	1.5
Tigger9b	DNA	TcMar-Tigger	1.8	0.7	1.1	1.3
UCON105	DNA	hAT?	0	0	0.7	0.4
UCON107	DNA	hAT-Tag1	0.1	0.5
UCON132b	DNA	hAT-Tip100	0.6	0.4
UCON14	DNA?	DNA?	0	0.1	0.2	0.2
UCON2	DNA?	DNA?	4.2	4	6.1	4.9
UCON21	DNA?	DNA?	0.1	0
UCON23	DNA	hAT-Tip100?	0.3	0.1	0	0.1
UCON29	DNA	Kolobok	0	0	1.1	0.7
UCON29	DNA	PiggyBac?	2.4	1.4
UCON33	DNA	TcMar-Tigger	0.4	0.1	0.1	0.1
UCON34	DNA	hAT-Charlie	0	0	0.3	0.6
UCON37	DNA	hAT-Ac	0	0	0	0.3
UCON38	DNA	hAT-Charlie	0	0	1.2	0.9
UCON39	DNA	TcMar-Tigger	0	0.1	0.4	0.3
UCON40	DNA	TcMar-Mariner	0	0	2.4	2.1
UCON44	DNA	TcMar	0	0	2.3	2.3
UCON49	LINE	L2	0.6	0.4	0.5	0.4
UCON55	DNA	TcMar-Tigger	3.5	3.6	2.8	3.1
UCON58	DNA?	DNA?	0	0	1	0.4
UCON7	DNA?	DNA?	0	0
UCON73	DNA	hAT	0	0	2.7	1.9
UCON74	DNA?	DNA?	0.6	0.6
UCON78	DNA	DNA	0	0.1	0.5	0.1
UCON79	DNA?	DNA?	0	0
UCON8	DNA	DNA	1.1	1.5	1.3	0.9
UCON81	DNA	hAT-Charlie	0.6	0
UCON83	SINE?	SINE?	0	0
UCON86	LINE	L2	0.6	0.5
UCON89	DNA	hAT?	0	0
UCON97	DNA	DNA	0	0
UCON99	DNA	DNA	0	0		0.1
X1_DNA	DNA	TcMar-Tigger	0	0	3.3	4.6
X1_LINE	LINE	CR1	0	0.1	0	0
X1_LR	LTR	Gypsy	0	0	0.1
X10b_DNA	DNA	TcMar-Tigger	0	0	6	5.9
X11_DNA	DNA	TcMar-Tigger	0	0	0.4	0.9
X12_DNA	DNA	TcMar-Tigger	0	0	30.2	28.1
X12_LINE	LINE	Jockey	0	0	20.3	22.2
X13_LINE	LINE	L2	0	0
X15_LINE	LINE	L2	0	0	0.9	1.7
X17_LINE	LINE	CR1	0	0	2.8	2.8
X2_LINE	LINE	CR1	0.3	0.1	0.2	0.1
X20_LINE	LINE	CR1	0	0	0.2	0.5
X21_LINE	LINE	CR1	0	0
X23_DNA	DNA	DNA	0	0		0.1
X24_DNA	DNA	DNA	0	0	0.2	0
X24_LINE	LINE	L2	0	0	4.5	4.5
X26_DNA	DNA	TcMar-Tigger	0	0	1.5	2.3
X2a_DNA	DNA	DNA	0	0	0.4	0.5
X2b_DNA	DNA	DNA	0	0		0
X30_DNA	DNA	DNA	0	0	11.2	10.7
X32_DNA	DNA	TcMar-Tc1	0	0	1.9	2.7
X33a_DNA	DNA	TcMar-Tc1	0	0	0.2	0.1
X34_DNA	DNA	DNA	0	0	0.3	0.3
X4a_DNA	DNA	TcMar	0	0	0.2	0.4
X4b_DNA	DNA	TcMar	0	0	2.4	2.5
X5a_DNA	DNA	TcMar	0	0	0.9	0.6
X5B_LINE	LINE	CR1	2.3	1.9	2.9	1.9
X6a_DNA	DNA	TcMar-Tigger	0	0	3.7	3.7
X6A_LINE	LINE	CR1	4.2	3	19.7	13.3
X6b_DNA	DNA	TcMar-Tigger	0	0	10	8.6
X6B_LINE	LINE	CR1	2.5	3.6	3.8	4
X7A_LINE	LINE	CR1	1.7	1.9	1.5	2.1
X7B_LINE	LINE	CR1	5.7	5	4.8	4.8
X7C_LINE	LINE	CR1	0.3	0.4	0.8	0.8
X7D_LINE	LINE	CR1	0.1	0	0.4
X8_LINE	LINE	CR1	0.7	0.7	1.3	1.2
X9_LINE	LINE	L1	11.3	11.3	11.7	13.3
X9a_DNA	DNA	DNA	0	0	1.7	1.1
X9b_DNA	DNA	TcMar-Tigger	0	0	0.4	0.9
Zaphod	DNA	hAT-Tip100	2.3	1.8	2.8	4
Zaphod2	DNA	hAT-Tip100	2.8	2.6	5.2	3.3
Zaphod3	DNA	hAT-Tip100	3	2.5	2.7	4.5
Zaphod4a	DNA	hAT-Tip100	0	0	0.3	0.3
Zaphod5a	DNA	hAT-Tip100	0	0	0.2	0.2
Zaphod5b	DNA	hAT-Tip100	0	0	0.1	0.1

## Sheet: Table S5
Table S5. List of human-specific H3K4me3 peaks (in hg38 cordinate)
			ChIP enrichment (ChIP/input)
chromosome	start	end	human-1	human-2	chimp-1	chimp-2
chr1	2053404	2053702	3.25	3.53	0.82	0.75
chr1	3156894	3157124	5.55	3.51	0.19	0.4
chr1	3683854	3685139	5.09	4.57	0.54	0.87
chr1	3732367	3733683	4.36	8	0.75	1.4
chr1	6128059	6128645	8.79	4.23	0.41	1.35
chr1	11147541	11147974	3.93	3.86	0.67	0.56
chr1	14010652	14011520	4.19	4.52	1.43	1.05
chr1	15139694	15140255	4.09	11.62	1.4	1.16
chr1	15602868	15604333	7.88	6.15	1.07	0.55
chr1	17468155	17468422	4.74	4.5	0.47	1.05
chr1	17531848	17532253	3.07	3.18	0.24	0.95
chr1	18306781	18307324	6.46	3.99	0.8	0.97
chr1	19189595	19190461	3.67	8.75	0.2	0.78
chr1	20108432	20108737	3.31	7.13	0.71	0.41
chr1	20609505	20609940	3.53	4.39	0.77	1.49
chr1	21865450	21866799	4.27	3.49	1.04	0.65
chr1	22846540	22846806	3.88	4.64	0.29	0.66
chr1	22952965	22954325	3.16	8.35	0.44	0.31
chr1	23268748	23268977	3.4	3.25	0.47	1.05
chr1	23590781	23591044	49.29	5.21	0.75	0.75
chr1	25723169	25723470	3.94	4.65	1.14	0.86
chr1	27473861	27474968	3.1	4	1	1.09
chr1	28290736	28291372	7.74	3.14	1.31	0.3
chr1	29809707	29810043	5.1	4.95	0.22	0.58
chr1	31012196	31012596	21.01	3.32	0.33	0.56
chr1	33435196	33435450	5.6	5.02	0.83	1.23
chr1	35470982	35471825	3.45	4.7	1.43	1.43
chr1	36400425	36401865	5.08	7.54	1.16	0.77
chr1	36854742	36858245	3.8	3.06	1.26	1.23
chr1	38075835	38076153	3.41	3.17	0.57	0.67
chr1	38489322	38490029	3.54	4.2	1.19	1.38
chr1	38634783	38635007	3.36	3.31	1.17	1.47
chr1	41716578	41716880	8.11	3.3	0.59	0.7
chr1	42552744	42553547	3.02	3.36	0.7	0.44
chr1	46114918	46115458	4.36	3.63	0.64	0.79
chr1	46285938	46286159	4.69	3.02	1.32	0.41
chr1	46528371	46528664	3.63	3.17	0.66	0.66
chr1	51988049	51988657	3.18	3.27	0.94	0.83
chr1	54414756	54414969	5.35	3.98	1.09	0.84
chr1	54780858	54781848	4.38	7.73	1	1.01
chr1	56632779	56633647	3.32	3.5	0.19	0.44
chr1	63801199	63801425	3.39	5.3	0.72	0.97
chr1	66413252	66413796	4.98	3.02	0.69	1.1
chr1	68053647	68054559	3.03	4.41	0.94	0.83
chr1	69093547	69093791	3.67	5.96	0.77	0.79
chr1	71592692	71593626	4.65	6.05	0.99	0.44
chr1	72371131	72371895	3.72	7.64	0.15	0.91
chr1	74637222	74637787	4.09	5.23	0.76	0.79
chr1	74753084	74753461	3.4	4.47	0.63	0.13
chr1	81114025	81114787	3.12	5.68	0.56	1.18
chr1	81604215	81606209	3.18	3.68	0.76	1.02
chr1	90065177	90066137	4.1	5.09	0.8	0.43
chr1	91136008	91137089	5.35	5.33	0.56	0.59
chr1	94319333	94320266	4.56	4.66	0.79	1.28
chr1	98852502	98853704	4.44	4.05	0.6	0.53
chr1	101022330	101022925	5.71	9.78	1.14	0.81
chr1	101291458	101291990	5.5	3.55	1.3	0.95
chr1	101632637	101633660	5.49	3.86	0.61	0.24
chr1	101934052	101934311	3.62	7.93	0.65	1.37
chr1	102055751	102057471	6	3.25	1.06	1.2
chr1	102147502	102147864	7.24	4.1	1.36	1.35
chr1	110235536	110235945	22.69	7.96	0.79	0.98
chr1	110449286	110449963	3.25	3.2	0.7	1.05
chr1	110704661	110704953	3.71	3.32	0.94	1.31
chr1	114144017	114144430	5.5	3.31	0.84	0.57
chr1	115221102	115221336	3.31	4.36	0.67	0.88
chr1	117832400	117832771	5.56	3.99	0.8	1.2
chr1	143720477	143721312	6.25	25.27	1.07	1.25
chr1	144217949	144219301	3.25	7	0	0.01
chr1	144714988	144719092	5.88	4.02	0.33	1
chr1	146681374	146683948	4.57	6.27	1.23	1.25
chr1	149205775	149206984	7.34	8.05	0.42	0.62
chr1	151859727	151861679	5.5	7.03	0.81	0.77
chr1	156646450	156647080	3.82	4.2	1.09	1.05
chr1	157194687	157195627	7.99	10.43	0.62	0.32
chr1	157272620	157275404	3.45	6.83	0.64	0.78
chr1	161565735	161566335	3.36	14.75	0.75	1.47
chr1	163276926	163278266	3.39	4.33	0.91	1.18
chr1	164310318	164311458	6.51	6.66	1.2	0.86
chr1	165719782	165720372	4	6.75	0.69	1.18
chr1	166433646	166433899	3.77	5.58	1.12	1.31
chr1	167043903	167045048	4.25	3.36	0.76	0.8
chr1	167683382	167683996	3.22	5.73	0.66	0.47
chr1	169309777	169310014	3.53	337.49	0.83	1.4
chr1	177352281	177353878	4.33	5.08	1.03	0.92
chr1	177986121	177986906	3.96	4.28	0.72	0.49
chr1	180432512	180434434	3.06	3.49	1.47	0.99
chr1	183164203	183164680	4.31	4.28	0.94	1.22
chr1	185401036	185401686	3.2	4.99	1.4	0.8
chr1	188089081	188089851	3.8	15.65	1.09	0.42
chr1	192336258	192336632	10.14	3.54	0.4	0.66
chr1	193111891	193112171	3.27	3.1	0.47	1.31
chr1	193727431	193728475	4.16	8.4	1.34	0.79
chr1	205287348	205288540	3.49	3.43	0.84	1.48
chr1	207633306	207635921	3.87	4.03	1.32	0.71
chr1	208174201	208174604	3.45	3.65	0.68	1.17
chr1	209748856	209749157	4.94	3.99	1.4	1.05
chr1	210117517	210118794	4.84	6.77	1.08	1.33
chr1	212040887	212041088	3.06	3.61	0.74	1.2
chr1	212461876	212462118	4.08	6.26	0.78	0.67
chr1	212985616	212985820	3.73	442.64	0.63	0.9
chr1	213473916	213474436	15.1	5.3	0.31	0.46
chr1	215262540	215262746	8.01	3.66	0.63	0.22
chr1	216819241	216820014	3.07	4.16	0.9	0.77
chr1	216953014	216953278	13.83	4.12	1.3	1.29
chr1	222735769	222737538	3.68	5.68	1.18	1.22
chr1	226590239	226590895	3.26	3.08	0.25	1.18
chr1	227907088	227907514	10.58	3.46	1.01	1.11
chr1	228058336	228061339	7.32	7.72	0.71	0.42
chr1	228064132	228064336	4.84	5.82	0.38	0.53
chr1	229176219	229177127	5.3	3.5	1.05	0.96
chr1	231491845	231493239	4.32	3.92	1.1	1.47
chr1	232899319	232899626	3.39	3.82	0.7	1.12
chr1	234505032	234505231	4.04	5.93	1.36	0.63
chr1	234675963	234676662	8.3	9.32	0.97	1.27
chr1	237279330	237280058	4.39	9.9	0.6	0.53
chr1	239668799	239669432	3.61	6.57	1.38	1.34
chr1	239924216	239925293	3.02	3.04	1.48	0.47
chr1	240969749	240971321	4.1	3.5	0.75	0.56
chr1	241301999	241302602	4.32	4.12	0.72	0.58
chr1	242651744	242652756	5.06	6.11	1.14	0.41
chr1	245331389	245331669	4.4	10.48	0.56	0.15
chr1	247638104	247639953	5.55	3.37	1.29	1.12
chr10	2985840	2986274	3.27	4.78	0.67	1.4
chr10	3699670	3700939	3.45	9.62	0.44	0.74
chr10	4163131	4163374	25.65	4.95	0.75	1.31
chr10	4815061	4815320	9.07	4.29	0.16	0.29
chr10	5751183	5753770	3.63	3.01	1.39	1.2
chr10	6100479	6101914	3.67	4	0.57	1.09
chr10	6814872	6815952	3.07	8.82	1.38	0.31
chr10	7065950	7066953	4.77	7.39	0.19	0.7
chr10	8647770	8648534	3.07	3.4	0.55	0.56
chr10	10418391	10419127	9.05	9.83	1.08	0.4
chr10	10644749	10645466	4.01	3.07	1.4	0.47
chr10	12799684	12800260	3.18	12.15	0.26	1.44
chr10	13016020	13016595	6.42	7.7	0.51	0.29
chr10	14751569	14752168	3.36	3.72	1.18	1.37
chr10	15196036	15196584	3.83	10.17	1.49	0.9
chr10	18236770	18236999	3.23	5.68	0.47	0.82
chr10	18880287	18881202	3.48	10.19	1.45	0.73
chr10	20370984	20372106	4.01	3.61	0.85	0.75
chr10	22079843	22080559	3.49	6.09	0.45	0.78
chr10	26391227	26392630	10.18	7.08	1.03	1.38
chr10	27389179	27389474	3.52	4.58	1.17	0.83
chr10	27413508	27414066	4.76	15.28	0	0.49
chr10	28502383	28503020	3.5	5.08	1.33	1.12
chr10	30533022	30533511	4.55	4	1.06	0.77
chr10	30819114	30819446	5.05	7.9	0.38	1.31
chr10	31667577	31668024	3.73	5.3	1.09	0.25
chr10	31723567	31723991	4.82	5.14	0.26	0.83
chr10	33095849	33097642	3.84	3.34	1.47	1.19
chr10	35519273	35520178	4.52	6.03	1.09	1.47
chr10	42897529	42898872	4.09	6.26	0.62	0.55
chr10	44924494	44924882	18.75	5.93	0.67	0.24
chr10	45358805	45359603	3.92	3.86	1.37	0.61
chr10	53044304	53044838	5.91	4.07	1.4	0.57
chr10	53754791	53755231	6.13	10.2	0.94	0.77
chr10	54902718	54903527	3.92	10.77	0.52	1.05
chr10	58000425	58000641	9.07	18.8	0.16	0.17
chr10	58089756	58090125	3.62	20.74	0.94	0.35
chr10	58148740	58149353	7.12	7.23	0.77	1.13
chr10	62924198	62925050	5.98	8.59	1.4	1.02
chr10	64380068	64380307	8.13	5.21	1.14	0.53
chr10	67279594	67280430	5.63	4.4	1.22	0.6
chr10	70105681	70106082	6.36	4.15	0.74	1.22
chr10	70493242	70494589	4.43	5.25	1.17	0.45
chr10	70558955	70559781	4.1	4.05	1.14	0.75
chr10	70890999	70892048	3.67	3.86	1.38	0.9
chr10	71176576	71177380	3.03	4.83	0.21	1.34
chr10	72061087	72061591	3.07	4.08	1.14	0.89
chr10	75076073	75077104	3.21	3.69	0.54	0.93
chr10	75519976	75521973	4.99	3.66	0.84	1.32
chr10	76162054	76162436	3.53	6.91	1.4	1.47
chr10	76178239	76178534	4.07	8.98	1.34	1.37
chr10	77113978	77116015	3.35	7.17	0.87	1.03
chr10	77452949	77453336	3.62	3.82	1.09	1.15
chr10	79084062	79085225	4.68	5.59	1.37	1.1
chr10	79090085	79090294	7.92	421.61	0.15	0.88
chr10	82778621	82778922	6.93	4.13	0.47	1.26
chr10	83931902	83932404	3.38	4.37	0.55	0
chr10	84540744	84541395	8.36	22.89	1.4	0.39
chr10	85872582	85872843	4.45	64.09	0.38	0
chr10	87614378	87614735	4.64	3.44	0.44	1.05
chr10	88118085	88118584	8.45	3.1	1.25	0.75
chr10	91204556	91204949	15.66	4.4	0.19	0.55
chr10	91683947	91684665	4.59	7.98	1.01	0.89
chr10	93270153	93270825	4.09	3.58	0.83	0.53
chr10	93914853	93915660	4.67	4.23	1.4	1.32
chr10	97030757	97031299	3.61	4.32	0.21	0.99
chr10	97066463	97066875	3.5	3.98	0.75	0.6
chr10	98167684	98169658	5.31	6.61	1.14	1.11
chr10	100297080	100297598	4.01	4.87	1.4	1.37
chr10	102835024	102835354	7.77	4.65	0.68	1.24
chr10	104809306	104809575	10.87	6.18	1.4	1.05
chr10	106614810	106615138	4.98	7.58	0.63	1.05
chr10	107952875	107953425	3.96	3.45	1.4	0.47
chr10	111369557	111371149	3.31	4.65	1.47	1.28
chr10	113104684	113105087	3.88	5.31	1.25	0.31
chr10	114662459	114663974	3	3.86	0.88	0.66
chr10	116720497	116722275	3.59	5.08	1.36	1.36
chr10	118624381	118624993	4.09	13.46	0.3	0.49
chr10	119023017	119023946	6.82	3.23	1.17	0.94
chr10	123016171	123016736	3.15	3.25	1.25	1.14
chr10	124942754	124946367	3.16	4	1.22	1.08
chr10	125095833	125096153	5.78	3.99	1.4	0.62
chr10	125636902	125638021	5.78	4.33	0.25	1.14
chr10	126057651	126058912	3.38	3.48	0.6	1.22
chr10	126325081	126325882	4.09	5.82	1.38	0.78
chr10	129611892	129612425	8.5	4.74	0.94	1.49
chr10	130105359	130106508	9.47	5.41	0.84	0.62
chr10	130226188	130226410	5.35	3.31	0	0.24
chr10	132481850	132482241	4.98	6.61	0.86	1.4
chr11	251054	251460	3.14	6.08	1.21	0.94
chr11	278721	280971	4.33	3.47	1.03	0.47
chr11	698144	698967	3.41	5.7	0.32	0.96
chr11	1557973	1559956	3.68	6.42	0.99	1.12
chr11	2089120	2089580	4.74	3.02	1.17	0.62
chr11	2806367	2806804	11.49	4.98	0.83	1.01
chr11	2825713	2827105	5.19	4.24	1.37	0.97
chr11	4016019	4017080	3.02	5.4	1.05	0.68
chr11	4211759	4212721	5.67	8.11	0.57	0.49
chr11	6169750	6170467	3.58	3.13	0.83	1.39
chr11	6847778	6848686	3.24	4.05	0.4	0.42
chr11	10140025	10140728	5.73	5.13	0.61	1.24
chr11	10187155	10188004	3.39	6.18	1.07	0.84
chr11	10257300	10258078	3.63	4	0.91	0.85
chr11	10510851	10511974	5.4	5.34	1.44	1.2
chr11	11261620	11262225	3.7	3.15	0.41	0.91
chr11	12366041	12367625	4.06	3.22	1.31	1.1
chr11	13487345	13487753	3.65	7.42	1.31	0.36
chr11	14131518	14132450	3.42	7.32	0.73	0.88
chr11	20444187	20444769	7.97	3.04	1.24	0.31
chr11	20496566	20498290	6.78	6.7	0.99	1.29
chr11	21752577	21753780	3.74	8.69	0.38	1.17
chr11	22919676	22919877	3.49	22.04	1.4	1.2
chr11	24668771	24670089	6.6	3.85	0.33	0.39
chr11	26158399	26158924	5.95	4.54	0.56	0.88
chr11	26284115	26285055	6.09	44.06	1.19	1.23
chr11	28711750	28711989	7.69	4.15	0.7	1.4
chr11	29497155	29497995	4.18	5.93	1.15	0.63
chr11	29780495	29781429	3.04	3.11	0.88	0.65
chr11	30461976	30463600	3.28	3.48	1.18	0.84
chr11	30719306	30719908	4.2	4.44	1.34	1.12
chr11	31926896	31927500	4.6	3.79	0.97	0.98
chr11	35300439	35300719	3.95	3.98	0.27	0.8
chr11	35330224	35330538	3.46	16.86	1.14	1.15
chr11	35883816	35884332	4.82	9.7	0.77	1.19
chr11	41382823	41383614	4.19	4.49	1.45	1.18
chr11	41502633	41503838	3.1	4.78	1.16	0.74
chr11	46835501	46836480	4.94	9.25	0.84	0.66
chr11	61091488	61091942	5.38	3.58	0.56	0.7
chr11	61537910	61538234	5.35	4.5	1.31	0.31
chr11	61886926	61887137	6.55	9.74	0.25	1.4
chr11	62306291	62306866	7.69	5.75	0.79	1.23
chr11	62399136	62400594	3.25	4.07	0.88	1.03
chr11	63020890	63021306	5.91	15.79	0.69	1.31
chr11	63448531	63449248	5.16	3.13	0.78	0.34
chr11	64018858	64019580	4.45	3.68	0.82	0.69
chr11	64458689	64459000	4.71	4.2	1.32	0.81
chr11	65902843	65903928	3.76	3.19	1.38	0.97
chr11	65911592	65912439	3.44	3.11	1.4	1.42
chr11	67486056	67486468	3.18	4.1	0.27	0.86
chr11	69483581	69484206	3.64	4.77	1.46	0.63
chr11	69846709	69847596	3.57	3.77	0.74	0.83
chr11	69888079	69890617	3.66	6.1	0.82	0.94
chr11	71265986	71266771	4.4	5.24	0.87	0.78
chr11	71339191	71339796	3.55	6.2	0.55	0.48
chr11	72909848	72910187	5.05	4.29	0.57	0.64
chr11	73739522	73740539	3.35	3.68	1.17	1.1
chr11	75503866	75504064	3.47	3.75	0.63	0.21
chr11	75979265	75982399	4.12	4.07	0.92	0.85
chr11	76060558	76060864	6.48	3.27	0.43	0.59
chr11	77479454	77480362	7.54	4.19	1.26	0.81
chr11	78261409	78261888	4.52	6.48	1.15	1.4
chr11	78470789	78471310	3.91	3.3	1.28	0.84
chr11	81772120	81772927	3.69	5.16	1.05	0.89
chr11	82270605	82271295	4.91	8.09	0.62	0.77
chr11	85083415	85083818	5.91	5.31	0.18	0.84
chr11	85090967	85091198	5.55	3.4	0.56	0.65
chr11	85167286	85168144	3.28	11.15	0.81	0.53
chr11	85313268	85314192	4.81	13.59	0.44	1.29
chr11	86021206	86021466	3.78	5.74	0.47	1.13
chr11	86202259	86203071	5.15	5.59	0.3	0.46
chr11	86990400	86990760	3.64	6.84	1.2	1.47
chr11	88313084	88313768	3.03	3.72	1.4	0.6
chr11	96180305	96181389	3.22	4.23	0.74	0.83
chr11	96335531	96337339	3.06	3.57	1.05	0.85
chr11	97808138	97808412	4.54	5.74	0.14	0.3
chr11	103738610	103739909	4.37	5.3	1.02	1.05
chr11	108629140	108629477	4.06	4.38	0.86	0.18
chr11	108791523	108792121	3.47	3.13	1.03	0.33
chr11	110074955	110076703	3.71	4.18	0.94	1.42
chr11	112300079	112300500	5.81	7.28	1.4	0.89
chr11	114847319	114848599	3.55	5.02	1.45	0.47
chr11	115241148	115241397	9.89	3.59	1.45	0.73
chr11	115966491	115968287	5.99	4.29	0.82	1.43
chr11	116725539	116726207	3.45	3.23	0.18	0.64
chr11	117746951	117747786	3.11	3.23	1.33	0.73
chr11	118510754	118511724	4.05	6.37	0.6	1.16
chr11	119533635	119534213	5.01	3.08	0.65	0.99
chr11	120306915	120307474	3.8	3.8	1.24	1.05
chr11	120569023	120570756	4.59	3.62	1.42	1.3
chr11	120710057	120711748	3.52	5.83	0.39	0.67
chr11	120898749	120899010	4.04	3.97	0.38	0.7
chr11	121168347	121169138	5.77	4.89	0.88	0.64
chr11	122555785	122557290	4.99	4.66	0.66	0.88
chr11	126434139	126435500	3.03	5.74	1.13	0.82
chr11	128135276	128136191	4.1	3.73	0.51	1
chr11	128609942	128611822	3.24	3.25	0.95	0.96
chr11	128936886	128937610	3.04	4.63	1.36	1.09
chr11	129006241	129006934	3.17	4.13	1.31	1.37
chr11	133197152	133197611	3.71	5.3	0.75	1.27
chr11	133425194	133426126	3.36	6.1	1.2	1.27
chr11	133787350	133788397	8.27	9.54	0.38	0.5
chr11	134083235	134084823	4.39	3.07	1.46	1.19
chr11	134529548	134529977	3.68	4.62	0.94	0.27
chr11	134654732	134655530	3.71	9.27	0.61	0.26
chr11	134819272	134820052	3.32	3.07	1.26	1.46
chr12	3177839	3179536	3.49	4.26	1.13	1.33
chr12	3885678	3886819	4.48	6.03	1.3	0.98
chr12	3944392	3946585	4.76	4.12	1.48	1.48
chr12	4146535	4147587	3.66	5.72	1.45	1.12
chr12	4817930	4818426	5.88	7.46	0.54	1.05
chr12	6083205	6085370	3.54	4.14	1.33	1.45
chr12	9240058	9240647	4.96	7.28	0.94	0.88
chr12	10807918	10808727	4.91	4.66	0.31	0.26
chr12	11546995	11547860	9.2	7.57	0.44	0.51
chr12	11620044	11620347	3.2	5.52	0.67	0.01
chr12	12495414	12497137	4.04	3.62	0.72	1.28
chr12	14513747	14514786	3.51	3.43	1.38	1.28
chr12	17692084	17692416	6.48	5.61	0.27	1.31
chr12	18864195	18864520	4.89	9.92	1.4	1.4
chr12	19165095	19167150	3.54	5.37	1.34	1.11
chr12	20268066	20268487	3.32	3.55	0.51	0.84
chr12	20354853	20355686	4.68	3.64	0.39	1.4
chr12	21171898	21172528	3.18	4.7	1.04	0.95
chr12	21344408	21345633	3.47	3.26	0.85	0.51
chr12	22321032	22321817	3.5	7.36	1.35	0.9
chr12	22899365	22900826	3.27	5.48	0.94	1.01
chr12	31718288	31719334	7.21	3.22	0.71	0.73
chr12	38987804	38988398	6.1	4.7	0.94	0.7
chr12	39144663	39145955	6.28	7.64	0.87	1.33
chr12	42178012	42178721	5.63	4.05	0.42	0.95
chr12	43914347	43914967	4.35	5.47	0.6	0.53
chr12	51683520	51683937	5.75	5.89	0.33	0.33
chr12	56795985	56796191	3.04	5.6	0.02	0.03
chr12	57814704	57815498	3.44	6.89	0.98	0.53
chr12	58665458	58665682	3.25	3.06	1.27	1.47
chr12	66063244	66063727	3.36	12.33	1.35	0.4
chr12	67534786	67536210	7.1	4.1	0.61	0.58
chr12	69125406	69125782	6.61	6.18	1.35	0.29
chr12	70304869	70305075	3.54	5.69	0.1	0.9
chr12	70837667	70838672	3.55	4.9	1.11	1.26
chr12	72623982	72624177	3.25	400.58	0.8	0.56
chr12	76630660	76631140	4.07	16.63	1.17	1.43
chr12	82664636	82666401	3.3	5.29	1.24	1.18
chr12	82760176	82760850	3.79	6.47	0.59	1.17
chr12	84712680	84712897	6.02	18.15	1.12	0.6
chr12	86263957	86265470	8.56	13	1.3	0.5
chr12	88862702	88864001	3.5	7.93	0.71	0.85
chr12	90983251	90985763	3.94	4.19	1.34	0.81
chr12	94414317	94414660	3.8	5.32	1.36	0.3
chr12	100460259	100461076	3.35	4.07	1.19	0.38
chr12	100920105	100920928	4.58	4.66	1.06	0.78
chr12	101335844	101336107	3.04	8.45	1.12	0.47
chr12	102756411	102756770	4.3	5.96	1.19	0.92
chr12	103489493	103489793	3.2	4.81	1.12	0.81
chr12	103804821	103805545	3.45	3.11	0.58	0.49
chr12	104605234	104605901	3.98	7.43	1.14	0.59
chr12	105980643	105981446	5.61	3.88	0.89	0.69
chr12	108263948	108264317	6.87	5.71	1.39	0.68
chr12	108625089	108626137	3.46	3.36	0.47	0.57
chr12	109435371	109437541	4.02	5.97	1.06	0.86
chr12	110896660	110896944	8.11	4.39	0.47	0.89
chr12	114367320	114367658	3.82	5.68	1.09	0.33
chr12	115057277	115059467	4.06	3.41	0.69	1.29
chr12	116156817	116158516	3.97	8	1.16	1.11
chr12	116431312	116431550	5.41	442.64	1.24	1.16
chr12	116454991	116455778	3.39	4.17	1.11	1.43
chr12	116821550	116821776	3.49	3.41	0.63	0.53
chr12	116921103	116921440	5.21	6.25	0.68	0.77
chr12	117084554	117085617	4.22	4	0.85	1.15
chr12	118680572	118680856	3.06	5.49	1.12	0.69
chr12	118798587	118798967	3.62	4.35	1	0.44
chr12	122137369	122138362	5.65	5.52	0.71	0.75
chr12	123895020	123895468	5.97	9.48	0.17	1.18
chr12	131218254	131219113	5.11	4.22	1.18	1.01
chr13	20101647	20101882	3.2	14.27	1.49	1.15
chr13	20136674	20137570	5.23	8.88	0.64	0.66
chr13	22926098	22927333	9.58	8.32	1	1.4
chr13	25344593	25346078	3.78	3.14	1.02	0.36
chr13	26880329	26880628	5.85	3.09	0.14	1.05
chr13	27005131	27007943	8.56	7.14	1.14	0.81
chr13	29702772	29703548	4.58	5.62	0.94	0.19
chr13	34376423	34376929	5.25	9.45	1.25	0.6
chr13	36320918	36322418	4.19	5.11	0.97	1.37
chr13	36795268	36796826	3.68	3.65	0.74	0.82
chr13	46436292	46438598	7.1	5.11	0.37	0.3
chr13	47553496	47554177	4.91	7.63	1.06	1.33
chr13	47816062	47817740	4.93	3.44	0.92	0.62
chr13	49786527	49787094	5.77	3.65	0.97	1.16
chr13	50427889	50428504	3.21	4.91	0.58	0.39
chr13	54597547	54598001	3.65	8.29	0.51	0.01
chr13	55147325	55148457	3.97	4.41	0.62	1.18
chr13	55591201	55591448	4.05	10.39	0.67	0.59
chr13	56732989	56736400	12.05	11.59	0.45	0.91
chr13	57310005	57311371	9.1	5.33	0.39	0.23
chr13	58307389	58307914	3.24	8.62	0.56	0.79
chr13	58505647	58505927	7.65	7.15	0.32	0.53
chr13	58760195	58760416	4.08	15.72	0.94	0
chr13	65926614	65927153	5.99	6.83	1.44	1.12
chr13	69233947	69234976	6.23	6.07	1.18	1.22
chr13	70841406	70841690	4.74	8.89	1.44	1.11
chr13	71278557	71279048	9.8	3.07	0.74	1.29
chr13	73848110	73848395	3.34	6.8	1.32	1.05
chr13	74974705	74974906	3.67	8.89	0.54	0.79
chr13	78430090	78430862	4.23	6.45	1.03	1.42
chr13	78649928	78650521	3.63	3.38	0.85	1.28
chr13	84075125	84075670	3.91	5.43	1.48	0.6
chr13	87810299	87810989	6.62	6.91	0.53	1.4
chr13	89473212	89473611	4.64	4.99	1.25	0.41
chr13	91174512	91175802	11.63	14.71	0.86	0.41
chr13	93145090	93145832	7	18.51	0.94	1.31
chr13	98238594	98240253	3.47	3.04	1.13	1.17
chr13	98371279	98372182	3.84	10.36	0.66	1.1
chr13	98444965	98446075	3.62	4.4	1.4	1.26
chr13	98834068	98834800	3.98	9.03	1.44	0.9
chr13	99420131	99420399	4.58	6.5	1.2	1.17
chr13	100019607	100020550	3.03	3.06	0.7	0.66
chr13	100464078	100464438	3.67	8.52	0.76	1.05
chr13	100487014	100488286	3.26	3.67	0.82	0.99
chr13	101381764	101383330	5.87	8.46	0.59	0.79
chr13	101573722	101574351	3.07	4.18	0.7	0.95
chr13	103350607	103352120	4.61	13.08	0.61	1.02
chr13	106277726	106278196	3.31	7.38	1.37	1.16
chr13	108060412	108060770	3.57	5.18	0.8	0.29
chr13	110797103	110798427	3.01	3.25	1.14	1.28
chr13	111429249	111429560	14.45	13.28	0.65	1.05
chr13	111600022	111600292	7.28	106.15	0.94	0.96
chr13	112330548	112332866	6.55	6.53	1.44	1.05
chr14	19911288	19911468	3.36	3.63	0.34	1.31
chr14	20673760	20675226	3.33	3.2	0.85	0.84
chr14	20857563	20857990	3.47	3.14	0.79	1.46
chr14	22381337	22382255	4.63	5.41	0.69	1
chr14	24309699	24311833	3.1	5.31	0.64	0.34
chr14	24375623	24378437	3.64	3.88	1.44	0.58
chr14	24840160	24840368	4.06	5.6	1.33	1.26
chr14	24851975	24853301	3.82	4.69	0.65	0.9
chr14	25032276	25032545	3.4	3.04	0.94	0.53
chr14	39338805	39339456	6.75	3.36	0.62	0.59
chr14	39369432	39369867	4.91	5.58	0.88	1.05
chr14	40629273	40631152	7.5	5.45	0.86	0.8
chr14	42508380	42508695	3.07	7.58	1.4	0.94
chr14	44797768	44799150	5.48	4.4	0.45	0.47
chr14	45551022	45553207	9.42	6.19	1.05	0.68
chr14	46123047	46123909	3.18	7.87	0.7	0.87
chr14	46381404	46382057	3.54	3.92	1.49	0.5
chr14	50820223	50820585	4.4	10.53	1.24	0.97
chr14	51585110	51585506	5.56	22.69	0.42	0.39
chr14	54392934	54394009	3.03	7.14	0.43	0.4
chr14	54891874	54892219	5.85	4.35	0.86	1.29
chr14	56708628	56709080	3.61	5.58	1.4	1.1
chr14	57666444	57666856	3.68	3.51	1	1.1
chr14	59334817	59335561	3.07	4.24	0.71	0.53
chr14	60618391	60619000	3.06	3.99	1.25	1.05
chr14	64409859	64410379	4.49	7.96	0.75	0.99
chr14	64766341	64767668	3.7	3.67	1.35	1.48
chr14	70569187	70569918	3.79	6.53	1.33	1
chr14	73124150	73128273	3.36	3.91	0.67	0.89
chr14	75600041	75600314	4.59	5.6	1.45	1.34
chr14	77152014	77152651	5.56	5.69	0.55	1.05
chr14	77689062	77690625	3.2	3.4	0.68	0.59
chr14	78633595	78634265	4.09	4.77	1.03	1.39
chr14	78938175	78938374	4.04	14.27	1.4	0.5
chr14	80565181	80566048	3.8	3.54	1.06	1.46
chr14	82642176	82645148	13.02	9.41	0.55	1.47
chr14	95273045	95273531	6.56	4.93	0.94	0.4
chr14	97022961	97023277	5.67	5.3	0.16	0.94
chr14	97496270	97497009	3.44	4.33	1.48	1.35
chr14	97689024	97689537	7.1	3.13	1.08	0.4
chr14	97873727	97874805	4.1	3.13	0.62	0.58
chr14	99666243	99667002	6.13	3.25	1.26	0.96
chr14	101212831	101213082	3.47	4.25	0.94	0.17
chr14	102922269	102924704	9.19	9.34	0.63	1.29
chr14	103098673	103099321	6.68	16.21	0.53	1.18
chr14	103346881	103347513	3.64	3.8	1.34	0.82
chr14	104084947	104086397	3.71	5.56	0.69	1.35
chr14	104488893	104489689	4.54	3.33	1	0.96
chr14	105033091	105034381	13.31	6.78	0.57	0.99
chr14	105364587	105364925	3.27	7.94	1.01	0.22
chr15	25653282	25653693	3.94	5.96	0.66	0.43
chr15	26412715	26413134	4.45	3.66	0.24	1.4
chr15	26775591	26776072	3.06	4.65	0.43	0.77
chr15	27645501	27645978	3.32	4.99	1.38	0.59
chr15	27764073	27764607	4.25	4.09	1.2	0.5
chr15	30225277	30226409	13.92	8.76	0.01	0.2
chr15	31597763	31599467	5.33	4.47	1.29	0.98
chr15	31857185	31857601	4.33	11.62	0.65	0.75
chr15	32319205	32320519	3.56	3.32	0.88	0.37
chr15	32366118	32367252	3.48	3.82	0.06	1
chr15	35117224	35117669	4.08	6.14	0.45	0.53
chr15	35196529	35197258	3.8	3.11	0.86	1.49
chr15	37197399	37198087	10.75	3.43	1.18	1.15
chr15	37246651	37247030	4.98	6.82	0.68	1.44
chr15	39230662	39231613	4.67	5.25	0.8	0.7
chr15	44106940	44107628	5.11	7.51	1.01	1.05
chr15	45179304	45179721	3.27	3.22	0.47	0.46
chr15	47440527	47441492	4	4.85	1.37	0.94
chr15	49380237	49381246	3.21	4.21	1.45	0.42
chr15	49423007	49423553	3.17	4.85	0.44	0.6
chr15	50881471	50881719	3.63	4.38	0.63	0.39
chr15	50885571	50885811	3.54	4.43	0.51	1.49
chr15	52112057	52112852	5.84	5.79	0.42	0.73
chr15	52261239	52262606	3.96	4.51	0.79	1.05
chr15	56350781	56352380	6.15	5.29	0.6	0.55
chr15	57477452	57478918	3.55	5.33	0.6	0.91
chr15	57570184	57570507	3.12	22.04	1.29	0.42
chr15	58443386	58445462	3.11	3.2	0.91	0.88
chr15	58621544	58622030	7.05	3.73	0.91	0.53
chr15	59803183	59804500	7.76	4.1	0.81	0.37
chr15	60638935	60639174	4.45	3.09	0.78	1.37
chr15	61831199	61832023	3.72	4.62	0.9	1.43
chr15	64247906	64248384	3.01	3.28	0.84	1.16
chr15	68631864	68632124	4.42	3.75	1.03	1.31
chr15	69908354	69909137	5.46	5.57	1.17	1.37
chr15	70113995	70114245	3.21	3.98	0.52	0.75
chr15	71693539	71693959	3.66	4.65	1.02	0.79
chr15	74139204	74141894	3.06	3.36	1.03	1.05
chr15	80064474	80065276	3.07	10.49	1.45	1.1
chr15	80612962	80613318	3.27	3.28	0.47	0.27
chr15	81118267	81118993	14.31	9.53	0.61	0.29
chr15	81626755	81627046	4.69	4.15	1.09	0.41
chr15	83842285	83842521	3.5	3.44	0.38	1.26
chr15	84042490	84043261	4.17	3.23	0.45	0.2
chr15	84788894	84789611	4.56	4.21	0.3	1.05
chr15	85588235	85588723	5.93	3.33	1.06	0.5
chr15	89672824	89673643	3.35	3.45	0.74	1.02
chr15	93273831	93274985	5.4	3.9	0.5	0.93
chr15	93451303	93452059	3.3	16.75	0.9	1.21
chr15	100848858	100850618	9.76	8.94	0.94	0.49
chr15	100948005	100948790	3.28	4.59	0.22	0.59
chr15	101076365	101078186	3.56	4.06	1.15	0.45
chr15	101501840	101502542	5.45	3.09	0.97	1.43
chr16	113494	113976	4.98	3.33	1.03	0.35
chr16	1105958	1106357	3.14	3.98	0.81	0.42
chr16	1253675	1254392	5	6.51	1.17	1
chr16	7805159	7805400	3.46	3.53	0.68	0.56
chr16	9050324	9050530	6.61	5.3	0.32	0.61
chr16	9675224	9677553	3.75	4.04	1.22	1.12
chr16	10553224	10553769	3.17	3.61	1.35	1.29
chr16	10678539	10679172	3.48	8.7	1.33	0.95
chr16	11428319	11428877	3.22	3.87	0.78	0.87
chr16	11571477	11572671	3.19	4.12	0.73	1.35
chr16	13120217	13122677	3.7	3.95	1.06	1.27
chr16	13356298	13358048	4.04	3.51	1.26	0.65
chr16	16310541	16310764	535.04	4.96	1	1
chr16	18041678	18042568	5.16	3.8	0.98	0.41
chr16	19315823	19317461	4.37	5.74	1.17	1.28
chr16	20049758	20050283	7.69	4.4	1	0.38
chr16	20243821	20244476	5.45	5.32	1.4	1.26
chr16	20913645	20914264	3.74	7.64	1.31	0.82
chr16	21152105	21153118	6.55	12.5	0.84	0.53
chr16	21666362	21666907	4.8	5.2	0.62	0.74
chr16	25915018	25915215	5.95	10.39	1.12	0.9
chr16	27804129	27804626	20.8	7.33	0.77	1.34
chr16	29352389	29352905	5.61	4.28	0.39	0.01
chr16	46788595	46790973	8.94	8.98	1.37	0.77
chr16	47701478	47701719	7.06	6.08	1.45	0.95
chr16	48890238	48890795	3.73	3.2	0.85	0.84
chr16	49359346	49359728	5.75	13.87	1.2	0.86
chr16	49588325	49590007	4.03	5.38	1.33	0.98
chr16	50343159	50344255	3.16	7.22	0.85	0.63
chr16	51772956	51774000	3.91	7.59	1.09	0.41
chr16	54172003	54172531	3.12	9.65	0.72	1.35
chr16	54410804	54412492	3.27	3.59	0.7	1.01
chr16	56822621	56823827	3.05	4.84	0.63	0.85
chr16	58086303	58086658	3.05	5.3	0.05	1.31
chr16	58428225	58428818	5.78	3.33	1.35	1.44
chr16	61521648	61522252	3.85	4.32	0.18	0.92
chr16	62450010	62450971	8.17	5.33	0.77	1.46
chr16	62507229	62508704	4.8	12.4	1.29	1.3
chr16	63578004	63579252	3.45	7.07	0.86	1.49
chr16	66566299	66566611	3.05	4.13	0.01	0.24
chr16	70617341	70625454	8.08	7.99	1.2	1.05
chr16	71026939	71030010	4.61	4.96	1.43	1.08
chr16	73231516	73233180	7.29	4.78	0.46	1.28
chr16	74786074	74786312	3.85	4.39	0.12	0.4
chr16	78876687	78878455	3.33	5.84	0.98	0.44
chr16	79280886	79281131	3.49	4.55	0.25	0.79
chr16	81582556	81582795	4.08	3.79	0.39	0.56
chr16	81713297	81714080	4.27	5.44	0.74	0.4
chr16	81727857	81728646	3.75	8.38	0.31	0.28
chr16	81945417	81945619	3.73	4.83	0.82	1.47
chr16	82874343	82875055	3.91	3.5	1.47	1.11
chr16	83574373	83575005	5.65	3.66	0.25	0.35
chr16	83582003	83583185	4.04	5.86	0.58	0.76
chr16	83688935	83689209	7.77	5.69	1.28	0.7
chr16	85160178	85160882	3.41	6.65	0.49	0.84
chr16	86114995	86115331	5.52	4.92	0.38	0.15
chr16	86883667	86884674	3.52	5.99	1.38	0.74
chr16	89037912	89038193	3.06	5.82	1.4	1.47
chr16	89048150	89048585	4.3	3.89	1.25	0.7
chr16	89620201	89620520	4.64	3.33	1.27	1.19
chr16	89706160	89706567	4.09	12.67	0.84	0.58
chr17	1032502	1033086	4.08	3.88	0.94	0.83
chr17	2815670	2816005	4.53	3.22	0.66	1.4
chr17	3677563	3679017	4.76	3.56	0.59	1.2
chr17	5695724	5696879	8.61	4.15	1.29	0.68
chr17	5797396	5801101	3.1	4	1.47	1.29
chr17	8939527	8940941	5.76	3.67	1.36	1.23
chr17	13509691	13510435	4.18	6.96	0.98	0.92
chr17	13568932	13569540	4.56	4.15	1.12	0.81
chr17	13584659	13585339	5.25	3.86	0.54	0.67
chr17	16820822	16821807	4.47	5.18	1.07	0.79
chr17	17094192	17096635	3.57	3.82	0.41	1.18
chr17	18111989	18112226	5.09	4.12	0.85	0.97
chr17	19470592	19471278	4.45	3.71	0.56	0.93
chr17	20840333	20841367	9.1	8.07	0.33	0.05
chr17	28306861	28307518	3.06	6.74	1.35	0.88
chr17	29959579	29960288	3.88	4.18	0.94	0.67
chr17	31470160	31470479	3.8	5.3	1.01	1.4
chr17	31923481	31923918	5.79	13.16	1.4	0.68
chr17	32822200	32823501	9.61	6.24	1.1	0.59
chr17	34242567	34242789	340.84	4.81	0.57	1.05
chr17	35596374	35596740	4.07	5.49	0.54	0.3
chr17	37710252	37710932	3.07	4.7	1.18	1.31
chr17	38425234	38426147	7.41	3.11	1.16	0.7
chr17	42431782	42432923	3.19	3.01	0.89	0.59
chr17	44333669	44334380	4.09	3.55	1.13	1.4
chr17	45089303	45091378	4.68	4.16	0.86	0.83
chr17	45218755	45218995	3.47	6.4	1.4	1.12
chr17	47750427	47750704	3.37	4.43	1.4	0.96
chr17	50257435	50258337	4.41	5.43	1.45	1.3
chr17	51599335	51599737	4.08	5.64	0.42	0.94
chr17	54085678	54086547	3.5	4	0.69	0.94
chr17	55969344	55970536	3.52	3.2	1.32	1.35
chr17	57607832	57609829	3.74	4.24	0.62	1
chr17	57901863	57902115	11.86	7.87	0.01	0.24
chr17	58601799	58602564	3.26	4.05	1.05	0.71
chr17	59465272	59465504	7.35	3.22	1.05	0.53
chr17	63960080	63960582	6.86	3.63	0.38	1.05
chr17	73736134	73737034	4.19	3.3	1	0.94
chr17	73859565	73859997	3.41	4.86	0.6	0.97
chr17	74332072	74333139	4.83	3.61	0.8	1.32
chr17	77546590	77550140	5.08	3.09	1.01	0.77
chr17	77762972	77763939	3.98	4.96	0.44	0.41
chr17	78484152	78485759	11.51	10.71	0.29	0.37
chr17	78746310	78746924	5.54	3.87	1.06	1.05
chr17	79668515	79668917	3.88	3.82	0.94	0.35
chr17	80852500	80853363	5.11	3.83	0.94	0.45
chr17	81309016	81310072	3.8	4.3	0.52	1.35
chr17	81601199	81601412	3.54	3.97	0.2	0.24
chr18	629418	629917	3.07	3.14	0.34	0.82
chr18	5151648	5153151	4.53	3.39	0.54	1.09
chr18	5677099	5680074	3.29	4.44	1.01	0.84
chr18	5985101	5985466	3.62	3.18	1.49	0.92
chr18	6056336	6056835	4.2	3.99	0.99	0.37
chr18	7577315	7578439	3.62	3.72	1.35	1.02
chr18	8251179	8252943	3.76	4.64	0.62	0.92
chr18	11460542	11460905	10.51	4.09	0.94	0.9
chr18	12776665	12778182	9.35	11.22	1.46	1.43
chr18	22797712	22799636	5.31	6.26	0.72	1.16
chr18	23361526	23361806	11.44	3.54	0.75	0.98
chr18	23812919	23813842	3.88	5.74	0.17	0.16
chr18	25740031	25740241	3.49	6.44	1.17	1.4
chr18	30630996	30632503	3.03	3.91	0.36	0.57
chr18	32010140	32011019	4.09	4.07	1.42	1.17
chr18	32251580	32252515	3.5	7.63	1.02	1.01
chr18	33231664	33231886	4.02	3.22	1.31	0.71
chr18	33642742	33643031	3.14	5.18	0.47	0.36
chr18	34841481	34842071	6.46	3.33	0.12	0.28
chr18	35898968	35899316	3.49	6.87	0.24	0.59
chr18	37248223	37248638	6.68	10.2	1.29	0.45
chr18	39797826	39800848	8.55	18.33	1.35	1.05
chr18	40249763	40250007	6.02	6.08	0.94	1.05
chr18	41827568	41827776	3.57	6.08	0.72	0.01
chr18	43350961	43351312	3.88	12.51	1.02	0.63
chr18	43887327	43888571	3.65	3.11	1.08	1.08
chr18	43893748	43894377	3.02	5.83	1.4	0.59
chr18	44086092	44086609	4.46	4.49	1.12	1.38
chr18	45828761	45829357	4.09	3.91	0.38	0.66
chr18	45977739	45978431	3.17	3.11	0.59	0.68
chr18	45998209	45998719	3.72	4.74	1.3	1.4
chr18	46042615	46043082	5.09	3.11	0	0.79
chr18	47815302	47815562	3.06	3.96	0.65	0.42
chr18	48092911	48093168	3.25	11.68	1.4	1.47
chr18	48648679	48649390	5.04	5.32	0.56	0.92
chr18	50355865	50356448	3.71	3.51	1.02	0.77
chr18	57747373	57750080	3.4	3.51	1.21	0.93
chr18	58100899	58101140	5.23	16.21	1.4	0.49
chr18	58174047	58174686	3.57	4.71	1.44	0.57
chr18	58228197	58229612	3.65	5.22	1.2	1.22
chr18	59015725	59016139	5.17	5.71	1.23	0.95
chr18	61482680	61484407	4.16	3.7	0.45	0.29
chr18	61827655	61827868	4.58	3.46	1.03	1.35
chr18	62491264	62491557	5.09	3.32	0.85	0.63
chr18	62904500	62904843	5.18	3.73	1.36	1.47
chr18	63055574	63056328	4.18	3.93	0.57	1.38
chr18	64725200	64726242	8.17	10.82	0.37	0.6
chr18	67494220	67494872	4	7.61	1.05	1.26
chr18	68515902	68516512	5.54	7.64	1.01	0.91
chr18	73427376	73427885	5.34	5.02	1.38	0.99
chr18	73582996	73583589	3.21	4.56	1.22	0.91
chr18	74990868	74991110	4.86	4.65	1.31	1.05
chr18	76825700	76825970	3.63	5.21	0.47	0.53
chr18	77299381	77299840	3.82	4.96	0.44	0.53
chr18	78583195	78583438	3.36	4.62	0.75	0.75
chr19	703103	704871	4.19	7.47	1.26	1.05
chr19	1145571	1148314	3.54	5.15	1.41	0.82
chr19	1778667	1780079	3.68	4	0.76	1.4
chr19	1947666	1948354	3.02	5.45	0.83	0.78
chr19	2674343	2676310	3.33	3.87	0.74	0.57
chr19	6504487	6504980	4.82	3.32	1	0.53
chr19	7380219	7380678	5.34	11.35	1.14	1.2
chr19	9948180	9948922	3.12	4.86	0.71	0.29
chr19	14525544	14526164	3.01	3.26	0.4	0.95
chr19	19394945	19395492	4.24	7.66	1.43	1.4
chr19	20059593	20059867	6.1	3.79	0.94	1.2
chr19	20158679	20158924	4.22	9.04	0.8	1.43
chr19	21856592	21856926	3.67	3.37	0.29	0.88
chr19	27747051	27747439	5.19	3.49	0.54	0.15
chr19	27791746	27795277	10.23	9.29	0.84	0.77
chr19	28515525	28515776	3.73	15.56	0.78	1.05
chr19	28898092	28898412	3.67	5.52	0.63	0.77
chr19	29311381	29311898	4.09	3.09	1.19	1.27
chr19	29404437	29405749	4.52	3.23	1.05	1.34
chr19	29882643	29882885	4.82	3.96	0.63	1.31
chr19	30390786	30393346	5.9	4.86	1.13	1.29
chr19	31588932	31589729	3.58	3.13	0.89	0.57
chr19	32787176	32788212	5.35	5.04	0.54	1.26
chr19	33251009	33251551	4.46	8.72	0.3	1.05
chr19	33277700	33278035	3.73	3.25	0.94	1.47
chr19	34224075	34226380	4.1	4.33	1.15	0.95
chr19	35224569	35226442	3.48	3.71	1.1	0.98
chr19	36155039	36155916	4.75	8.85	0.91	0.9
chr19	36420995	36422287	8.16	10.99	0.48	0.94
chr19	39030623	39030910	6.68	3.54	1.24	1.47
chr19	39098325	39099728	8.42	16.2	0.72	0.86
chr19	41025545	41026546	4.48	3.24	0.94	0.7
chr19	41032107	41034326	3.73	3.15	1.23	0.65
chr19	43353391	43354931	16.33	16.52	1.02	1.33
chr19	43377627	43377936	4.08	3.52	0.86	0.9
chr19	43379995	43380432	4.4	3.98	0.94	0.35
chr19	44725372	44725659	5.35	8.82	0.72	0
chr19	45151711	45154659	3.63	6.96	0.59	1.09
chr19	46277060	46279540	3.38	3.51	0.98	1.1
chr19	48303635	48304418	3.55	3.07	0.7	1.37
chr19	49671735	49672457	4.29	3.6	1.01	1.24
chr19	50316486	50316783	10.68	421.61	1.21	0.83
chr19	56026246	56026479	25.27	232.33	0.32	0.18
chr2	79166	81019	3.09	6.04	0.99	0.9
chr2	138380	138695	9.89	8.89	1.4	0.66
chr2	1091411	1091882	4.22	3.32	0.26	1.05
chr2	3493551	3493864	4.89	4.42	0.54	1.46
chr2	3651568	3652507	5.21	6.57	0.98	1.47
chr2	4245873	4247808	3.24	3.77	1.04	1.05
chr2	7319256	7319513	5.21	3.4	1.32	1.47
chr2	7740032	7740309	4.46	4.43	0.31	0.53
chr2	7889702	7891843	4.81	4.64	0.85	0.91
chr2	8456965	8458111	9.82	4.08	1.06	1.28
chr2	8537868	8538214	3.93	6.92	1.49	1.37
chr2	10883765	10884962	3.18	5.54	1.12	1.39
chr2	12754404	12755139	5.49	3.94	0.29	0.86
chr2	15118930	15120815	3.12	3.59	0.74	0.66
chr2	17289966	17290984	4.24	10.32	1.11	1.01
chr2	19089274	19090275	4.03	3.73	1.49	1.05
chr2	23574762	23575561	4.81	4.37	0.84	1.23
chr2	30407642	30407945	6.1	3.22	0.73	0.35
chr2	31042669	31043263	5.72	3.55	0.54	0.59
chr2	33196825	33197393	3.25	8.11	0.7	0.53
chr2	33662006	33662584	4.32	6.14	0.17	0.66
chr2	37843009	37844062	5.79	4.92	0.49	0.4
chr2	38017926	38018394	5.55	3.84	0.88	0.42
chr2	39355168	39355478	3.98	3.4	0.63	0.47
chr2	39425426	39425691	5.21	3.15	0.52	0.31
chr2	40543907	40545193	5.92	4	0.4	0.73
chr2	41773804	41774938	3.34	5.22	0.73	0.85
chr2	42072344	42073134	3.54	3.59	0.17	1.15
chr2	43199881	43200244	5.71	3.88	1	1.49
chr2	43372310	43372586	6.68	8.56	1.35	0.75
chr2	43831376	43832935	6.51	12.96	0.59	0.86
chr2	44004509	44004780	3.9	4.28	0.16	0.63
chr2	44072077	44072322	3.86	3.31	0.32	0.02
chr2	46951012	46951409	3.21	8.16	0.94	0.49
chr2	50650030	50650407	3.07	3.58	1.4	1.34
chr2	54708301	54709887	8.9	8.97	0.71	0.55
chr2	55173306	55174068	5.79	8.74	0.98	0.94
chr2	55837212	55837646	7.15	5.41	0.54	0.77
chr2	57537796	57538439	3.55	3.25	0.74	0.74
chr2	57717779	57718152	3.4	8.82	0.36	0.84
chr2	63317846	63318077	3.88	4.31	0.83	0.56
chr2	66190782	66191264	4.4	5.85	0.8	0.79
chr2	67477071	67477762	5.5	5.8	0.94	0.63
chr2	70136233	70136655	7.56	6.4	1.32	0.62
chr2	70501247	70501447	4.06	3.1	1.19	0.98
chr2	79276579	79276956	4.33	7.72	0.89	1.26
chr2	79359187	79359981	8.17	9.92	0.56	1.01
chr2	83895744	83896253	5.97	4.08	0.14	0.53
chr2	85087947	85090429	4.33	3.72	0.77	1.36
chr2	88502927	88507030	3.46	3.11	1.14	1.08
chr2	91744301	91747088	7.27	8.28	0.98	0.7
chr2	91747880	91751743	3.9	3.35	0.99	0.94
chr2	96152328	96153775	3.61	3.09	0.88	1.08
chr2	98412866	98413156	4.58	4.64	0.54	0.79
chr2	98453545	98455276	3.57	5.03	0.91	1.43
chr2	101025654	101027383	3.51	3.13	0.82	1.27
chr2	102186925	102188417	8.75	50.68	0.61	0.53
chr2	104006400	104007936	3.17	4.1	1.39	1.24
chr2	104344338	104345925	4.55	3.26	0.84	1
chr2	105070443	105070937	4.91	6.61	1.32	0.87
chr2	105072292	105073791	4.3	3.19	0.74	1.38
chr2	105595598	105595944	3.54	3.3	0.01	0.95
chr2	106918567	106920071	5.52	4.69	0.53	0.58
chr2	107546556	107546914	8.11	3.18	0.53	0.03
chr2	109349180	109349655	10.73	5.58	1.26	1.24
chr2	110081913	110083762	4.96	3.23	1.28	1.01
chr2	111416185	111416930	3.45	4.12	1.27	0.56
chr2	111597356	111597758	4.54	5.16	0.82	0.6
chr2	114661531	114663061	8.42	7.35	1.13	0.75
chr2	115131774	115133316	3.81	4.72	0.84	0.56
chr2	116384308	116384573	3.4	3.33	1.14	0.75
chr2	120660790	120662165	3.27	3.37	1.32	0.86
chr2	121816641	121816893	437.94	3.18	0.52	0.53
chr2	121884355	121884819	4.28	5.05	1.31	1.34
chr2	122490745	122491066	4.94	6.5	0.68	1.24
chr2	124388013	124388258	8.01	5.74	0.52	0.53
chr2	127365521	127366073	3.61	5.32	0.6	1
chr2	127637325	127639128	6.51	6.13	0.88	1.03
chr2	129614782	129615159	3.51	4.23	0.7	0.45
chr2	130327711	130328258	6.24	3.02	0.8	0.42
chr2	130511210	130512092	8.56	5.12	0.94	1.05
chr2	130843254	130844737	4.7	5.19	1.35	1.22
chr2	130915310	130916632	3.03	3.58	0.31	0.65
chr2	132645538	132646271	3.82	3.4	1.15	1
chr2	138958923	138960054	3.14	4.66	0.87	1.31
chr2	139317234	139318063	3.57	3.95	1.4	0.59
chr2	139466591	139467042	3.4	4.21	0.51	0.5
chr2	140882594	140883552	3.2	5.47	0.99	0.27
chr2	147124823	147125467	9.05	4.99	1.42	1.26
chr2	151733779	151734652	6.29	3.71	1.15	1.18
chr2	153246253	153247228	4.48	5.33	0.28	0.78
chr2	155908556	155909107	3.85	3.7	1.31	0.53
chr2	156393831	156394400	9.07	8.33	1.21	0.77
chr2	156684717	156685192	3.82	4.35	1.04	0.45
chr2	156744603	156745012	4.08	4.35	1.1	0.56
chr2	158317474	158318021	3.96	4	0.4	0.38
chr2	160052315	160052875	4.09	4.43	1.23	1.05
chr2	162402016	162402922	4.32	5.53	0.67	1.35
chr2	164214650	164215347	3.04	10.36	0.24	0.45
chr2	166307951	166308250	3.39	7.57	0.94	0.42
chr2	166436388	166436687	6.93	3.19	0.7	0.92
chr2	168355168	168356420	3.23	3.26	0.47	1.32
chr2	168876428	168877243	4.75	5.33	0.64	0.8
chr2	170277196	170277550	3.65	10.86	1.29	1.4
chr2	175135437	175137151	3.23	5.59	1.27	1.12
chr2	176489778	176491503	6.15	7.8	1.05	0.72
chr2	176813742	176814293	3.99	5.01	1.33	1.23
chr2	177633919	177635093	5.38	8.75	0.17	0.82
chr2	178522978	178524779	12.79	13.4	0.89	0.86
chr2	178963752	178964062	6.56	20.74	0.24	0.35
chr2	179934997	179935297	3.74	295.43	0.67	0.36
chr2	181803765	181804704	7.7	5.58	0.71	0.79
chr2	183642261	183642493	3.63	8.44	0.47	1.05
chr2	184461696	184461930	3.05	5.11	0.8	0.39
chr2	185537674	185538763	3.57	4.83	0.97	0.57
chr2	188455324	188457724	3.09	3.84	0.83	0.92
chr2	195410144	195410720	4.66	4.44	1.22	1.18
chr2	197942038	197942330	6.76	3.86	0.84	1.2
chr2	198525245	198526135	5.29	3.88	1.44	0.66
chr2	199624996	199625405	4.96	3.8	0.94	0.55
chr2	203425203	203425473	4.04	3.98	0.27	0.75
chr2	203815062	203815342	9.35	10.53	1.17	1.44
chr2	204280277	204280636	3.16	4.62	0.39	1.05
chr2	205463168	205463434	3.53	10.86	0.4	0.89
chr2	206807078	206807992	3.5	4.24	1.23	1.23
chr2	206858731	206859262	3.07	4.33	1.02	1.15
chr2	208043125	208044471	4.9	11.59	1.18	0.86
chr2	209206773	209209904	5.45	6.67	0.45	0.74
chr2	211766176	211767351	3.19	12.64	0.79	0.59
chr2	212108668	212111128	3.39	5.34	1.39	1.02
chr2	216445393	216445819	3.46	7.79	0.77	0.45
chr2	218021579	218022664	3.07	6.38	1.16	1.39
chr2	220375461	220375749	3.78	5.47	0.94	0.73
chr2	221014328	221015008	4.43	3.98	0.23	0.42
chr2	223067977	223068314	3.07	9.88	0.51	0.47
chr2	226493108	226494072	3.14	7.84	0.91	0.94
chr2	227188500	227189161	3.12	3.48	1.47	0.95
chr2	232350762	232353041	5.84	8.6	0.57	0.98
chr2	232890208	232891661	3.6	8.42	1.03	0.87
chr2	234898731	234899336	4.67	8.37	0.94	1.38
chr2	235014434	235014807	3.89	5.27	0.62	1.43
chr2	236254448	236254710	8.01	3.72	1.03	0.01
chr2	236964929	236966406	3.48	3.62	1.45	1.08
chr2	237585907	237586158	3.06	4.81	0.32	1.31
chr2	237587457	237592079	6.03	6.69	1.2	0.86
chr2	238127079	238127792	4.67	5.93	0.6	1.34
chr2	239329186	239329851	4.25	17.64	1.17	1.43
chr2	240091453	240091978	8.71	5.27	1.01	0.68
chr2	240426911	240427304	4.07	3.99	0.94	1.05
chr2	240457241	240458134	7.76	5.59	1.26	1.29
chr2	241062927	241064379	3.45	5.63	0.42	0.69
chr2	241802751	241804631	6.58	6.79	0.89	1
chr20	1954245	1956442	3.59	5.16	1.46	1.41
chr20	3986764	3987474	6.35	3.54	0.62	0.6
chr20	4702819	4705356	3.09	3.37	0.75	0.99
chr20	5786803	5787070	5.75	4.82	0.94	0.35
chr20	8208944	8209218	3.05	7.28	1.24	0.84
chr20	10550716	10550937	122.37	7.43	1.4	0.46
chr20	12751027	12751294	5.67	7.25	0.94	0.61
chr20	14219750	14220901	3.8	4.38	1.39	1.13
chr20	14907020	14907452	5.99	4.09	0.45	0.89
chr20	15247980	15248281	3.65	3.31	1.17	0.29
chr20	16432284	16432702	4.77	4.31	0.27	0.33
chr20	16551782	16552004	5.95	4.15	0.72	1.4
chr20	16922225	16922464	9.12	4.23	0.47	1.05
chr20	17202303	17203158	13.16	9.79	0.3	0.95
chr20	17996037	17996660	4.45	3.23	1.46	1.38
chr20	19429527	19429892	3.65	6.18	1.4	1.29
chr20	19823812	19824381	4.09	3.13	1.19	0.81
chr20	20477252	20478647	3.32	6.4	1.19	0.34
chr20	21140693	21141012	3.82	3.44	0.2	0.79
chr20	23451616	23451843	3.36	13.62	0.43	0.42
chr20	24060985	24061287	5.07	3.99	0.6	0.42
chr20	26209195	26210016	21.42	11.24	1.38	0.91
chr20	32574914	32575446	5.41	6.47	1.23	0.62
chr20	32893584	32894233	7.65	8.29	0.77	1.32
chr20	36676419	36678227	5.37	10.02	1	1.13
chr20	38860671	38861011	3.34	5.47	0.74	1.46
chr20	40267912	40275479	6.27	5.26	1.36	0.93
chr20	42526929	42527128	7.92	3.71	0.27	0.01
chr20	46554715	46555749	3.17	3.43	0.84	1.28
chr20	46802781	46803147	6.49	3.97	0.52	0.35
chr20	48295735	48296002	3.49	7.9	0.34	1.27
chr20	49625492	49626504	3.68	3.4	1.48	1.36
chr20	50545314	50545926	3.89	3.39	1.12	1.22
chr20	50645093	50645932	4.09	3.93	0.94	0.82
chr20	50803554	50805150	4.06	3.1	0.74	1.03
chr20	53066549	53067376	3.77	18.09	1.37	1.11
chr20	54446860	54448131	4.49	9.43	1.2	1.32
chr20	55579145	55580508	3.63	6.61	1.4	1.41
chr20	57586212	57586813	3.61	5.8	0.66	1.24
chr20	57736820	57737128	3.06	4.25	0.36	0.61
chr20	59207682	59208579	3.24	4.85	0.83	1.32
chr20	60788551	60789034	9.12	3.31	1.36	1.43
chr20	62685895	62686555	3.96	3.5	0.38	1
chr20	62760612	62760920	4.3	3.69	0.47	0.61
chr21	14113729	14114844	4.87	3.6	0.66	0.49
chr21	15742910	15744013	3.19	4.33	0.97	1.14
chr21	19596037	19596280	5.6	6.34	0.42	0.03
chr21	19605161	19606281	6.85	15.8	1	0.98
chr21	25682397	25682914	3.23	11.46	1.25	0.53
chr21	26280886	26282461	3.75	5.18	1.09	1.02
chr21	29155224	29155958	7.46	16.79	0.94	1.21
chr21	29872434	29872793	3.39	3.84	0.94	0.44
chr21	31145253	31145496	3.34	4.31	0.01	0.58
chr21	31526358	31526630	3.73	3.72	0.94	1.05
chr21	32305673	32306745	4.16	4.69	1.06	0.95
chr21	36820038	36820869	6.13	5.51	1.14	0.39
chr21	37419253	37419575	3.34	4.12	0.79	0.01
chr21	39082210	39083254	3.58	6.83	0.36	1.43
chr21	39643413	39645190	3.04	3.89	1.1	1.09
chr21	43711465	43712754	3.23	5.39	1.24	0.84
chr22	10616647	10616856	49.55	3.18	0.38	0.03
chr22	19576851	19577148	3.82	8.89	0.79	1.24
chr22	23016948	23017564	8.67	5.63	0.63	0.46
chr22	23383392	23384182	4.09	4.08	0.32	1.05
chr22	27004817	27005396	4.37	3.48	0.7	0.2
chr22	36107707	36108106	3.65	3.86	0.86	0.64
chr22	37345616	37346029	4.64	3.51	0.75	1.33
chr22	40607207	40607711	4.28	5.08	1.26	0.58
chr22	40703330	40703585	5.41	5.21	1.47	0.94
chr22	40711202	40711775	3.2	4.23	0.44	0.83
chr22	42748037	42748432	3.37	3.99	0.84	0.87
chr22	44411980	44412191	3.54	6.12	0.73	0.41
chr22	44543193	44544126	5.07	3.59	1.43	0.6
chr22	45640657	45641045	3.07	3.79	0.37	1.4
chr22	45965401	45968251	3.89	3.74	0.66	1.27
chr22	46078151	46078877	3.41	3.2	0.44	0.45
chr22	49998979	49999512	4.57	5.89	0.75	0.94
chr22	50111106	50111655	5.19	15.56	1.37	0.78
chr22	50548115	50549189	4.64	5.46	0.29	0.35
chr3	4272129	4272605	19.92	9.08	0.75	0.53
chr3	8266219	8267367	5.12	6.06	1.18	0.82
chr3	8472534	8472992	4.69	3.44	1.13	1.46
chr3	11833208	11834215	6.35	4.22	0.52	0.37
chr3	18140258	18140655	5.25	3.32	1.31	1.14
chr3	18373169	18374032	4.18	3.19	1.47	0.9
chr3	19160659	19160970	7.1	4.21	1.4	0.79
chr3	19334195	19334500	10.15	9.22	1.45	1.05
chr3	19349797	19350057	3.14	3.63	0.94	1.05
chr3	19702128	19703259	15.47	10.29	0.36	1.12
chr3	22251489	22252097	3.14	6.07	0.8	0.64
chr3	24840250	24840816	3.48	12.94	1.33	0.99
chr3	25323604	25324663	3.17	4.77	0.42	0.74
chr3	25471597	25471863	3.54	5.3	1.09	1.05
chr3	26153866	26154081	73.82	3.4	1.4	1.05
chr3	27632425	27633818	7.95	7.46	1.15	0.78
chr3	28611841	28613031	3.47	4.46	0.62	0.62
chr3	29414166	29414520	4.86	5.21	1.32	1.14
chr3	29416316	29416793	3.46	5.32	1.47	0.6
chr3	30129836	30130114	4.49	5.08	0.8	1.18
chr3	30703447	30705540	4.06	3.97	1.24	1.18
chr3	36362591	36363364	4.86	8.53	1.43	1.44
chr3	40780815	40781286	4.53	4.78	0.78	0.77
chr3	40958996	40960096	3.6	3.39	1.43	0.68
chr3	41277662	41278789	4.63	7.1	1.09	0.65
chr3	46987133	46989508	3.04	4.34	1.13	1.26
chr3	47301393	47301677	3.17	3.11	1.08	0.59
chr3	48190045	48191994	3.19	5.56	1.25	1.35
chr3	50153386	50154229	3.85	4.65	0.9	1.05
chr3	51792597	51792826	3.82	4.56	0.38	0.62
chr3	54750959	54751249	10.11	3.25	1.27	1.43
chr3	59749177	59749753	3.41	9.46	0.47	0.79
chr3	62864030	62864427	4.5	4.78	1.04	0.31
chr3	65349182	65349851	3.02	3.25	1.03	1.4
chr3	66237479	66237743	7.69	5.97	0.68	0.97
chr3	72082212	72082489	5.85	4.25	1.45	0.62
chr3	72492191	72492825	3.16	3.69	1.44	1.46
chr3	78215820	78216117	5.38	6.64	1.28	1.24
chr3	80444767	80445967	4.26	6.13	0.6	0.53
chr3	80767266	80771698	12.2	5.77	0.7	0.92
chr3	86948472	86949758	3.63	7.98	1.13	0.9
chr3	87088672	87090150	7.15	9.49	0.5	0.78
chr3	87161461	87161788	4.58	4.98	0.94	0.77
chr3	89245476	89247082	6.64	5.04	1.14	1.37
chr3	94406712	94406951	4.4	4.76	0.52	0.94
chr3	97113161	97113647	4.08	5.61	1.4	1.49
chr3	98322326	98327864	4.8	5.53	1.33	1.05
chr3	99212990	99213187	3.36	12.23	0.6	1.2
chr3	99645640	99646000	3.62	9.04	1.07	0.9
chr3	101383066	101383460	7.28	7.3	0.85	0.13
chr3	104066374	104067156	3.17	6.77	0.94	0.67
chr3	105093962	105094648	4.09	3.48	0.69	0.62
chr3	105108290	105109086	3.07	3.8	1.08	1.01
chr3	105882319	105883376	8.64	5.52	0.63	1.4
chr3	108664792	108665051	3.73	3.06	0.65	1
chr3	111517636	111518377	4.81	4.49	0.75	1.05
chr3	112693420	112693780	3.16	5.46	0.01	1.05
chr3	114706899	114707520	3.7	7.31	0.57	0.96
chr3	117200314	117200566	6.11	5.21	0.6	0
chr3	119258292	119258566	3.65	6.59	0.63	0.88
chr3	121914365	121915367	3.29	5.77	1.17	0.19
chr3	122921634	122923520	6.87	5.62	0.37	0.66
chr3	123099484	123099952	5.71	18.9	0.69	0.14
chr3	127452209	127452642	6.56	3.27	0.77	0.7
chr3	127914484	127916189	5.8	3.72	0.45	1.12
chr3	128554656	128555757	13.25	10.97	0.27	0.81
chr3	128767167	128767635	6.61	5.14	1.37	1.13
chr3	129068079	129068896	5.92	6.9	1.13	0.78
chr3	130262370	130263407	4.16	3.07	0.59	0.77
chr3	132350610	132352172	6.15	3.13	0.28	0.65
chr3	133987464	133990165	3.11	3.55	1.2	1.08
chr3	135438758	135439928	9.95	5.94	0.97	1.31
chr3	137281528	137281870	9.71	3.48	0.88	1.05
chr3	137797568	137798491	3.23	9.54	0.72	1.4
chr3	141827175	141829519	4.15	4.36	1.25	1.48
chr3	141899721	141899955	4.54	3.97	0.58	0.65
chr3	143429629	143430797	4.1	4	0.68	1.33
chr3	145332749	145333833	8.36	8.93	0.14	0.18
chr3	148417893	148418113	4.05	3.99	0.83	0.92
chr3	149256419	149256746	4.09	4.39	1.1	0.91
chr3	151968834	151969809	4.93	3.06	1.25	0.94
chr3	156665193	156665478	8.9	5.68	0.77	0.45
chr3	159617281	159618023	3.12	15.43	1.49	1.36
chr3	160379636	160380272	3.31	4	0.8	1.28
chr3	161213581	161213966	6.1	9.26	0.5	1.05
chr3	161642788	161643563	4.1	6.75	0.71	0.67
chr3	165874775	165875023	5.35	6.26	1.4	0.79
chr3	167196764	167197005	4.69	3.99	0.72	0.7
chr3	167952941	167953441	3.71	4.54	0.24	0.22
chr3	168849903	168850206	3.16	3.72	0.26	1.05
chr3	168959670	168960584	6.9	9.58	0.4	0.75
chr3	173719331	173719780	6.61	6.24	0.64	0
chr3	174124957	174125690	3.28	3.61	0.8	0.87
chr3	174287552	174287806	3.65	4.74	1.48	1.21
chr3	175029342	175029576	5.4	9.88	1.33	0.33
chr3	176317036	176328702	11.84	14.11	1.41	0.98
chr3	176362105	176363628	9.65	7.81	0.94	1.28
chr3	177204784	177205002	3.04	10.39	0.94	1.05
chr3	180274722	180274972	3.78	3.69	0.94	0.14
chr3	184240823	184242300	4.05	15.47	1.29	1.4
chr3	184275501	184276624	7.06	6.21	0.42	0.88
chr3	184371909	184372410	5.03	3.65	1.36	0.99
chr3	186772469	186772787	3.27	3.33	0.2	0.9
chr3	188279787	188280039	5.35	6.4	0.78	0.98
chr3	188427739	188427938	4.04	3.54	1.39	0.71
chr3	188957089	188957459	7.26	169.24	0.27	0.66
chr3	193117151	193117353	3.57	4.55	0.63	0.01
chr3	193627018	193627393	4.87	12.15	1.17	0.42
chr3	193869495	193870421	4.92	4.1	0.34	1.25
chr3	195808872	195809147	3.16	4.17	0.17	1.17
chr4	1556311	1557301	3.41	6.41	0.41	0.7
chr4	1659620	1659916	5.05	17.51	0.47	0.65
chr4	2046659	2047280	10.47	4.5	0.75	0.84
chr4	2222433	2223703	3.22	5.99	1.23	1.18
chr4	5218148	5218963	4.36	6.11	1.02	0.76
chr4	6054505	6054802	3.47	3.91	1.1	0.31
chr4	6274126	6275097	3.41	3.65	1.43	1.02
chr4	6663780	6664886	3.42	5.79	0.36	0.3
chr4	6727130	6727392	7.55	295.43	1.12	0.53
chr4	6805725	6806243	17.33	5.98	0.29	1.35
chr4	6811602	6812245	3.3	4	1.25	0.72
chr4	7440964	7441334	4.33	4.48	0.59	1.05
chr4	7460777	7462159	4.23	18.09	0.76	0.89
chr4	17549311	17549814	3.98	11.19	0.56	0.77
chr4	22327439	22327883	7.47	5.31	1.4	1.17
chr4	22474932	22475854	4.42	7.03	0.98	0.85
chr4	22522902	22523542	3.69	4.83	0.94	0.86
chr4	23996057	23996585	4.86	3.07	1.13	0.71
chr4	25805379	25808814	3.11	5.02	1.16	1.36
chr4	25810534	25811994	3.38	6.03	1.19	0.38
chr4	25845690	25846444	3.73	6.48	1.46	1.32
chr4	28116907	28118387	7.1	5.14	0.82	1.49
chr4	28281750	28282823	3.44	5.79	0.68	0.86
chr4	32026204	32027270	3.23	11.94	0.64	0.29
chr4	32118290	32119301	14.31	16.47	0.8	1.12
chr4	35917651	35919055	3.55	3.95	0.86	1.28
chr4	36811065	36812934	5.16	3.27	1.36	0.8
chr4	39436134	39436357	11.86	7.5	0.63	0.66
chr4	42786094	42787090	3.47	3.33	0.47	1.24
chr4	43145691	43147714	5.84	6.63	0.49	1.35
chr4	43458292	43458539	3.05	3.33	1.22	1.47
chr4	44540561	44542413	3.49	4.56	1.32	0.84
chr4	55793014	55794150	3.39	5.99	0.88	0.22
chr4	59091504	59091711	6.07	5.27	0.94	0.09
chr4	61950622	61951356	4.17	3.73	0.79	0.72
chr4	65655696	65658182	6.63	4.73	1.02	1.19
chr4	68339053	68339383	3.62	4.35	1.14	0.88
chr4	72679880	72680156	4.58	9.88	0.7	1.35
chr4	73984391	73986412	3.67	4.76	0.32	0.66
chr4	76379438	76382156	3.85	3.2	1.15	0.78
chr4	78251955	78253648	3.15	5.47	1.07	1.05
chr4	78716221	78716459	6.1	6.63	0.86	1.38
chr4	82666203	82666829	4.18	3.82	0.09	1.05
chr4	82744979	82745761	3.24	5.96	0.51	0.87
chr4	84286296	84286737	4.09	4.13	0.68	0.87
chr4	87525589	87526355	3.14	5	0.75	0.73
chr4	88531501	88534715	5.09	4.06	1.29	1.1
chr4	88539182	88539587	3.85	26.57	0.34	0.19
chr4	88724840	88725604	3.5	3.82	1.23	0.79
chr4	90815571	90817502	4.06	6.49	1.16	0.46
chr4	92352459	92353788	3.02	7.6	1.28	0.93
chr4	92457305	92457765	4.22	4.09	0.78	0.94
chr4	94087471	94087694	3.2	8.38	1.49	0.86
chr4	97461350	97462186	3.3	3.82	0.78	1.26
chr4	99309711	99310953	4.58	9.1	0.94	1.23
chr4	111336839	111337898	3.12	4.65	1.4	1.29
chr4	112253162	112253451	3.4	8.14	1.38	1.05
chr4	112308468	112310253	4.47	14.27	1.19	0.9
chr4	114005807	114006380	3.68	7.2	1.4	0.37
chr4	121264403	121265110	3.26	4.39	1.2	0.95
chr4	132817570	132818430	3.3	6.12	1.32	0.65
chr4	135250212	135250758	3.02	4.17	0.57	0.95
chr4	137420106	137421614	10.46	9.3	0.45	0.57
chr4	138936575	138938396	3.86	3.68	1.38	0.89
chr4	139147461	139147890	6.39	3.39	1.09	1.16
chr4	139214018	139214291	3.34	3.75	0.43	0.53
chr4	141332819	141333828	3.54	18.98	0.19	0.07
chr4	143244692	143244973	4.63	7.06	0.94	0.9
chr4	144768572	144769057	3.34	5.11	0.7	1.23
chr4	150256860	150257290	3.9	17.46	0.32	0.4
chr4	150383701	150384704	4.73	5.46	0.38	0.57
chr4	151620155	151622913	4.39	5.97	0.5	0.81
chr4	151787821	151790301	3.12	3.94	1.32	1.28
chr4	152053788	152054029	3.88	7.9	0.94	0.45
chr4	152074921	152075740	6.05	3.36	1.12	0.73
chr4	152310058	152310641	5.43	3.06	1.31	0.62
chr4	152668612	152668871	5.19	3.99	0.63	1.05
chr4	153531916	153532307	3.36	3.75	1.21	1.42
chr4	153618892	153620511	4.53	3.02	0.59	0.65
chr4	154719031	154719231	4.86	3.71	0.67	0.53
chr4	159614898	159615107	3.04	5.25	0.57	1.05
chr4	160835456	160836447	3.56	5.17	0.64	0.32
chr4	162655911	162656671	3.93	7.04	0.77	0.58
chr4	164113332	164113825	4.73	3.06	0.76	0.39
chr4	169287926	169288336	6.52	3.14	0.31	0.37
chr4	172547755	172549329	4.83	3.04	1.2	0.5
chr4	172707268	172708249	3.5	10.36	0.68	1
chr4	172809036	172809774	5.45	4.13	0.33	0.54
chr4	172983576	172984210	4.09	5.56	0.77	0.62
chr4	173623429	173623906	5.75	3.99	0.5	0.63
chr4	179116357	179116635	13.59	7.66	0.25	0.79
chr4	179164752	179173941	8.5	12.84	1.02	1.11
chr4	185943125	185943416	4.04	4.31	0.42	0.35
chr4	186118163	186119079	4.37	5.06	0.52	0.46
chr4	187077417	187077860	3.46	9.92	0.49	1.37
chr4	187504393	187506160	8.85	10.22	0.5	0.91
chr4	187798109	187799008	3.12	5.8	0.34	0.79
chr4	188282324	188283423	6.73	4.41	0.76	0.65
chr4	188949425	188950341	3.77	4.4	0.45	0.53
chr4	189045598	189048526	4.86	4.18	1.17	1.1
chr5	454821	455147	4.08	3.11	0.75	0.84
chr5	1314907	1316907	4	3.44	1.21	1.12
chr5	1505192	1506693	3.1	3.44	1.13	1.13
chr5	3073233	3073517	8.06	15.56	0.47	0.37
chr5	5782452	5783038	3.8	23.56	1.32	1.4
chr5	6301972	6302837	4.49	7.03	1.3	1.39
chr5	6491171	6492302	4.22	4.31	0.74	1.33
chr5	7146903	7147287	3.37	5.8	0.45	1.05
chr5	7427715	7428319	3.6	8.62	1.04	0.88
chr5	8046345	8047292	3.45	4.38	0.8	0.39
chr5	8258694	8259494	3.35	4.98	0.09	0.37
chr5	10016350	10017105	3	3.19	1.36	0.61
chr5	10046649	10047455	3	3.82	1.05	0.76
chr5	11715211	11715488	3.78	10.86	0.63	0.53
chr5	18671053	18674844	4.05	8.18	1.34	0.93
chr5	22122524	22122940	6.68	6.96	0.47	1.05
chr5	30698248	30698858	15.6	4.33	1.21	0.58
chr5	33540129	33540555	7.63	8.74	1	0.62
chr5	33858888	33860091	4.58	4.57	1.41	1.08
chr5	38094412	38095616	5.7	3.26	1.16	0.9
chr5	41219549	41220522	3.29	3.22	1	0.83
chr5	45181557	45182172	5.07	5.01	1.09	0.72
chr5	55169803	55170255	9.17	9.95	0.16	0.15
chr5	55630174	55630550	3.46	4.23	1.38	0.94
chr5	59491964	59492218	4.58	3.09	0.52	1.05
chr5	60860111	60860359	3.04	17.64	0.78	0.53
chr5	61169318	61169675	5.1	10.58	0.32	0.24
chr5	63495092	63495387	15.8	4.31	0.62	0.45
chr5	68026658	68026867	3.67	3.82	1.4	0.86
chr5	71805765	71807088	3.83	4.2	1.05	0.64
chr5	72559991	72561293	3.33	3.14	1.34	1
chr5	75669263	75669723	5.65	3.5	0.66	0.22
chr5	76873632	76876689	6.47	4.28	0.85	0.97
chr5	77904572	77905187	3.35	4.66	0.89	0.98
chr5	78835195	78835552	5.45	4.48	1.26	1.3
chr5	80249482	80250337	4.39	3.29	1.42	1.2
chr5	81451455	81451732	4.06	3.65	0.37	1.05
chr5	84347702	84348680	3.12	3.54	0.37	1.14
chr5	87163621	87164375	3.86	16.75	0.75	1.2
chr5	87752161	87752361	3.2	15.56	0.63	1.4
chr5	87924378	87925003	3.85	7.72	0.94	0.64
chr5	88897204	88898984	3.54	3.57	0.33	1
chr5	89075767	89076150	3.98	3.51	0.6	0.62
chr5	94027373	94028092	3.47	3.74	0.77	0.72
chr5	95172085	95175491	3.72	5.21	1.47	1.29
chr5	95438600	95441550	4.15	6.62	1.17	1.15
chr5	95474575	95474814	3.06	4.43	0.94	0.96
chr5	96150043	96150567	4.4	6.2	0.41	0.42
chr5	96876335	96876614	4.4	10.53	1.03	0.88
chr5	98527885	98528128	6.76	3.07	0.24	0.37
chr5	101995303	101996315	8.28	10.74	0.89	0.8
chr5	102114304	102115055	4.17	6.9	1.15	0.92
chr5	106158123	106158829	4.55	10.44	1.01	0.22
chr5	107025803	107026761	4.59	4.37	0.51	0.5
chr5	107459910	107461721	3.19	3.29	1.1	1.47
chr5	107817340	107818193	4.21	7.6	0.25	1.15
chr5	108692856	108693058	3.73	4.58	0.4	0.74
chr5	109601756	109602124	10.92	5.11	0.62	1.11
chr5	112846634	112846916	4.64	5.75	0.43	0.58
chr5	113289780	113290623	3.29	3.73	0.74	1.23
chr5	114354025	114357083	3.06	3.94	1.03	1.38
chr5	117454617	117456171	20.88	11.28	1.46	0.76
chr5	118530894	118531286	11.02	11.36	0.61	0.63
chr5	119445600	119445917	3.66	5.97	0.94	0.51
chr5	120760235	120763126	3.87	5.49	0.76	0.43
chr5	121969715	121969915	4.86	4.13	1.08	1.05
chr5	124308077	124309357	4.22	3.2	1.27	1.43
chr5	124664714	124665060	5.85	3.31	0.62	1.13
chr5	126009051	126010585	3.12	6.24	0.83	1
chr5	126139689	126140508	3.55	5.43	0.8	1.05
chr5	130402809	130403526	6.13	7.03	0.51	0.77
chr5	130897706	130898107	7.88	3.88	0.38	0.64
chr5	133922074	133922350	5.81	5.27	1.28	0.67
chr5	134019457	134020512	3.07	5.17	1.39	0.9
chr5	136097883	136098334	3.4	4.2	1.08	1.05
chr5	136447720	136448197	3.54	3.99	0.73	0.77
chr5	139052430	139053688	3.66	5.27	0.78	1
chr5	143173486	143174298	4.29	3.94	0.94	1.45
chr5	144593990	144595479	3.86	3.72	0.9	0.72
chr5	146330499	146332034	5.28	5.67	1.34	0.99
chr5	147466392	147469589	3.81	4.76	1.04	1.03
chr5	147559176	147564057	8.95	4.52	1.3	1.21
chr5	147572783	147575457	3.63	3.6	0.77	1.33
chr5	151287951	151288447	3.65	4.43	0.75	0.58
chr5	151326043	151326470	7.1	14.81	0.69	0.72
chr5	152566993	152567239	3.27	4.28	1.1	1.18
chr5	157638124	157638532	5.18	5.87	0.89	0.41
chr5	160345054	160345466	18.99	3.04	1.35	1.26
chr5	161108271	161108533	10.11	32.71	1.2	0.37
chr5	166342060	166343315	4.16	3.38	1.43	1.42
chr5	168920130	168920937	5.92	4.46	1.22	0.86
chr5	169457530	169458716	3.83	8.54	0.61	1.39
chr5	172048292	172049938	5.79	3.09	1.13	1.03
chr5	172448949	172449498	3.8	5.87	1.44	1.2
chr5	175093159	175093945	4.72	9.12	0.45	0.96
chr5	175131039	175131658	5.49	6.77	0.61	0.58
chr5	178223120	178224707	4.46	5.9	0.77	1.08
chr5	178619120	178620277	3.33	5.29	0.6	1.45
chr5	180589295	180592075	5.87	10.4	0.58	1.32
chr6	1925696	1925971	3.62	11.36	0	0.39
chr6	3820542	3822438	3.63	6.9	1.15	1.26
chr6	4168855	4170526	3.24	3.79	0.8	0.66
chr6	4425984	4427487	3.24	5.54	1.28	1.26
chr6	4870086	4870368	3.93	7.15	0.32	1.44
chr6	5303291	5303797	4.74	3.8	0.47	1.49
chr6	5743486	5743900	5.01	4.39	0.78	0.01
chr6	6727960	6728661	3.89	4.88	0.53	1.25
chr6	7161828	7162214	3.62	3.97	0.7	0.65
chr6	8271811	8272082	3.17	9.88	0.94	1.44
chr6	9788886	9789103	6.68	3.22	0.63	0.43
chr6	10612550	10613986	7.06	5.04	1.27	1.15
chr6	10659288	10660850	6.27	4.82	1.1	0.97
chr6	11086983	11087802	5.19	12.05	1.18	1.26
chr6	11153918	11155130	4.57	6.4	1.39	1.25
chr6	12876798	12877484	3.55	8.46	0.45	1.13
chr6	13859716	13860787	6.92	10.59	0.8	1.32
chr6	14005002	14005770	3.51	3.09	0.76	0.6
chr6	14016421	14018566	7.87	5.34	1.05	1.18
chr6	15033438	15033807	3.4	5.08	0.66	0.55
chr6	15674736	15675115	4.63	3.66	0.89	0.79
chr6	16884617	16884947	4.6	3.65	0.94	0.79
chr6	17580248	17581146	6.04	4.54	0.38	1.05
chr6	20032173	20032818	9	6.75	0.68	0.27
chr6	20160175	20160431	3.18	11.85	0.88	0.84
chr6	20242353	20242801	3.98	4.65	1.05	1.37
chr6	22189881	22191022	4	5.73	0.74	0.93
chr6	24571350	24571707	3.4	4.21	0.51	1.14
chr6	25881922	25882687	3.44	14.29	0.44	1.05
chr6	27302210	27304291	6.82	5.72	1.45	1.23
chr6	27575582	27576195	4.31	4.19	0.49	1.05
chr6	27761432	27763316	14.98	10.06	1.19	1
chr6	28469251	28470080	7.12	7.94	0.35	0.51
chr6	29235127	29236309	3.31	5.41	0.96	1.02
chr6	33946215	33946695	3.68	16.21	1.32	0.59
chr6	36567487	36567793	3.25	3.86	1.33	1.43
chr6	36582836	36584262	3.56	4.21	1.1	0.49
chr6	40377896	40378130	3.4	7.8	0.18	0.84
chr6	40917699	40919359	3.72	3.81	1.38	1.07
chr6	42192563	42194497	4.59	4.45	1.05	0.94
chr6	42241433	42242941	4.91	3.57	0.36	0.61
chr6	42703858	42705276	5.89	9.37	0.7	0.57
chr6	47701078	47701312	3.46	3.6	0.68	0.46
chr6	48919146	48920050	3.83	5.46	0.7	0.53
chr6	49796574	49797356	4.09	3.47	0.79	0.88
chr6	49949365	49950295	3.83	10.73	0.94	0.98
chr6	49968686	49969208	6.1	4.94	0.29	0.97
chr6	52959788	52962314	4.37	5.82	0.76	0.86
chr6	55144407	55145787	3.96	5.05	0.34	0.7
chr6	56740713	56742863	3.36	5.08	1.12	0.76
chr6	57028593	57029456	3.46	4.88	1.4	1.27
chr6	64261836	64263157	3.79	6.54	1.27	1.23
chr6	68186963	68187445	3.83	4.09	1.46	1.28
chr6	68628110	68628736	3.16	3.52	0.97	0.73
chr6	68814475	68815754	3.96	4.66	1.08	1.34
chr6	73451155	73452500	5.37	6.32	1.06	0.91
chr6	73523385	73524249	6.63	4.15	1.28	0.9
chr6	73963104	73963336	3.49	4.74	1.12	1.4
chr6	75290209	75291111	3.28	6.31	0.75	0.98
chr6	76466230	76466688	4.41	10.14	1.49	1.34
chr6	77173732	77174080	4.25	3.91	0.94	0.6
chr6	77568173	77568903	3.45	11.21	0.23	0.66
chr6	80223859	80224892	3.14	3.33	1.31	0.94
chr6	80497087	80498297	3.78	6.56	1.09	1.36
chr6	81093067	81093857	3.35	3.72	1.17	0.73
chr6	83050708	83050958	3.41	3.51	0.94	1.05
chr6	83633442	83634084	12.13	3.44	1.17	1.05
chr6	84217564	84218431	3.29	6.24	0.69	0.65
chr6	88532087	88532822	3.55	4.36	1.37	1.02
chr6	89021208	89023282	3.43	4.96	0.74	0.66
chr6	89509390	89509636	4.69	7.25	0.75	0.53
chr6	89896279	89898070	3.47	5.47	1.25	1.13
chr6	89929598	89930047	3.4	3.98	0.34	0.99
chr6	93801002	93801499	3.07	8.55	0.8	1
chr6	106853740	106854133	3.71	9.74	0.72	0.62
chr6	107502915	107504604	3.51	3.57	1.32	1.44
chr6	110378442	110379542	3.76	3.63	0.26	0.88
chr6	111934275	111935107	4.27	3.16	1.48	0.76
chr6	113004280	113004978	7.34	5.61	1.02	0.6
chr6	113007290	113007619	4.75	4.52	1.31	0.96
chr6	114379146	114380442	3.34	4.51	1.43	1.01
chr6	116501010	116501563	3.07	3.83	1.3	0.99
chr6	121104955	121106325	5.81	5.53	0.43	0.64
chr6	121686350	121686737	8.11	3.53	0.21	0.58
chr6	124887789	124888085	4.08	12.98	0.6	1.05
chr6	125219315	125219891	3.38	3.73	0.71	0.31
chr6	125279973	125281060	5.89	3.54	0.58	1.37
chr6	125357143	125357490	8.76	5.69	0.07	0.84
chr6	125576960	125577255	3.41	5.27	1.31	1.26
chr6	132767901	132768393	14.46	20.72	0.6	0.57
chr6	139175710	139175975	4.36	3.33	1.17	1.29
chr6	142017163	142017705	3.82	3.88	0.94	0.95
chr6	144976600	144977899	5.46	4.46	0.98	0.82
chr6	145898859	145899113	5.43	6.34	0.38	0.79
chr6	151087684	151087914	4.04	7.4	1.36	0.71
chr6	152717356	152717812	3.65	5.7	0.58	1.26
chr6	157668066	157668297	8.06	4.42	0.59	0.82
chr6	161163881	161164482	3.58	5.32	1.31	1.05
chr6	165850139	165850548	5.29	9.61	0.16	1.44
chr6	166352034	166352457	5.67	3.52	0.88	1.05
chr6	167248050	167249810	3.17	3.54	1.18	0.75
chr6	167796417	167796768	3.04	8.56	0.16	1.15
chr6	168034463	168036628	3.87	3.81	0.73	0.82
chr6	169961791	169962701	8.86	32.39	0.19	1.18
chr6	170372683	170373376	3.33	3.88	1.48	0.77
chr7	3089747	3089954	3.05	4.82	1.24	0.42
chr7	3157850	3158045	5.05	3.96	0.84	0.22
chr7	5388980	5389683	7.59	8.59	0.41	0.49
chr7	7131284	7131581	8.57	3.06	1.49	0.79
chr7	7136174	7138060	4.13	3.96	0.79	1.28
chr7	7954677	7955568	4.43	3.02	0.62	0.93
chr7	11128277	11129105	4.22	3.79	0.73	1.11
chr7	12067787	12068775	4.72	3.16	1.44	1.32
chr7	15402811	15403087	10.07	4.81	1.08	0.63
chr7	17489099	17489430	4.09	4.31	1.01	1.05
chr7	18513600	18513869	6.68	211.3	0.83	0.41
chr7	20865478	20866294	4.31	3.04	1.03	0.65
chr7	24336102	24339287	3.68	6.4	0.73	1.41
chr7	24388943	24389395	3.26	3.17	0.81	0.33
chr7	25831114	25832308	4.8	3.48	1.42	1.13
chr7	26084413	26084818	3.5	3.64	0.54	0.99
chr7	30323940	30326678	3.28	3.54	1.09	0.89
chr7	32119527	32119886	4.84	4.1	0.63	0.13
chr7	32318231	32319233	7.5	6.9	0.66	0.72
chr7	36441177	36442136	3.38	3.29	0.56	0.63
chr7	36946388	36946763	3.85	4.15	0.3	0.54
chr7	37563393	37563923	3.17	3.33	1.25	0.58
chr7	39216800	39217059	5.27	6.14	1.12	0.84
chr7	39423020	39423510	6.49	18.33	0.88	1.32
chr7	41711326	41712043	5.09	4.86	1.33	1.27
chr7	41821776	41822671	3.07	3.93	1.06	0.67
chr7	43093942	43094788	3.77	7.25	1.15	0.96
chr7	43462065	43462294	3.67	5.08	1.31	0.81
chr7	44630504	44632464	5.31	3.44	0.94	1.45
chr7	44635703	44636470	3.94	4.15	0.5	0.45
chr7	48176400	48177130	4.36	4.28	0.97	1.1
chr7	48299835	48301865	4.8	3.62	1.22	1.3
chr7	49486958	49487554	4.23	12.12	0.32	1.49
chr7	50092720	50093231	45.51	8.23	1.14	0.42
chr7	51108803	51109068	3.27	3.99	1.01	0.68
chr7	53114231	53114561	4.94	3.88	0.87	1.31
chr7	54158577	54159689	3.98	4.22	0.85	0.77
chr7	82024757	82025055	15.1	3.15	1.18	0.24
chr7	83413867	83414363	5.69	3.99	0.24	0.96
chr7	83604174	83604393	5.07	5.3	0.32	0.27
chr7	83629115	83630124	5.29	3.73	0.69	1.1
chr7	83831977	83836208	3.69	4.04	1.01	0.56
chr7	83849603	83850284	5.38	5.89	0.58	1.33
chr7	87739237	87740674	3.64	7.51	0.72	0.77
chr7	95395754	95398058	11.02	9.54	0.76	0.4
chr7	96585199	96585605	3.34	5.96	1.07	1.05
chr7	99252056	99253048	4.1	3.01	1.1	1.25
chr7	100174423	100174733	3.45	7.15	0.38	0.44
chr7	106952776	106953057	5.75	5.68	1.24	0.75
chr7	109587613	109598423	7.7	12.87	0.99	0.91
chr7	112677675	112678054	3.2	16.12	1.09	0.11
chr7	116442507	116442744	8.9	337.49	0.38	0.17
chr7	116592661	116593610	3.94	8.42	0.77	0.71
chr7	118931175	118932752	4.34	7.35	1.25	1.09
chr7	122802184	122802506	3.14	4.32	0.94	0.49
chr7	124262656	124265041	3.29	4.08	1.04	0.97
chr7	124275371	124276111	4.18	4.44	1.14	1.47
chr7	125505028	125505943	3.13	4	1.01	0.98
chr7	128211868	128212559	5.65	8.82	1.11	1.14
chr7	128247138	128247529	3.74	6.06	0.94	1.32
chr7	132075881	132076180	5.61	3.75	1.05	1.43
chr7	132169850	132170052	8.68	7.9	1.31	0.53
chr7	133187130	133188342	3.89	4.24	0.59	0.7
chr7	133195909	133198452	4.19	5.9	0.58	0.95
chr7	133582699	133583100	3.16	18.8	1.36	1.05
chr7	133668976	133669509	6.79	3.25	1.48	1.4
chr7	137843940	137845090	4.85	3.17	1.35	1.3
chr7	140205469	140206064	3.04	4.09	0.51	0.66
chr7	144384381	144384738	3.53	3.99	1.07	0.62
chr7	144565616	144566032	4.33	5.46	0.6	0.99
chr7	151175971	151176737	4.73	3.7	0.57	1.13
chr7	155220057	155220798	3.27	4.61	1.21	1.05
chr8	592266	593077	8.18	10.25	1.46	0.37
chr8	908071	909316	3.04	3.89	0.71	0.92
chr8	9148934	9149231	7.35	6.59	0.25	1.47
chr8	12938402	12938953	3.66	5.76	0.29	0.81
chr8	15690397	15690901	4.59	15.84	0.97	0.27
chr8	15955417	15956319	6.24	16.27	0.49	0.99
chr8	16027755	16028158	3.46	4.1	0.62	1.05
chr8	19415416	19415654	5.52	3.22	1.12	0.03
chr8	20231734	20232552	5.24	3.4	1.26	1.28
chr8	21272274	21272732	7.69	21.39	0.25	0.34
chr8	21913059	21913386	3.4	4.48	1.4	1.43
chr8	24263616	24264579	3.72	3.41	1.18	1.38
chr8	27386591	27386837	5.52	4.43	1.36	1.12
chr8	32306541	32306803	4.54	7.9	0.51	1.05
chr8	34955608	34955984	6.09	15.79	1.28	0.66
chr8	35889496	35889834	9.71	15.56	1.32	0.84
chr8	36626032	36626380	6.79	5.02	0.24	0
chr8	37904087	37904564	4.47	3.41	1.12	1.1
chr8	40586009	40586211	3.06	4.48	0.75	0.77
chr8	42003255	42003658	4.71	9.04	0.59	0.48
chr8	42743997	42744588	3.02	3.69	0.54	0.69
chr8	48818979	48819752	4.28	3.77	1.37	1.34
chr8	50056058	50057668	4.41	3.87	0.66	0.76
chr8	51857453	51857843	4.05	7.9	0.38	1.05
chr8	52123621	52124015	4.94	5.16	0.66	1.47
chr8	55982492	55983174	4.52	3.5	1.38	1.46
chr8	56124529	56124840	4.42	3.96	1.12	1.4
chr8	63390079	63390403	3.31	7.94	0.4	1.43
chr8	67194579	67195481	3	3.33	0.84	0.76
chr8	67406906	67408370	3.34	4.25	1.13	1.05
chr8	69437547	69437903	3.01	4.75	1.4	0.62
chr8	70365760	70366131	4.96	4.25	1.04	0.73
chr8	71205272	71206039	4.09	3.48	0.86	0.79
chr8	71591800	71592439	3.49	3.71	1.4	1.3
chr8	72686608	72688087	5.6	4.27	1.39	1.47
chr8	72943791	72944087	4.24	3.65	0.5	1.43
chr8	72993522	72994452	4.57	3.33	1.12	1.36
chr8	73145405	73146638	3.55	4.61	0.64	0.65
chr8	73814027	73814273	9.89	3.23	1.45	1.37
chr8	74337215	74338455	3.08	4.4	1.07	1.27
chr8	74558127	74558640	3.36	9.48	1.14	0.53
chr8	75193050	75193972	13.34	4.87	1.46	0.74
chr8	75308268	75310421	3.08	7.61	1.27	1.27
chr8	78206655	78206987	3.07	4.39	0.7	0.42
chr8	79141850	79142450	6.12	5.93	1.44	1
chr8	81667711	81667996	4.07	4.52	0.94	0.7
chr8	81674206	81675574	4.1	3.95	0.67	1.21
chr8	83622985	83623359	3.49	5.96	0.09	0.68
chr8	84427839	84428177	4.45	4.92	0.01	0.66
chr8	86062776	86063849	3.12	3.54	1.44	0.91
chr8	86512218	86512488	3.06	6.4	1.12	0.58
chr8	88525270	88525836	6.32	11.19	0.88	0.63
chr8	89374234	89374515	3.78	9.74	1	1.47
chr8	89631033	89631511	7.35	5.43	0.77	0.58
chr8	90298054	90298621	4.59	3.37	0.42	1.16
chr8	90578262	90581467	3.05	4.63	1.34	0.88
chr8	90938941	90940192	3.48	8.6	0.94	0.66
chr8	91033845	91035259	3.37	4.18	1.02	1.34
chr8	93086536	93086851	3.47	5.8	1.17	0.84
chr8	95755852	95756369	4.45	6.37	0.8	0.58
chr8	102060244	102060815	3.57	4.61	1.37	1.24
chr8	102527600	102529612	3.43	3.89	0.92	1.02
chr8	106126266	106127543	4.22	4.41	0.57	0.66
chr8	111805142	111806171	3.64	3.51	1.29	0.54
chr8	111916206	111917845	5.39	9.55	0.36	0.61
chr8	114646686	114647100	5.34	9.7	1.31	0.06
chr8	115326809	115327362	3.8	3.86	0.84	1.05
chr8	115841583	115841822	4.86	3.84	1.09	0.5
chr8	117370022	117371003	7.57	6.14	0.18	1.37
chr8	118256953	118258094	3.15	6.46	1.26	1.35
chr8	119691999	119692332	3.14	3.4	0.44	0.73
chr8	123489326	123490263	3.67	3.9	1.4	0.84
chr8	124715663	124716518	4.57	8.26	1.05	1.5
chr8	124739917	124740178	5.34	3.09	0.73	0.21
chr8	127965294	127965572	4.28	3.27	0.64	0.71
chr8	129121355	129121965	4.87	7	1.17	1.32
chr8	130045570	130046373	3.63	3.44	0.71	1.42
chr8	133039900	133041043	3.16	9.1	0.61	1.33
chr8	133474707	133474952	3.2	5.93	1.24	1.26
chr8	133532764	133533617	17.9	4.85	0.89	0.4
chr8	133633383	133634983	3.21	3.15	0.87	1.2
chr8	135274229	135274625	3.49	6.26	0.19	1.44
chr8	140273295	140274133	3.07	3.45	0.74	0.75
chr8	142464195	142464783	4.46	20.05	0.94	0.46
chr8	143737644	143741010	4.85	5.01	0.47	1.49
chr8	144052065	144052393	3.82	4.65	0.48	0.71
chr9	2194426	2195050	5.18	3.73	1.04	1.05
chr9	3826118	3826396	7.24	11.36	0.47	0.73
chr9	4514296	4516016	3.33	11.12	0.37	1.01
chr9	5326579	5327905	4.36	12.18	0.81	1.19
chr9	6632539	6633111	5.18	3.5	0.88	0.94
chr9	10208040	10208933	11.18	4.94	0.23	0.83
chr9	13858618	13859647	3.56	7.21	1.26	1.36
chr9	17722949	17723433	6.6	6.47	0.62	0
chr9	17810822	17811147	9.17	16.1	0.17	0.84
chr9	19504760	19505125	3.34	3.75	0.8	1.43
chr9	19551123	19551480	4.98	4.47	0.8	0.44
chr9	19656728	19656939	3.05	5.55	1.17	0.22
chr9	20660608	20662585	5.64	4.69	0.45	0.59
chr9	20912458	20912903	3.67	3.29	1.33	1.05
chr9	23288567	23288948	6.11	3.33	1.31	0.73
chr9	23677547	23677952	3.4	3.99	1.19	1.05
chr9	24380954	24381842	4.65	7.44	1.4	0.5
chr9	26152100	26153275	4.42	4.86	0.56	0.7
chr9	33777444	33778005	13.09	18.73	0.6	0.17
chr9	35861398	35861664	7.69	3.41	0.24	0.49
chr9	36772828	36773543	4.1	3.19	0.88	1.22
chr9	36790926	36791610	3.44	4.35	0.56	0.99
chr9	37565766	37566667	3.6	3.86	0.56	1.44
chr9	42802223	42807195	4.72	3.34	0.82	0.68
chr9	69499705	69500100	5.4	3.86	1.05	0.77
chr9	70802784	70803840	3.01	3.7	1.17	1.35
chr9	71984254	71986312	3.33	4.41	1.26	1.16
chr9	74374679	74375543	3.07	5.56	1.11	1.24
chr9	75470411	75472947	4.01	4	1.31	1.28
chr9	78200950	78201515	3.88	8.23	1.22	0.38
chr9	79245051	79246704	3.47	5.72	0.68	1.08
chr9	84694132	84694335	5.07	31.46	0.94	0.33
chr9	85722921	85723955	4.06	8.96	1.3	1.27
chr9	86083198	86083693	4.33	4.11	1.43	1.39
chr9	86735329	86735560	3.73	7.58	1.14	0.67
chr9	86898788	86900049	7.46	4.35	1.2	1.03
chr9	89905639	89905901	9.35	3.99	1.45	0.88
chr9	89949571	89950108	4.09	3.06	0.83	0.69
chr9	90166336	90167169	3.35	7.29	0.66	0.58
chr9	90219312	90220222	7.74	13.7	1.03	0.38
chr9	90995734	90996720	4.61	3.19	0.76	1.14
chr9	92679587	92680058	6.8	4.81	1.28	0.97
chr9	93568965	93569291	3.54	3.15	0.77	1.31
chr9	94843148	94843578	4.36	3.54	0.84	0.7
chr9	96025965	96026808	5.46	6.97	1.22	0.98
chr9	96219361	96219598	8.9	5.27	1.31	0.17
chr9	100142494	100147317	3.88	6.15	1.11	1.09
chr9	101375860	101376299	4.59	3.65	1.04	0.88
chr9	105515621	105516389	5.71	4.31	0.78	0.93
chr9	108333185	108334019	3.62	5.45	0.42	0.62
chr9	109410009	109410823	7.92	5.42	0.85	1.42
chr9	110172514	110173788	6.48	19.42	1.49	0.84
chr9	112395087	112395712	3.54	9.42	0.5	0.59
chr9	113129719	113129983	4.04	3.25	0.65	0.81
chr9	113794427	113794878	4.55	4.74	0.06	0.73
chr9	114667293	114667605	3.4	3.99	0.24	0.43
chr9	116658493	116658903	5.88	8.19	1.37	1.11
chr9	116781559	116782428	3.96	5.68	0.9	1.14
chr9	117085155	117085525	4.86	3.42	0.98	0.89
chr9	119533451	119534427	3.21	9.21	1.25	0.87
chr9	121003730	121004340	4.74	6.43	0.2	0.19
chr9	121690685	121691374	3.49	3.99	1.32	1.05
chr9	123000526	123000741	4.28	5.49	0.94	1.35
chr9	124452883	124453783	10.36	6.81	0.39	0
chr9	124578138	124578481	3.07	25.31	0.94	1.13
chr9	128415696	128416864	4.51	5.81	1.06	1.15
chr9	132213890	132214672	4.47	3.05	1.35	1.44
chr9	133674573	133675634	3.25	5.92	0.98	0.84
chr9	135671760	135672432	3.04	8.29	0.26	0.55
chr9	136016278	136016683	3.91	3.71	1.06	1.24
chr9	136531998	136532285	4.4	4.93	0.61	0.74
chrX	1465695	1466725	4.96	4.73	1.35	0.98
chrX	6648434	6649100	8.71	5.45	1.4	0.53
chrX	7660885	7661201	4.58	4.23	0.82	0.27
chrX	8108701	8109526	3.81	3	0.85	0.44
chrX	8886173	8886746	5.4	4.52	1.11	0.81
chrX	11101846	11102100	4.08	5.16	0.36	0.3
chrX	13022315	13023889	3.4	4.58	1.37	0.96
chrX	13794409	13794626	3.36	3.46	1.35	0.47
chrX	13874630	13874853	4.06	463.67	1.25	1.2
chrX	16082583	16082887	3.4	3.98	0.75	0.57
chrX	16445872	16446469	3.75	6.84	0.58	1.46
chrX	16739376	16739588	4.04	3.44	1.45	0.66
chrX	19290704	19291473	3.23	3.26	0.94	1.2
chrX	19747161	19748083	4.68	4.8	0.53	1.05
chrX	20210649	20210943	3.16	8.56	1.15	0.75
chrX	22117204	22118694	4.19	3.35	0.72	0.75
chrX	23108296	23108590	3.71	3.91	0.7	0.84
chrX	23974430	23974960	3.72	3.51	1.34	1.33
chrX	24064773	24065231	3.3	3.75	0.94	0.77
chrX	24656020	24656510	5.38	3.99	0.66	0.92
chrX	28843633	28844566	3.92	6.16	0.8	0.74
chrX	28966403	28967240	6.57	5.2	1.46	1.34
chrX	30181608	30182633	5.71	5.1	0.94	0.74
chrX	31580698	31581183	6.93	6.24	1.03	1.46
chrX	32533644	32534273	3.12	3.66	0.7	1.05
chrX	32538122	32540118	3.6	4.34	1.44	0.72
chrX	34551412	34553239	3.61	4.07	1.24	1.13
chrX	34757552	34757802	9.57	3.09	0.63	0.92
chrX	36999765	37000593	4.3	6.27	1.13	1.35
chrX	37896310	37896672	3.46	7.4	1.4	0.98
chrX	43527268	43527817	3.35	5.66	0.73	0.44
chrX	44957541	44958304	3.58	3.93	1.49	0.21
chrX	54387141	54387340	3.65	3.09	0.48	1.4
chrX	63470015	63470224	3.36	4.38	1.25	0.41
chrX	65821523	65822630	5.33	6	0.21	1
chrX	68985201	68985813	3.26	8.46	1.4	0.66
chrX	69268309	69268531	4.54	4.76	1.17	0.31
chrX	71951757	71952800	3.62	3.23	0.68	0.81
chrX	75334348	75334636	7.92	274.4	0.52	1.15
chrX	82278492	82279239	4.71	4.72	1.4	0.7
chrX	84008995	84009258	3.04	6.4	0.54	1.18
chrX	84255370	84256118	4.6	6.16	0.44	0.84
chrX	86978838	86979723	3.98	10.19	0.13	1.05
chrX	95079597	95080968	3.07	3.68	0.74	0.9
chrX	97862648	97863467	4.09	3.99	1.4	1.36
chrX	98108203	98108934	4.2	6.45	1.4	1.13
chrX	98573228	98579167	5.04	9.72	0.6	0.78
chrX	100113991	100116129	3.22	4.41	1.05	1.3
chrX	103765205	103767695	4.07	3.08	1.23	1.28
chrX	104309667	104309944	3.06	3.06	0.59	0.53
chrX	104795211	104796214	3.64	5.59	0.35	0.91
chrX	104811501	104812118	5.6	4.66	0.41	1.48
chrX	105226096	105228538	3.03	5.11	0.94	0.7
chrX	105494819	105497111	3.08	7.37	1.07	0.8
chrX	108578059	108578362	5.61	11.68	1.17	1.26
chrX	109890835	109891357	4.09	5.64	0.99	1.05
chrX	113479316	113479559	3.98	4.56	0.73	0.6
chrX	114037109	114051524	15.21	13.88	1.38	0.99
chrX	114108599	114109425	5.29	7.67	0.79	1.35
chrX	115982771	115983931	4.48	6.66	0.6	0.42
chrX	116551877	116552541	7.07	3.46	0.47	0
chrX	121775113	121775344	10.01	3.82	0.7	1.05
chrX	122196427	122196920	5.88	6.63	1.32	0.38
chrX	127943005	127943972	3.07	3.33	0.94	0.37
chrX	129336562	129338378	8.3	11.91	1.46	0.88
chrX	130497824	130498089	6.68	6.59	0.47	0.49
chrX	131104835	131105045	4.69	4.36	1.09	0.82
chrX	131163669	131164019	3.53	5.3	0.43	1.05
chrX	132472231	132472638	3.55	13.16	0.94	1.4
chrX	133261538	133261846	5.6	7.94	0.47	0.71
chrX	133838779	133839213	3.29	8.98	0.88	1.35
chrX	134670404	134670884	5.31	3.46	0.7	0.82
chrX	137742887	137743911	3.04	4.2	0.84	0.8
chrX	139191623	139192899	5.21	4	1.29	0.5
chrX	147681781	147682244	5.27	3.2	0.56	1.05
chrX	153766097	153766711	8.71	6.77	1.26	0.79
chrX	153816228	153816551	3.04	8.3	0.14	0.43
chrX	155047184	155047533	6.88	7.13	0.85	1.4

## Sheet: Table S6
Table S6. List of chimpanzee-specific H3K4me3 peaks (in hg38 cordinate)
			ChIP enrichment (ChIP/input)
chromosome	start	end	human-1	human-2	chimp-1	chimp-2
chr1	1134786	1135153	1.17	0.86	3.23	3.66
chr1	2628335	2629911	1	1.45	6.08	10.14
chr1	2641594	2643939	0.64	1.46	14.01	9.45
chr1	2840032	2840386	1.37	1.19	3.52	3.15
chr1	3020788	3022027	1.27	0.63	3.19	4.35
chr1	3065920	3070174	1.07	0.92	8.75	7.35
chr1	3993531	3993904	0.88	1.33	19.47	5.22
chr1	4033152	4035156	0.97	1.07	6.58	3.41
chr1	4068416	4071944	0.57	0.99	3.85	3.57
chr1	4213043	4213879	0.33	1.42	4.43	4.9
chr1	4402267	4402444	0.22	1	20.35	53.78
chr1	4961171	4961390	0.08	0.6	6.39	6.76
chr1	5238333	5238745	0.01	0.03	3.19	3.04
chr1	5698789	5699319	0.25	1.19	3.22	3.01
chr1	7748854	7749594	1.06	1.19	3.87	4.38
chr1	7951727	7952033	1.41	0.94	15.22	12.21
chr1	12302856	12303569	0.7	1.25	3.61	4.72
chr1	14550987	14552782	1.09	0.76	4.6	4.21
chr1	14659340	14660336	1.35	1.24	3.3	3.76
chr1	14723280	14725358	1.03	1.25	3.09	3.83
chr1	14790857	14791131	1.03	0.95	3.98	4.15
chr1	14887792	14888365	0.69	0.54	3.11	3.38
chr1	16266444	16268887	0.95	1.31	6.73	4.5
chr1	17061660	17062109	0.66	0.69	3.41	11.43
chr1	17832798	17833285	1.48	1.13	10.61	3.15
chr1	17940150	17940341	0.35	0.73	4.02	3.44
chr1	18126428	18126725	0.88	0.7	3.98	4.84
chr1	18144085	18144265	0.24	0.01	79.33	11.28
chr1	18722179	18722772	1.48	1.33	5.54	4.77
chr1	18732812	18733161	1.37	1.04	3.71	3.77
chr1	18906892	18908300	1.42	1.08	4.5	3.13
chr1	22068717	22068982	1.1	1.33	4.02	3.65
chr1	23499619	23499997	0.32	1.13	20.01	7.25
chr1	24197738	24198028	0.87	1.33	6.7	4.17
chr1	24581638	24582283	1.46	1.06	4.93	6
chr1	25145960	25146327	0.82	1.04	5.44	4.35
chr1	27303375	27303651	0.79	0.72	4.16	4.58
chr1	27436044	27436649	1.37	0.67	4.93	4.71
chr1	28814494	28816849	1.5	1.19	3.64	4.93
chr1	31000075	31000682	1.4	1.26	3.44	3.15
chr1	31016948	31017428	0.84	0.99	3.26	3.44
chr1	32545296	32545694	0.71	1.11	4.55	8.13
chr1	32975917	32976381	0.93	0.58	13.7	5.51
chr1	33137723	33138340	1.49	1.33	3.37	5.1
chr1	35302485	35302656	0.38	0.73	3.7	4.63
chr1	35715802	35715983	0.69	0.67	4.62	8.01
chr1	37051818	37053217	0.53	1.44	3.77	3.34
chr1	37078718	37078928	1.46	1.14	6.74	4.15
chr1	38466562	38467070	0.93	0.7	22.12	6.12
chr1	39193269	39193850	1.43	0.8	6.82	3.05
chr1	42825275	42825455	0.26	1.07	10.47	3.13
chr1	44460586	44460803	1.46	0.3	9.11	6.68
chr1	46262043	46263359	0.63	0.83	3.2	3.7
chr1	50197452	50198025	0.75	1.33	3.07	3.52
chr1	50451364	50451882	0.57	0.62	3.25	3.21
chr1	54096636	54097766	0.75	1.1	3.8	3.96
chr1	55072620	55073621	0.89	1.33	3.7	3.23
chr1	56343094	56343692	0.81	1.2	3.55	3.53
chr1	57530966	57531684	0.49	1.05	5.53	4.32
chr1	58964863	58966816	1.2	0.42	3.2	5.33
chr1	59186903	59187917	0.82	0.75	4.22	4.68
chr1	60433170	60433360	0.42	1.14	6.93	212.1
chr1	60938478	60938718	0.97	1.11	5.37	6.68
chr1	61013114	61013817	0.86	0.94	3.73	4.13
chr1	62974677	62975219	1.19	0.69	3.78	5.05
chr1	65352537	65352935	1.27	1.46	3.03	7.5
chr1	65497562	65499457	1.22	0.47	3.63	5.4
chr1	69535511	69535680	1.45	0.57	3.26	212.1
chr1	70607864	70608512	0.51	0.64	3.93	4.51
chr1	71894332	71894538	0.56	1.33	6.13	5.92
chr1	72165299	72165554	1.03	1.33	5.56	4.12
chr1	77105901	77106666	0.06	0.73	3.69	4.37
chr1	80768813	80770123	0.71	1.33	5.78	3.19
chr1	82296775	82297131	0.43	0.84	7.16	8.06
chr1	82825109	82825759	0.32	1.33	3.4	3.92
chr1	83003486	83003706	1.1	0.74	3.98	14.34
chr1	83009613	83010633	1	0.67	4.93	3.3
chr1	85800888	85801600	0.46	0.31	5.41	4.08
chr1	88398426	88398696	0.27	0.62	204.66	3.4
chr1	88786766	88787057	0.52	0.36	5.74	4.12
chr1	89000420	89001020	0.44	0.32	8.62	3.24
chr1	90044783	90045121	0.09	0.25	3.49	388.02
chr1	90893635	90893982	0.32	1.33	1003.64	5.4
chr1	94142405	94142872	0.88	1.28	11.63	3.32
chr1	94798803	94799279	0.19	0.5	5.93	15.88
chr1	94905949	94906339	0.9	0.62	6	5.22
chr1	96106038	96106217	0.82	0.78	4.91	4.01
chr1	97145503	97145763	0.44	1.33	6.23	3.49
chr1	101363762	101365513	0.46	0.89	3.02	3.24
chr1	101507832	101508253	1.03	1.14	3.1	21.5
chr1	101547230	101547496	0.39	0	7.85	3.34
chr1	102787078	102787267	0.88	0.89	3.7	3.27
chr1	103905335	103906829	0.44	1.18	4.07	6.31
chr1	104942018	104943540	1.49	0.34	4.48	3.3
chr1	105202434	105202979	0.82	0.14	3.08	3.24
chr1	105701685	105701957	0.15	0.72	18.64	3.4
chr1	107147102	107147876	1	1.33	4.58	3.32
chr1	107685833	107686380	0.28	0.86	6.8	4.33
chr1	110054445	110054705	1.36	1.33	3.66	4.68
chr1	114181617	114182015	1.21	1.29	5.23	6.24
chr1	114485412	114485815	1.09	0.62	3.3	4.94
chr1	115052472	115053007	1.26	1.33	3.89	4.33
chr1	115216000	115216230	0.69	0.8	4.64	5.65
chr1	115531497	115533856	0.9	1.4	5.04	6.19
chr1	117678612	117679619	1.33	0.7	3.11	5.39
chr1	118275807	118275969	0.46	1.19	408.32	3.14
chr1	119020331	119022064	0.57	0.53	8.16	6.03
chr1	120596521	120596744	0.62	0.67	3.1	3.39
chr1	145769552	145770220	0.85	0.25	3.94	3.21
chr1	147413069	147413290	0.22	1.33	3.66	3.15
chr1	152188652	152190570	0.67	1.03	6.18	4.43
chr1	155996335	155996687	0.85	1.33	3.72	3.93
chr1	156720143	156720755	0.79	0.91	5.5	3.38
chr1	157253928	157254553	0.73	0.94	10.97	3.49
chr1	158548952	158549134	0.42	0.23	6.3	10.25
chr1	159071670	159071971	0.39	1.48	21.24	10.77
chr1	160643120	160643452	0.97	0.4	7.66	18.95
chr1	161394055	161395194	0.4	0.95	5.72	3.4
chr1	161961238	161961755	1.12	0.34	3.41	13.44
chr1	162178266	162179024	1.34	1.29	9.28	3.36
chr1	162859363	162860269	1.28	0.83	3.35	5.32
chr1	163665820	163666643	0.84	0.91	3.17	3.71
chr1	164149257	164149908	1.03	0.41	4.91	5
chr1	164255239	164255472	1.43	0.46	5.77	3.65
chr1	164755560	164756185	1.46	1.17	9.44	4.05
chr1	164875688	164877114	1.38	1.28	4.31	3.13
chr1	164973866	164974193	1.09	0.6	7.39	3.81
chr1	165028800	165029418	0.66	1.18	3.93	4.32
chr1	165249346	165249633	0.63	0.15	3.1	3.05
chr1	165463995	165464669	1.17	0.51	3.07	3.34
chr1	165844107	165844346	1.03	0.76	5.02	4.33
chr1	166776460	166776795	0.82	0.31	7.41	3.14
chr1	170955346	170956539	0.36	0.43	3.6	6.76
chr1	172180092	172181388	1.12	1.46	6.19	3.61
chr1	173049528	173050310	1.32	0.58	4.09	5.08
chr1	173188174	173188342	0.46	0.49	5.08	3.13
chr1	175289521	175290245	0.91	0.89	3.98	3.22
chr1	177137750	177139583	0.9	0.83	10.65	3.18
chr1	180453843	180454005	0.59	0.13	6.39	4.49
chr1	181077939	181078188	1.11	1.2	486.65	9.74
chr1	181590051	181590359	0.85	1.44	3.85	3.98
chr1	186633523	186633805	0.59	1	4.18	7.19
chr1	187384612	187385519	0.55	0.27	4.19	4.4
chr1	189667248	189667443	0.62	1.33	3.93	4.94
chr1	190923371	190923814	1.03	0.1	5.31	4.45
chr1	192650799	192651517	1.14	0.89	3.29	3.15
chr1	192867152	192867785	0.6	0.3	9.69	3.74
chr1	192875426	192875716	0.75	0.8	4.12	9.31
chr1	194214979	194215256	1.2	0.57	5.52	3.59
chr1	194423974	194424206	0.69	1.33	3.37	3.44
chr1	197733225	197733495	0.63	0.95	3.1	5.68
chr1	201394166	201395061	1.27	1.48	4.3	3.15
chr1	203937991	203938186	0.63	0.84	126.33	4.01
chr1	208411734	208412148	0.97	0.21	3.02	3.57
chr1	208791244	208792110	1	1.33	3.06	3.28
chr1	210848941	210849190	0.82	0.01	3.6	53.78
chr1	210922584	210922947	0.34	0.27	3.73	3.67
chr1	213712027	213712340	1.03	0.75	7.97	3.89
chr1	216903718	216904746	1.07	1.05	4.66	3.25
chr1	217348664	217349033	1.03	1.42	5.84	9.74
chr1	218201781	218202001	1.03	0.67	3.45	405.61
chr1	219911356	219912408	1.12	1.43	3.92	8.39
chr1	221468361	221468843	0.8	1.44	3.72	9.39
chr1	223126803	223127132	0.72	1.25	3.87	9.35
chr1	224593482	224593663	0.48	0.94	5.52	159.33
chr1	225153634	225153999	0.52	0	8.08	3.15
chr1	225594977	225595319	0.54	1.33	4.02	6.68
chr1	226203461	226204135	1.09	0.91	6	5.35
chr1	227602942	227603171	0.64	0.4	10.65	4.01
chr1	228208034	228208438	1.17	1.33	4.39	4.33
chr1	229815414	229815717	0.87	1.33	15.92	3.44
chr1	229865049	229866284	1.31	0.58	6.34	3.54
chr1	230310424	230310690	1.37	1.33	4.56	3.8
chr1	231546561	231546769	0.59	0.34	5.77	6.68
chr1	232190591	232190872	0.79	0.77	3.93	3.97
chr1	233101100	233101846	1.37	0.84	3.06	3.02
chr1	234026269	234026597	0.47	0.95	12.86	3.34
chr1	235268321	235268486	0.91	0.8	4.39	3.1
chr1	235341734	235342585	1.49	1.16	4.27	4.57
chr1	236348155	236348783	0.62	1.12	7.26	6.63
chr1	236907158	236907530	0.48	1.33	3.69	3.05
chr1	236967144	236967368	0.69	1.07	3.06	3.39
chr1	237249765	237249984	1.37	0.19	18.59	6.21
chr1	237898228	237898569	0.65	1.25	5	3.49
chr1	238477147	238477430	0.44	0.5	4.16	4.7
chr1	239461331	239461932	1.18	1.17	9.58	4.42
chr1	242378455	242378654	0.01	0.39	10.93	176.92
chr1	243367188	243367588	0	0.67	3.54	5.08
chr1	243380390	243380713	0.93	1	5	4.18
chr1	246391812	246392069	0.73	1.17	28.3	3.93
chr1	247219035	247219617	0.86	1.18	3.73	3.15
chr10	903209	903421	0.3	1.14	11.38	141.73
chr10	943301	944378	1.05	1.1	3.1	4.39
chr10	1389912	1391292	1.2	1.01	4.53	3.03
chr10	4202369	4203001	1.17	0.67	4.19	3.36
chr10	5168632	5171357	1.43	0.64	6.75	6.54
chr10	6977216	6978097	1.31	1.3	4.62	3.26
chr10	7332133	7332819	1.37	1.39	3.36	5.45
chr10	7893465	7894311	0.75	0.87	3.35	3.78
chr10	10337308	10337610	0.42	0.49	3.26	11.03
chr10	10809060	10809323	1.48	0.89	5.1	7.19
chr10	12487699	12487904	0.13	0.23	3.24	4.18
chr10	13979663	13979914	0.96	0.62	3.01	4.88
chr10	14020646	14020919	1.32	0.67	3.15	7.09
chr10	17031592	17031967	0.91	1.43	3.1	12.41
chr10	17675212	17677070	1.11	1.11	4.07	4.1
chr10	17712535	17713778	0.94	1.5	4.67	7.93
chr10	18178602	18179128	1.41	0.74	4.29	3.25
chr10	18888990	18889260	0.82	0.01	4.62	3.04
chr10	22560098	22561510	0.8	0.87	3.33	4.38
chr10	24700353	24701561	1.23	0.56	4.07	5.02
chr10	25716349	25716511	0.55	0.73	4.16	9
chr10	25721728	25722906	0.68	1.04	3.59	4.13
chr10	28879648	28880294	0.37	0.6	4.53	8.83
chr10	29659169	29659405	0.51	1.33	4.57	3.66
chr10	32926303	32926493	1.17	0.01	142	5.87
chr10	34607713	34607973	0.69	1.33	3.14	3.44
chr10	43300617	43302783	0.94	1.29	4.19	3.23
chr10	44021691	44021903	0.96	0.23	5.77	3.55
chr10	50292911	50294676	0.94	1.15	4.99	4.28
chr10	51488852	51489066	0.77	0.67	95	6.24
chr10	51607357	51607596	1.03	0.47	3.59	4.17
chr10	54846195	54846423	1.14	1.07	6.46	3.49
chr10	58294564	58295131	0.51	1.11	6.8	4.04
chr10	59388393	59388619	1.37	1.14	4.16	7.02
chr10	60047994	60048208	0.77	0.62	3.26	4.42
chr10	63003867	63004086	0.26	0.82	8.88	4.17
chr10	63145622	63147071	0.75	1.41	3.14	4.31
chr10	63407371	63407582	0.93	0.21	5	3.65
chr10	66162293	66162459	1.03	1.22	3.25	4.15
chr10	70298401	70298876	0.71	1.17	3.11	3.83
chr10	70864277	70866322	0.97	1.48	3.63	3.89
chr10	71585386	71586158	0.85	1.41	3.21	4.29
chr10	71919914	71921810	0.8	1.23	3.43	3.32
chr10	72021346	72021708	0.61	0.76	3.56	7.71
chr10	73202920	73204376	0.75	0.55	3.2	3.52
chr10	73581826	73582740	0.85	0.54	4.2	4.72
chr10	74020101	74021923	1.36	1.1	3.37	3.03
chr10	74159286	74160823	0.72	1.47	3.56	6.91
chr10	77391659	77391894	1.37	1.43	3.37	9.74
chr10	79431176	79431580	0.82	0.2	4.12	10
chr10	80772006	80772716	0.25	0.71	4.99	3.88
chr10	80897568	80897749	1.03	1.44	4.08	3.13
chr10	82414820	82416615	0.88	0.78	4.7	3.05
chr10	82482905	82483432	0.13	0.82	4.74	5.08
chr10	83496826	83498428	0.42	0.31	4.65	4.23
chr10	84754680	84756560	0.7	1.24	3.18	4.77
chr10	85565487	85566179	1.09	0.56	4.57	3.27
chr10	85685735	85685918	1.26	0.89	16.22	4.12
chr10	87040971	87041257	0.01	0.89	5.48	4.35
chr10	87751923	87752110	0.88	1.07	3.47	24.9
chr10	90403085	90403837	1.25	1.14	3.02	3.82
chr10	91030466	91031211	0.29	0.45	6.65	5.65
chr10	91123284	91123495	0.69	0.92	4.16	7.59
chr10	92805671	92806479	0.79	1.46	3.52	10.45
chr10	95437731	95438082	0.3	1.33	3.52	12.41
chr10	95635322	95635932	0.82	1.08	5.95	5.35
chr10	96238649	96239570	0.86	0.22	3.27	3.01
chr10	97743102	97743311	1.17	0.54	110.66	3.81
chr10	97767572	97767785	1.03	0.84	3.24	4.03
chr10	98128144	98129781	0.87	0.72	4.16	4.29
chr10	100507651	100508840	1.25	0.48	3.16	3.47
chr10	101258109	101258591	1.27	0.6	3.21	3.73
chr10	102323070	102325235	1.31	1.14	3.68	3.1
chr10	102901365	102901528	1.46	1.05	14.1	3.65
chr10	103265558	103265810	1.37	0.62	4.1	3.8
chr10	103991626	103993093	0.9	0.49	4.67	6.82
chr10	104621741	104622561	0.93	1.11	3.73	4.02
chr10	105840571	105842042	0.58	0.71	3.42	3.06
chr10	106285011	106285692	1.27	0.92	5.49	4.42
chr10	106877975	106878560	0.5	1.08	4.23	5.63
chr10	107366679	107368031	0.17	0.81	3.53	3.37
chr10	107530805	107531696	1.23	1.33	17.75	4.41
chr10	107829917	107831397	1.15	1.27	6.45	4.42
chr10	108615377	108616574	1.41	1.14	3.7	3.92
chr10	111316698	111317202	1.43	0.07	4.56	4.1
chr10	116632863	116633135	1.28	0.36	3.14	8.72
chr10	117529818	117530392	0.37	0.5	3.3	3.55
chr10	118300703	118301050	0.97	0.45	16.83	3.14
chr10	119720550	119720965	0.95	1.33	3.42	3.29
chr10	120918244	120918461	0.82	1.09	7.66	3.39
chr10	123183313	123183537	0.73	1.33	4.02	4.17
chr10	126068208	126068754	1.06	0.15	3.22	6.67
chr10	126439823	126440454	0.82	1.33	4.12	3.67
chr10	126601593	126601828	1.43	0.23	3.71	3.34
chr10	127688169	127689090	1.32	0.89	3.73	5
chr10	130400550	130401490	1.17	0.78	6.47	5.18
chr10	130476628	130479752	0.76	0.79	4.04	3.17
chr10	130486440	130488578	0.94	0.48	5.32	3.37
chr10	130628256	130629776	0.75	0.89	4.96	4.05
chr10	131001938	131003674	0.92	0.87	3.5	3.08
chr10	131309901	131313365	0.76	0.92	11.54	7.18
chr10	131617208	131617640	1.03	0.74	4.08	4.18
chr10	133520051	133521071	1.37	0.92	4.59	5.07
chr10	133527406	133530257	0.91	1.5	14.99	9.49
chr10	133541015	133542173	0	0.91	6.54	5.42
chr10	133561782	133562910	0.46	1.45	4.22	3.63
chr11	248806	249884	0.76	0.14	5.05	6.28
chr11	1007051	1009170	0.5	0.58	4.57	4.49
chr11	1074326	1074898	1.14	1.18	4.78	3.61
chr11	3236058	3237950	1.4	0.86	4.18	6.28
chr11	3996210	3996923	0.86	0.84	3.23	3.32
chr11	6657596	6659137	0.83	0.75	4.64	3.28
chr11	7061680	7062765	1.22	0.54	4.49	3.04
chr11	7591515	7591926	1.19	0.62	3.32	3.15
chr11	7984529	7984732	0.86	0.71	517.99	3.1
chr11	8272497	8273539	1.43	1.42	4.24	5.54
chr11	9584548	9586446	1.22	1.28	4.13	3.21
chr11	10076303	10076922	1.42	1.08	3.42	3.07
chr11	11372472	11374570	1.37	1.21	3.47	4.48
chr11	13841320	13841650	0.97	1.33	3.83	3.89
chr11	18455604	18455996	0.69	0.56	4.78	3.12
chr11	20276965	20277296	0.72	1.33	4.62	4.54
chr11	20697276	20697913	0.88	0.76	3.32	3.42
chr11	21989972	21990272	0.69	0.67	4.64	12.97
chr11	22781012	22781500	0.96	1.19	15.61	4.63
chr11	24375664	24375938	1.3	0.97	3.69	4.04
chr11	25927223	25927817	1.07	1.08	4.96	3.22
chr11	26656271	26656525	0.01	0.77	3.31	4.42
chr11	26703660	26704391	1.33	1.47	6.01	4.72
chr11	27423340	27423659	0.82	1.26	6.95	7.31
chr11	30206192	30206520	0.43	0.27	10.11	4.12
chr11	31640712	31641030	1.12	0.98	3.6	3.61
chr11	32614696	32614859	0.01	0.67	3.72	159.33
chr11	34871544	34872681	1.19	0.67	5.24	3.4
chr11	35586625	35586919	1.37	0.54	21.24	405.61
chr11	36019191	36019417	0.95	1.33	3.99	5.72
chr11	36888572	36889147	0.21	1	10.36	6.61
chr11	38089837	38090096	0.42	0.86	3.34	3.81
chr11	39724570	39725158	0.95	0.34	3.87	9.38
chr11	40718385	40718561	1.03	0.34	6.93	5.46
chr11	41010134	41010692	1.06	1.49	4.62	3.28
chr11	41282918	41283284	1.11	0.67	3.26	4.42
chr11	41615382	41615580	0.01	0.03	4.12	3.83
chr11	43243773	43244526	0.77	1.14	5.71	3.82
chr11	45627504	45628318	0.91	0.43	16.14	4.4
chr11	58473518	58474277	0.77	0.47	12.95	9.61
chr11	59660619	59662180	1.32	0.52	6	4.48
chr11	59801746	59802596	0.73	1.19	4.25	4.44
chr11	64002316	64002605	0.92	0.17	3.47	21.92
chr11	64599164	64599463	0.88	1.33	3.1	5.46
chr11	64707984	64708800	1.24	1.45	3.06	3.01
chr11	68480987	68481210	1.21	1.13	4.18	4.17
chr11	69051653	69051839	0.55	1.11	3.01	8.21
chr11	73453677	73453890	0.35	0.54	4.57	5.72
chr11	75941491	75942571	0.86	0.44	6.33	3.05
chr11	75958162	75960651	1.25	1.48	3.36	3.29
chr11	77073259	77073500	1.26	0.38	3.41	124.14
chr11	78318526	78318931	0.61	1.33	3	6.76
chr11	78654057	78654656	1.25	1.24	4.56	3.37
chr11	80586614	80586973	1.25	1.33	5.41	3.49
chr11	81638531	81638741	0.01	0.17	10.93	7.19
chr11	83480183	83481305	0.81	1.22	8.08	4.29
chr11	83611397	83611630	1.17	0.89	6.3	3.1
chr11	84896206	84896450	0.44	0.01	455.32	3.1
chr11	85954702	85956931	1	0.82	11.32	5.52
chr11	85967642	85968428	0.82	1.16	7.54	6.93
chr11	86582168	86583368	1.11	0.95	9.27	3.02
chr11	87524552	87525762	0.55	1.4	4.4	3.12
chr11	87886784	87887281	0.86	1.25	5.26	3.32
chr11	88387195	88387575	1.14	1.45	4.76	7.8
chr11	91692423	91693004	1.03	1.4	3.64	528.75
chr11	92696741	92697661	1.12	1.05	8.68	3.41
chr11	92820262	92822612	1.45	1.34	3.13	3.56
chr11	95563239	95564334	0.67	1	3.56	3.64
chr11	95853130	95854202	0.54	0.72	6.06	3.3
chr11	97885507	97885809	0.95	0.31	7.66	6.68
chr11	98063379	98063917	0.33	1.07	6.03	10.69
chr11	98657572	98658349	0.67	0.38	3.81	7.63
chr11	98758948	98759139	1.43	1.33	11.38	141.73
chr11	100932766	100932994	0.48	0.89	4.33	4.42
chr11	101011156	101011658	0.88	0.31	3.26	3.05
chr11	101280889	101281170	0.48	0.95	10.18	4.61
chr11	102137309	102137891	0.87	0.56	3.85	3.55
chr11	102771022	102771827	1.17	1.22	3.66	5.55
chr11	105547308	105547812	0.62	0.89	4.84	4.09
chr11	106029561	106029766	0.01	0.34	5.93	7.59
chr11	106714779	106715029	1.42	0.6	13.65	3.46
chr11	109043357	109043876	0.47	0.57	3.18	3.32
chr11	109782862	109783661	1.23	1.33	7.88	6.81
chr11	110433789	110434198	1.26	1.33	9.12	5.4
chr11	111322986	111323364	0.46	0.61	3.14	3.65
chr11	112994237	112994594	0.01	0.38	110.66	3.44
chr11	113201046	113201510	0.65	0.89	4.25	3.81
chr11	114130101	114130612	0.35	0.71	5.08	5.57
chr11	114959419	114959598	1.03	0.67	6.74	4.49
chr11	115087837	115088453	0.73	0.88	4.33	4.15
chr11	115215047	115215776	1.2	0.24	48.59	5.24
chr11	117709342	117709729	1.21	0.56	3.38	4.19
chr11	119596906	119597909	0.58	0.52	4.1	6.86
chr11	119956240	119957189	0.39	0.72	3.33	4.9
chr11	121363046	121363210	0.02	0.01	10.15	9.74
chr11	123103312	123103533	0.44	1.23	220.33	3.54
chr11	123682911	123683281	0.89	0.87	5.54	3.31
chr11	127220438	127220871	1.49	0.54	5.1	4.61
chr11	128498949	128499185	0.35	0.45	7.75	5.23
chr11	129237404	129238087	1.1	1.04	3.42	3.2
chr11	129493551	129493836	0.52	0.94	4.64	5.2
chr11	131051488	131051832	0.52	0.96	3.89	3.49
chr12	974862	975029	0	0.45	6.74	3.61
chr12	1171660	1171946	0.77	0.62	3	3.4
chr12	1639172	1640017	0	0.94	4.61	4.37
chr12	2522367	2522568	0.69	0.34	4.64	15.37
chr12	3091602	3092541	0.83	1.46	4.96	3.28
chr12	4553123	4553293	1.03	0.01	5.08	3.1
chr12	5154293	5154530	1.08	0.54	3.52	25.89
chr12	8106882	8109251	0.56	0.94	5.44	4.65
chr12	11070716	11072513	1.08	0.93	4.25	3.09
chr12	11207074	11207517	0.49	0.42	3.91	3.41
chr12	12182495	12183137	0.95	0.82	3.37	4.02
chr12	12621543	12622943	0.58	1.07	4.89	3.22
chr12	12870415	12870826	1.03	1.16	4.78	3.74
chr12	15146406	15147181	1.16	1.44	3.17	6.03
chr12	16187754	16188124	0.49	1.13	3.3	3.59
chr12	16537288	16538127	0.82	1.13	4.38	3.32
chr12	16949329	16949657	1.42	0.34	3.01	6.09
chr12	17609369	17610070	0.87	0.89	4.85	4.13
chr12	18179440	18179899	1.28	0.23	5.23	9.23
chr12	19086433	19086819	0.01	1.07	4.18	3.26
chr12	19291336	19291888	1.03	0.67	5.87	5.66
chr12	20697924	20699949	0.91	1.27	3.66	3.43
chr12	24231767	24232476	0.12	0.47	5.74	4.05
chr12	24876711	24877980	0.22	0.61	3.92	3.64
chr12	25236130	25237235	0.86	1.14	11.57	3.68
chr12	25772571	25772899	0.28	1.05	3.72	5.74
chr12	25859575	25860031	0.59	1.11	3.7	6.26
chr12	27556062	27556790	0.4	0.54	5.69	26.61
chr12	29217258	29217490	0.52	0.23	408.32	3.14
chr12	38893051	38894093	0.62	1.33	10.41	4.12
chr12	39058679	39059232	0.32	1.24	3.65	4.06
chr12	39411028	39411438	0.82	1.25	3.41	12.98
chr12	43840366	43841927	0.67	0.51	5.37	4.66
chr12	44590301	44591032	0.82	1.39	4.03	7.59
chr12	44716193	44718020	1.08	0.77	5.46	4.63
chr12	45962586	45963230	1.4	1.28	3.6	8.63
chr12	45973851	45974010	0.28	0.57	10.93	6.56
chr12	50206442	50206617	1.09	0.67	3.98	3.14
chr12	52217330	52217543	0.38	0.73	4.51	8.72
chr12	52500247	52500828	0.82	1.2	3.05	5.25
chr12	56596686	56596977	0.92	1.07	3.33	6.68
chr12	56623657	56624476	0.71	1.47	3.17	12.84
chr12	59966024	59966229	1.36	1.11	3.24	11.28
chr12	60798460	60798885	0.32	1.1	3.95	6.12
chr12	62162747	62163616	0.83	1.3	3.11	3.36
chr12	62251422	62251686	0.91	0.84	11.83	4.01
chr12	62781482	62781677	0.9	0.11	3.84	4.42
chr12	62840088	62840478	0.87	0.92	6	4.44
chr12	62971862	62972240	1.29	1.02	3.87	4.52
chr12	64010342	64010706	1.03	0.84	3.49	4.66
chr12	66664136	66664341	0.01	0.57	4.02	4.17
chr12	67286811	67287024	1.37	0.95	5.93	9.09
chr12	67456146	67456853	1.22	1.07	3.58	8.96
chr12	67923856	67924136	1.12	0.1	12.25	3.65
chr12	69357224	69357894	1.33	1.39	13.37	5.43
chr12	69927061	69928521	1.47	0.9	4.87	3.92
chr12	72496999	72497225	1.36	0.89	251.66	9.66
chr12	74402606	74403547	0.55	0.67	5.36	4.32
chr12	74697936	74698924	0.5	0.22	4.14	6.13
chr12	75228352	75228589	1.12	0.67	11.02	3.31
chr12	75640927	75641238	0.48	1.05	6.8	176.92
chr12	76135443	76135702	0.35	1.33	3.89	3.83
chr12	76330246	76330597	0.95	0.89	6.93	3.49
chr12	77711136	77711652	0.52	0.89	4.02	17.41
chr12	78482186	78482555	0.26	0.67	3.46	3.97
chr12	78506660	78507017	0.38	0.82	3.72	4.01
chr12	78944346	78945332	0.24	0.94	11.68	10.28
chr12	79194841	79195014	1.12	0.89	3.49	5.2
chr12	79408184	79408671	1.33	1.26	3.06	5.2
chr12	80922006	80922950	0.45	0.64	4.27	3.07
chr12	81880360	81880609	0.22	0.6	7.97	4.17
chr12	82171872	82173059	0.5	0.64	7.61	3.92
chr12	82650676	82651471	0.96	1.23	4.27	4.72
chr12	83657421	83657638	0.52	1.17	6	3.66
chr12	86650341	86651019	0.72	0.19	4.6	4.2
chr12	88196049	88196223	0.38	0.89	6.46	3.55
chr12	89324814	89328976	0.81	1.34	7.16	3.82
chr12	89699642	89700289	0.88	0.92	6.49	3.36
chr12	96151826	96152017	0.59	0.89	11.53	4.7
chr12	96152237	96152479	1.37	1	7.16	3.55
chr12	97005115	97005298	0.46	0.45	4.45	3.13
chr12	97288559	97289004	1.2	1.23	7.69	3.67
chr12	98106111	98106320	0.01	0.6	3.7	31.85
chr12	99907083	99907678	1.28	0.27	17.6	7.1
chr12	100931520	100931767	0.26	1.48	3.07	4.63
chr12	101777437	101777636	0.42	0.19	4.47	5.46
chr12	103026749	103028475	1.39	1.3	11.34	3.58
chr12	104363123	104363401	0.36	0.85	4.03	5.42
chr12	105738092	105738741	0.24	1.25	4.38	5.62
chr12	106355402	106355774	0.55	0.74	4.95	3.49
chr12	107076721	107077117	1.28	0.37	7.03	3.29
chr12	107392901	107393141	1.37	1.33	3.41	9
chr12	107435067	107435552	1.37	1.2	3.56	3.71
chr12	108076586	108077720	0.41	0.9	3.52	3.16
chr12	110776131	110777228	1.11	1.47	6.19	3.25
chr12	110947860	110948156	1.37	0.73	6.13	4.59
chr12	111221579	111222223	0.86	1.33	3.81	4.48
chr12	111695043	111695668	0.4	0.31	8.01	4.27
chr12	112559387	112559563	1.36	1.5	95	3.83
chr12	114488039	114488528	0.69	0.49	4.79	3.24
chr12	114643628	114643987	0.48	1.33	3.06	3.39
chr12	116039868	116040318	0.65	1.33	5.48	29.87
chr12	118884106	118884380	0.55	0.45	4.39	5.57
chr12	120066570	120067387	0.87	0.32	3.42	3.82
chr12	120390791	120391955	1.46	1.46	3.8	3.15
chr12	121978762	121979433	1.09	1.21	3.23	3.68
chr12	124197425	124198046	0.82	0.89	3.6	3.36
chr12	125442980	125443818	0.8	0.74	4.35	3.11
chr12	127455199	127456582	0.55	1.07	7.02	7
chr12	127538414	127538662	1.03	0	6.39	8.57
chr12	127800651	127801495	0.97	0.38	4.43	3.61
chr12	127973059	127973348	0.1	0.5	95	3.59
chr12	128157914	128159652	0.57	0.67	4.71	6.99
chr12	128264884	128269901	0.77	0.58	8	7.43
chr12	128336787	128340129	1.27	0.93	4.83	4.5
chr12	129201751	129202357	1.45	0.3	6.18	4.96
chr12	130279554	130282657	1.14	1.07	7.74	10.18
chr12	130299438	130299701	0.75	0.01	4.12	3.74
chr13	19664824	19665146	0.11	0.59	11.53	6.44
chr13	20437850	20438048	0.52	0.01	4.57	10.77
chr13	21006255	21007377	0.67	0.55	4.48	4.38
chr13	21148720	21149018	1.03	0.59	3.91	3.29
chr13	21761860	21762642	0.52	0.98	3.35	4.2
chr13	23773393	23773925	0.89	1.17	3.81	3.23
chr13	24215742	24216131	0.72	1.21	3.59	5.83
chr13	24280737	24281664	0.79	0.16	3.02	3.02
chr13	26205893	26206624	1.12	1.24	11.66	4
chr13	28645668	28645894	0.52	0.27	12.55	4.12
chr13	28914396	28916153	0.51	1.11	5.49	3.25
chr13	29097303	29097885	1.12	0.48	3.41	3.5
chr13	29425690	29426471	0.76	1.15	5.03	8.11
chr13	29693166	29693413	0.49	0.8	4.07	4.59
chr13	31074589	31074766	1.12	0.01	6.44	4.15
chr13	31898504	31899350	1.1	1.47	3.37	4.04
chr13	31911489	31911687	0.77	1.33	7.97	3.14
chr13	32284980	32285768	1.22	1.49	4.54	3.68
chr13	33225726	33226211	1.49	1.19	6.8	3.15
chr13	33235551	33236739	0.94	0.89	5.06	3.68
chr13	33571013	33571254	0.14	0.78	31.83	4.53
chr13	34419043	34420179	0.45	1.07	3.12	3.88
chr13	34447006	34447241	0.82	0.01	4.65	8.21
chr13	35379410	35380032	0.27	0.74	5.16	4.48
chr13	37293021	37294147	0.72	0.49	3.41	4.47
chr13	37509730	37510375	0.4	0.92	6.61	6.93
chr13	37752498	37754069	0.85	1.44	3.73	3.44
chr13	37942914	37943490	1.37	1.1	7.16	4.51
chr13	38854350	38856536	1.11	0.93	4.94	3.07
chr13	38921931	38922550	1.46	0.48	3.91	16.54
chr13	47020078	47020590	0.87	1.33	3.63	15.51
chr13	48426621	48427080	0.75	0.14	10.35	3.04
chr13	53076681	53077108	0.84	1.22	3.45	3.28
chr13	54166775	54167753	0.6	1.46	3.35	5.05
chr13	55528640	55529288	1.25	0.84	3.38	3.85
chr13	55784020	55784373	0.86	1.03	4.65	17.92
chr13	56970342	56970537	1.03	1.17	204.66	9.74
chr13	58083099	58083465	1.23	1.19	5.1	12.41
chr13	61028600	61028787	1.49	0.89	7.75	4.03
chr13	61342239	61342594	0.22	1.27	3.21	4.94
chr13	62928549	62930183	0.94	1.12	3.12	5.38
chr13	64743856	64744617	1.22	1.49	3.07	3.15
chr13	67188851	67190303	0.23	0.43	4.38	3.94
chr13	70733681	70734712	0.81	1.45	6.12	3.48
chr13	71389730	71391032	1.03	0.92	11.17	3.46
chr13	71399323	71400076	0.89	1.21	4.37	3.32
chr13	73343736	73343944	0.93	0.02	13.65	3.12
chr13	73842768	73842976	0.59	0.89	4.64	8.21
chr13	73844281	73844604	1.03	0.34	3.7	8.75
chr13	74531233	74531421	0.48	0.27	12.74	4.15
chr13	74780291	74780494	0.01	1.33	6.23	88.96
chr13	75418361	75418976	0.62	0.96	5.86	9.65
chr13	77302153	77302322	1.17	1.48	10.02	5.02
chr13	77453065	77454004	0.51	0.98	4.09	4.44
chr13	80056073	80056266	0.82	1.33	4.62	5.57
chr13	80141230	80141512	1.48	1.11	4.85	3.67
chr13	86188338	86188545	1.23	1.17	5.54	247.28
chr13	87868780	87869168	0.82	0.31	3.72	3.49
chr13	88086229	88086571	0.64	0.95	3.01	4.17
chr13	88871753	88872908	0.62	0.91	3.05	3.07
chr13	89604756	89604977	0.01	1.11	5.56	3.91
chr13	93818372	93818949	1.3	0.62	3.88	7.32
chr13	95294212	95294416	0.28	1.19	6.46	3.76
chr13	95781120	95781370	0.91	0.67	5.93	27.88
chr13	95788245	95789619	0.44	1.07	3.27	7.05
chr13	95794354	95794532	0.01	0.8	3.71	4.12
chr13	95924496	95925067	0.39	1.11	5.86	3.08
chr13	95939036	95939827	0.22	0.64	3.36	5.81
chr13	96100513	96100815	0.69	0.86	3.32	8.97
chr13	98063226	98063506	0.26	1.11	8.33	9.23
chr13	98357810	98359828	1.24	0.51	3.36	3.63
chr13	102072248	102072671	0.39	0.98	502.32	4.17
chr13	104390726	104391663	0.57	0.17	3.4	4.2
chr13	104711525	104711880	0.79	0	3.37	4.78
chr13	106210673	106211261	0.96	0.98	6.97	5.63
chr13	106440644	106441620	1.22	1	3.85	4.15
chr13	108029977	108030539	1.37	1.33	5.81	9.09
chr13	109254003	109254865	0.7	1.08	3.68	4.92
chr13	110545730	110546209	1.03	0.73	6.1	3.15
chr13	113046733	113046934	1.03	0.74	7.12	6.5
chr13	113452614	113454545	1.32	0.48	4.14	4.6
chr14	22065544	22065769	0.01	0.29	3.85	7.01
chr14	22484512	22486038	1.26	1.3	3.98	3.32
chr14	23584896	23585107	0.01	0.34	8.88	6.24
chr14	24315941	24317272	0.51	1.01	3.71	3.27
chr14	24491453	24492395	1.25	0.95	3.67	3.5
chr14	24614204	24615337	0.71	0.73	4.74	3.59
chr14	25842651	25844256	1.25	1.49	3.81	6.59
chr14	26402897	26403084	0.69	0.67	3.52	10.77
chr14	27320409	27320687	0.93	0.45	3.11	5.53
chr14	28085376	28090211	1.04	0.91	3.05	3.19
chr14	28100834	28101526	1.26	1.09	4.55	4.2
chr14	30940008	30941596	1.1	1.37	4.17	3.72
chr14	31927491	31927744	1.43	0.73	3.15	4.88
chr14	32023287	32023955	0.41	0.48	4.43	4.9
chr14	33889904	33890844	0.49	0.74	3.24	4.57
chr14	35938657	35939380	1.06	1.26	3.37	3.9
chr14	36649933	36650648	1.03	1	3.08	3.01
chr14	36976472	36976889	1.03	0.7	3.85	9.35
chr14	37079675	37080066	0.82	0.79	4	4.48
chr14	37816111	37817185	0.62	1.13	4.03	3.11
chr14	39879409	39881077	0.51	0.76	6.78	4.13
chr14	42259473	42259702	1.08	1.33	5.93	6.02
chr14	44787275	44787860	0.75	0.54	3.18	5.34
chr14	45149280	45150945	1.17	0.99	3.04	3.15
chr14	45151955	45153878	0.69	0.55	9.77	5.6
chr14	46399776	46400487	0.51	1.27	4.91	3.67
chr14	46907534	46908597	0.74	1.2	4.67	3.66
chr14	48461309	48461794	0.42	0.6	3.57	4.4
chr14	48643037	48643621	1.1	0.93	3.92	3.01
chr14	48937523	48938265	0.35	0.11	3.79	3.57
chr14	49303857	49304253	1.03	1.05	8.27	5.05
chr14	51041286	51042428	1.4	1.42	3.04	4.79
chr14	56153056	56155156	1.28	1.27	3.97	3.87
chr14	56210372	56210705	0.65	0.89	3.72	5.22
chr14	56394934	56395440	0.59	1	3.39	5.34
chr14	58609168	58609929	0.34	0.56	3.55	3.63
chr14	59367625	59367815	0.01	1.33	9.56	4.12
chr14	63090570	63090794	1.36	0.01	220.33	10.25
chr14	63285058	63286707	0.73	1.41	3.25	5.33
chr14	63422440	63422959	0.79	0.49	3.99	3.61
chr14	64656657	64657268	0.21	0.85	6.09	3.09
chr14	65547974	65549251	0.93	1.42	6.82	4.57
chr14	67568952	67569803	1.48	1.2	4.35	6.86
chr14	68058475	68059465	0.84	1.33	4.15	3.37
chr14	68307678	68307887	1.03	0.86	9.49	405.61
chr14	69797715	69797894	0.46	0.27	3.21	3.91
chr14	69813116	69814701	0.34	0.34	3.88	3.21
chr14	70446225	70446989	0.76	1.33	11	4.57
chr14	71376424	71376715	0.01	0.17	3.72	4.84
chr14	72165370	72165772	0.49	0.73	3.07	4.15
chr14	74902328	74904931	1.35	0.99	4.37	4.74
chr14	75167541	75168400	1.46	1.03	5.23	3.23
chr14	75292161	75292502	0.97	1	142	7.02
chr14	78440464	78440938	1.2	0.84	13.61	3.74
chr14	78736913	78737995	1.41	1.45	3.11	4.3
chr14	79551062	79551238	0.21	0.62	220.33	14.34
chr14	80101840	80102548	0.88	0.74	6.36	5.23
chr14	81509796	81510109	0.42	0.57	8.31	5.2
chr14	84825929	84826165	0.25	0.97	3.01	8.72
chr14	85604261	85604993	0.66	1.4	3.47	3.4
chr14	85617797	85618176	0.41	0.95	4.23	5.2
chr14	86219576	86221596	1.26	1.34	3.72	3.37
chr14	86271962	86272580	1.37	1.17	3.37	5.76
chr14	88117998	88118308	0.87	0.09	5.31	5.05
chr14	88427228	88427516	0.54	0.84	4.33	176.92
chr14	89252980	89254412	1.31	0.69	3.55	3.15
chr14	90522298	90523229	0.9	1.28	7.13	3.2
chr14	91153943	91154235	0.01	0.45	7.75	6.02
chr14	91942173	91942567	1.16	1.05	4.03	4.38
chr14	92297843	92298227	0.66	1.33	3.24	3.15
chr14	94458005	94458879	1.28	1.23	4.45	4.09
chr14	97166240	97166804	0.11	0.51	3.45	18.26
chr14	99865473	99865939	0.95	1.33	3.51	4.51
chr14	100718116	100719047	1.44	1.47	3.61	3.75
chr14	102168528	102169487	1.48	1.49	5.42	3.06
chr14	102624426	102624846	0.69	0.28	4.02	3.03
chr14	103576188	103576695	1.28	1.47	3.9	4.4
chr14	104247833	104248108	0.44	0.01	7.36	5.02
chr15	20502550	20503871	1.2	0.98	7.19	5.78
chr15	23056513	23058261	0.94	1.44	3.23	3.37
chr15	24554932	24555445	0.07	0.6	6.67	4.59
chr15	27855594	27856505	0.77	1.28	3.13	4.72
chr15	29207948	29208490	1.45	0.83	3.26	3.45
chr15	31727707	31728281	0.77	1.05	7.19	6.05
chr15	31731740	31732410	0.62	0.34	3.16	12.52
chr15	33210919	33211842	0.81	0.98	3.07	4.77
chr15	34022012	34024178	1.31	0.93	3.22	3.21
chr15	34370205	34370502	1.15	1.23	3.82	5.2
chr15	35151285	35151670	0.73	0.62	3.16	8.57
chr15	35863113	35864486	0.39	0.69	5.63	4.42
chr15	36045699	36046104	0.08	0.45	3.84	7.7
chr15	37029002	37029253	1.03	0	3.84	8.72
chr15	37065471	37066180	0.5	0.8	3.11	3.67
chr15	43296598	43296900	0.62	0.37	3.72	4.88
chr15	45545654	45545929	1.37	1.04	3.95	12.97
chr15	46868818	46869193	1.41	1.28	3.71	3.43
chr15	47626996	47627321	1.46	0.98	3.48	6.44
chr15	48210454	48210780	0.73	1.33	7.75	3.34
chr15	48558435	48560692	1.11	0.75	4.34	7.45
chr15	50602685	50603130	1.03	0.77	5.67	5.57
chr15	55870260	55871601	1.23	1.33	3.42	5.18
chr15	55978318	55978981	0.46	0.54	9.44	4.18
chr15	55979975	55980711	1.16	0.77	4.44	5.17
chr15	56906729	56907575	1.13	1.44	3.31	3.11
chr15	56927771	56928060	0.69	0.74	7.62	3.76
chr15	57164435	57164835	1.09	0.8	4.3	3.26
chr15	60385637	60387767	0.69	0.76	7.19	5.82
chr15	60909210	60909427	0.91	1.33	3.69	3.24
chr15	62350795	62350983	0.19	0.67	4.85	3.13
chr15	63387665	63388683	0.86	0.75	3.44	3.36
chr15	63477921	63478668	0.7	0.86	3.73	6.54
chr15	65955912	65956171	1.08	0.54	3.69	5.08
chr15	66231159	66231625	1.19	1	3.03	4.27
chr15	67025770	67026006	1.03	0.5	3.02	12.97
chr15	67690774	67693938	0.92	0.81	4.05	5.03
chr15	70000367	70000597	1.14	0.71	142	6.76
chr15	70032686	70034015	1.34	1.46	4.79	3.44
chr15	70129462	70129819	0.72	0.25	6.27	4.46
chr15	71199084	71199310	0.52	0.39	32.33	4.01
chr15	71539255	71539527	1.1	0.58	3.66	5.74
chr15	72494452	72494621	0.35	0.67	5.77	6.68
chr15	73033717	73034022	1.14	0.75	3.49	12.97
chr15	73291518	73292667	1.05	0.93	3.29	7.08
chr15	74281903	74282119	0.73	0.47	4.85	8.21
chr15	74752756	74753520	0.88	1	3.63	7.1
chr15	75355839	75356945	1.44	0.39	5.08	3.62
chr15	76425891	76426791	0.9	0.51	4.35	3.63
chr15	77067151	77068114	0.54	0.59	3.01	5.7
chr15	77223981	77225342	0.93	1.48	5.43	4.88
chr15	77379809	77380011	0.39	0.3	6.93	14.96
chr15	77856806	77857345	0.47	1.33	3.93	3.37
chr15	77879070	77879360	0.46	0.4	6.3	352.83
chr15	78465256	78467372	1.29	1.36	4.59	3.75
chr15	79595782	79596107	1.09	1.33	6.05	212.1
chr15	79735051	79736253	1.01	0.81	3.88	3.62
chr15	80096880	80097164	1.36	0.8	5.48	3.83
chr15	83657543	83658019	1.46	0.89	5.86	7.62
chr15	83945473	83945668	1.36	1.19	3.99	25.89
chr15	85099274	85102974	1.31	0.77	3.66	5.44
chr15	85702434	85703457	1.27	1.48	3.7	7.02
chr15	87189795	87190338	0.63	0.23	5.37	3.01
chr15	87333087	87333369	0.86	1.19	7.39	3.04
chr15	88100126	88100394	1.14	1.47	3.47	3.01
chr15	89870016	89871004	0.5	0.41	4.96	3.79
chr15	91156882	91157439	1.49	1.11	3.51	5.89
chr15	91945359	91946510	0.85	1.08	3.91	4.9
chr15	96046392	96046928	0.4	1.5	15.45	3.15
chr15	97144195	97144424	0.52	0.78	9.11	4.06
chr15	99570416	99571107	0.73	0.97	3.34	3.4
chr15	100167085	100169000	0.67	0.23	3.31	3.13
chr15	100485893	100487499	0.71	0.44	3.58	3.27
chr15	101618860	101619175	0.62	1.17	3.08	3.27
chr16	540834	541314	1.3	0	3.19	3.27
chr16	2191531	2191842	1.33	0.67	3.41	5.65
chr16	3364496	3366590	0.93	1.18	17.63	11.47
chr16	5299069	5299242	0.46	0.34	11.83	3.61
chr16	5639580	5640192	0.58	1.21	6.37	3.22
chr16	6189238	6189654	0.35	0.84	3.41	3.96
chr16	6250178	6251208	0.18	1.05	3.31	3.32
chr16	6536489	6536708	1.03	0.39	3.26	3.15
chr16	6595885	6597132	0.56	1.49	7.33	3.84
chr16	7035285	7036870	0.59	0.79	4.76	3.58
chr16	7087999	7091902	0.8	0.82	3.15	3.26
chr16	7096847	7098710	0.52	0.73	4.06	3.59
chr16	7478263	7478446	1.36	1.14	6.18	5.18
chr16	8115898	8117460	1	0.49	3.47	4.99
chr16	8765803	8765992	0.88	0.31	5.48	352.83
chr16	9204969	9206669	0.78	1.06	3.43	5.45
chr16	9994256	9996610	1.44	1.11	3.07	3.72
chr16	10193164	10193377	0.86	0.17	5.31	4.12
chr16	12425427	12425984	0.48	1.17	3.18	3.54
chr16	15550683	15551299	0.97	1.39	9.27	3.36
chr16	16857352	16857900	1.17	1.09	3.8	3.4
chr16	17008141	17008804	0.92	1.45	7.26	3.22
chr16	17409002	17409190	0.79	0.45	4.39	3.61
chr16	17619037	17620215	0.64	1.11	3.87	3.48
chr16	20166840	20167326	1.39	0.95	3.63	5.08
chr16	26747605	26748148	1.17	1.17	30	5.63
chr16	27081199	27081535	0.86	1.14	3.35	3.31
chr16	27779594	27780217	0.74	1.41	3.47	3.62
chr16	28200374	28200579	0.9	1	6.93	3.14
chr16	28271113	28271373	0.35	0.52	3.01	3.34
chr16	29836117	29837409	0.71	0.65	7.26	4.19
chr16	47957456	47957689	1.37	0.49	6.44	12.97
chr16	48405558	48405942	0.99	1.22	3.02	3.15
chr16	49715903	49717726	0.79	1.24	4.53	3.24
chr16	52128590	52129294	1.39	1.49	3.59	3.57
chr16	53093948	53094463	1.37	1.17	3.52	4.19
chr16	53202478	53203550	0.6	0.87	5.49	3.78
chr16	55945838	55946152	0.18	0.67	5.04	3.34
chr16	56104688	56104967	1.23	0.37	4.78	4.2
chr16	57124738	57125286	0.52	0.76	3.19	7.66
chr16	57570064	57571915	0.97	1.11	3.48	3.97
chr16	57887642	57888600	0.71	0.41	3.18	3.57
chr16	59269434	59269938	0.91	1.09	3.3	5.83
chr16	59758919	59759120	0.01	0.45	15.01	9.23
chr16	60658897	60659111	1.1	1.11	298.66	3.25
chr16	61975608	61976852	1.43	0.33	6.45	4.35
chr16	62737099	62737536	0.87	1.33	10.72	3.24
chr16	63220650	63221588	0.67	0.7	7.22	3.15
chr16	63918640	63919100	0.25	0.15	3.41	3.08
chr16	64237079	64237865	0.27	0.74	3.46	6.86
chr16	64248259	64249411	0.74	0.14	5.26	5.14
chr16	64613178	64613705	0.97	0.2	6.41	5.47
chr16	64938982	64939498	0	1.33	3.59	10.45
chr16	66379123	66379479	0.46	0.37	4.63	8.62
chr16	66478887	66479178	1.49	1.45	4.08	6.67
chr16	66728828	66730616	1.18	1.24	3.74	3.1
chr16	67766611	67766867	0.97	0.39	3.56	3.91
chr16	69012323	69012815	0.72	0.56	4.79	3.54
chr16	69890263	69890702	0.77	0.53	4.07	3.59
chr16	71734956	71735213	0.69	0.74	6	5.14
chr16	73660362	73660689	0.65	0.3	5.56	5.98
chr16	74113481	74113662	0.62	0.34	6.46	5.98
chr16	75152474	75152736	0.86	1.07	3.08	4.01
chr16	75917462	75917714	0.86	1.33	6.23	4.17
chr16	76173758	76174273	1.1	0.67	6.93	9.22
chr16	77082669	77082957	0.91	0.17	19.47	88.96
chr16	77782150	77782652	1.41	0.38	4.14	3.93
chr16	78028782	78029223	0.74	1.19	4.57	5.36
chr16	78320729	78320917	0.01	0.68	6.39	194.51
chr16	78503164	78503608	0.48	0.67	3.17	45.76
chr16	78666726	78666939	0.01	0.23	4.3	4.31
chr16	78709230	78709494	0.04	1.5	5.02	6.44
chr16	79933528	79933856	1.37	1.33	3.84	4.71
chr16	82151836	82152535	1.16	1.03	3.3	3.24
chr16	82751067	82751555	0.84	0.89	7.73	4.2
chr16	83188294	83188462	0.77	0.02	11.83	159.33
chr16	85912316	85912668	1.31	0.99	4.85	3.98
chr16	85923810	85924432	0.66	0.18	3.63	5.23
chr16	85926332	85926629	0.69	0.36	4.18	3.29
chr16	85985090	85985276	0.62	0.34	13.29	4.18
chr16	86432638	86432983	0.59	0.34	4.63	3.67
chr17	1904367	1905946	1.15	1.25	3.48	9.07
chr17	2299697	2299893	0.62	0.67	188.99	8.32
chr17	2688497	2691262	0.79	0.77	7.31	3.92
chr17	3639369	3642310	1.22	1	5.21	3.03
chr17	3878471	3880751	0.97	0.54	3.74	3.32
chr17	4490279	4491290	0.68	0.74	3.86	5.11
chr17	5776241	5776446	1.03	0.62	30.06	3.12
chr17	6533774	6534464	0.57	0.42	3.21	3.89
chr17	6877403	6880034	1.01	1.47	6.74	3.3
chr17	6913769	6914422	1.25	0.62	8.36	5
chr17	7411711	7411960	1.03	1.04	4.18	194.51
chr17	9335939	9336181	0.69	1.14	18.64	5.01
chr17	9770939	9771188	0.32	0.5	5.54	4.12
chr17	10365363	10365891	1.03	0.86	3.07	3.55
chr17	10917883	10918446	0.33	0.5	6.23	6.67
chr17	10984587	10984751	1.36	0.54	5.77	3.66
chr17	11199066	11200401	0.45	0.93	6.53	4.78
chr17	11213076	11213755	0.36	0.84	4.04	5.18
chr17	11256762	11258022	1.17	0.46	3.04	4.99
chr17	11308210	11308945	0.37	0.45	3.89	3.76
chr17	11330834	11332637	0.35	0.84	3.68	3.3
chr17	11493704	11494672	0.53	0.86	4.24	4.2
chr17	11597949	11599776	1.05	0.98	14.52	7.15
chr17	12024440	12025133	0.66	1.24	4.86	3.31
chr17	12986082	12986286	0.69	0.8	5.54	5.14
chr17	14401905	14402898	1.14	1.21	4.99	4.34
chr17	15444788	15445718	0.26	0.92	3.19	5.18
chr17	19951790	19952443	1.23	1.33	4.65	3.84
chr17	21132779	21135014	1.45	1.34	3.66	4.17
chr17	29245875	29247418	1.09	0.76	3.65	4
chr17	29560048	29562942	0.9	0.77	5.07	3.31
chr17	30524075	30524614	0.82	0.14	3.34	3.85
chr17	31310199	31311055	0.68	1.15	4.81	3.77
chr17	32943717	32943907	0.3	1.44	4.82	6.68
chr17	33433982	33435222	0.71	0.57	4.59	5.12
chr17	33779395	33779867	0.48	1.04	3.94	7.77
chr17	35514747	35515591	1.21	0.46	3.95	21.04
chr17	37554008	37554227	1.37	1.33	3.05	13.97
chr17	37659917	37660104	1.25	0.89	4.75	3.13
chr17	38741509	38742156	1.3	1.4	3.07	3.46
chr17	39047078	39047740	1.48	1.26	3.03	3.49
chr17	40565669	40565909	1.37	1.33	8.2	3.89
chr17	43293547	43293913	1.49	0.6	32.33	4.94
chr17	49039609	49039791	1.03	0.01	3.69	4.03
chr17	50741990	50742173	1.3	1.33	5.48	3.46
chr17	51142507	51143667	0.86	1.3	3.55	5.12
chr17	53368509	53369122	0.48	1.14	3.62	8.21
chr17	57005336	57005679	0.37	0.5	3.56	5.08
chr17	57438777	57439720	0.93	0.54	4.18	4.12
chr17	57864272	57864662	0.62	1.33	5.37	3.26
chr17	59638935	59639137	0.55	0.34	6.44	5.65
chr17	60573539	60573923	1.11	1.18	4.07	3.61
chr17	61135864	61136288	1.26	1.25	4.53	3.34
chr17	63127995	63128302	0.79	1.17	4.76	4.35
chr17	63768277	63769573	1.46	1.15	4.06	3.44
chr17	63834812	63834990	0.97	0.8	3.38	21.92
chr17	66653756	66654449	0.18	1.25	5.39	3.59
chr17	71432942	71433540	0.88	0.46	6.1	3.67
chr17	71873390	71874383	0.46	0.25	3.51	5.25
chr17	72027181	72028069	0.95	1.17	4.38	3.28
chr17	74079026	74079386	1.28	1.11	4.12	4.78
chr17	74584358	74584699	0.92	0.75	8.27	3.14
chr17	76564720	76564920	1.21	1.11	3.66	3.97
chr17	78035657	78036438	0.63	0.34	3.02	5.97
chr17	78508252	78508761	0.3	0.53	4.19	3.84
chr17	78971057	78971921	1.3	0.98	4.25	3.28
chr17	79255900	79256204	0.42	0.56	3.25	5.84
chr17	79763596	79763905	0.2	0.2	4.93	9.23
chr17	80656583	80657247	1.17	0.86	3.11	5.07
chr17	82392640	82393717	0.36	0.89	3.49	7.32
chr18	429465	429767	0.28	0.01	3.93	4.59
chr18	2332950	2333197	0.61	0.34	3.21	7.02
chr18	2351539	2352311	0.35	0.74	4.14	12.42
chr18	3062891	3063068	1.03	1.42	3.32	5.14
chr18	3866048	3866225	0.88	0.17	3.15	7.19
chr18	4038722	4041488	0.6	0.65	3.87	3.39
chr18	4275017	4275248	1.28	1	3.91	106.55
chr18	4735815	4735998	0.82	1.33	3.56	5.65
chr18	6818501	6818695	1.03	0.73	3.49	5.72
chr18	7147706	7147898	1.03	0.35	3.7	5.42
chr18	9214885	9215178	0.73	0.45	3.72	4.04
chr18	10410526	10411222	1.47	1.12	4.33	4.2
chr18	10660007	10660413	0.88	1.13	3.98	3.54
chr18	12026103	12027825	0.84	1.25	6.18	3.62
chr18	13112830	13113155	1.19	1.22	3.32	10.69
chr18	21928810	21929516	0.51	1.19	3.26	5.47
chr18	24199420	24200305	0.77	0.8	3.87	3.5
chr18	25256850	25257092	0.27	0.87	3.89	4.84
chr18	25337520	25338327	0.6	0.43	3.49	3.32
chr18	25938448	25939485	0.58	0.59	6.9	4.65
chr18	27001154	27002203	1.05	0.5	4.27	3.21
chr18	28513768	28514486	0.77	1.33	4.73	3.6
chr18	32570340	32570566	0.77	1.33	6.84	4.94
chr18	33185091	33185398	0.93	1.33	3.06	3.25
chr18	35682680	35683632	1.47	0.56	4.26	5.39
chr18	40552971	40556768	1.1	0.84	3.84	3.2
chr18	40987678	40989174	1.25	1.33	4.63	5.26
chr18	43185010	43186310	0.86	0.79	3.27	4.53
chr18	43252845	43253432	0.36	1.33	5.21	3.41
chr18	45056864	45057333	1.19	1.09	4.91	5.01
chr18	46340826	46341422	0.69	0.22	3.94	4.48
chr18	48273591	48274076	0.89	0.89	3.95	3.26
chr18	48990015	48990640	1.03	0.39	3.72	3.09
chr18	49723534	49724418	0.94	1.11	4.85	3.15
chr18	50801316	50801761	0.69	1.45	4.53	3.31
chr18	51602987	51604237	1.25	0.77	5.07	4.49
chr18	51643206	51644100	0.17	0.79	5.58	4.57
chr18	52563582	52564170	1.21	0.34	5.58	3
chr18	52596876	52597129	1.37	0.95	3.24	6.46
chr18	52767282	52769287	0.76	0.76	6.82	4.08
chr18	53939516	53939695	1.17	1.26	7.66	3.81
chr18	54385532	54386717	0.54	1.39	3.73	4.84
chr18	55190064	55190337	0.88	0.89	3.56	3.89
chr18	55508041	55508294	0.09	0.39	5.54	3.34
chr18	55728218	55728590	0.91	1.46	3.72	3.66
chr18	57504914	57505763	0.07	1.48	3.34	3.11
chr18	57561140	57562199	1.35	1.42	3.23	7.66
chr18	59022524	59022761	0.13	0.96	4.25	3.34
chr18	59279777	59280478	0.61	1.26	7.72	4.72
chr18	60636635	60637171	1.2	0.76	4.53	3.96
chr18	61205225	61206955	0.84	0.57	3.47	4.75
chr18	62097680	62098057	0.73	0	4.45	4.71
chr18	64950967	64951739	0.35	0.78	10.35	6.79
chr18	65178063	65178977	0.54	1.07	8.88	3.3
chr18	66104126	66104336	0.01	0.45	13.65	3.39
chr18	68479530	68480168	1.45	0.26	17.39	4.09
chr18	70489509	70490454	1.03	0.94	3.73	4.53
chr18	70867984	70868175	0.35	1.33	7.66	3.46
chr18	71355628	71355793	0.01	0.89	10.93	4.42
chr18	72335820	72336563	1.12	0.12	7.6	3.24
chr18	72444107	72445661	0.35	1.25	3.61	5.73
chr18	73867310	73867637	1.48	1.42	3.6	6.46
chr18	76894422	76895203	0.92	0.46	3.8	3.59
chr18	77762139	77763176	0.73	1.07	6.68	10.04
chr18	77891891	77894153	0.75	0.85	4.2	3.42
chr18	78241914	78242488	1.49	0.59	4.91	5.24
chr18	78293248	78294771	1.17	0.82	12.59	7.98
chr18	78702068	78702650	0.73	1.14	9.25	3
chr18	78721638	78723241	0.85	0.92	6.22	8.15
chr18	79289989	79290450	1.23	0.42	5.24	4.37
chr19	2186052	2186316	0.43	0.67	3.32	3.1
chr19	4729673	4731098	0.66	0.81	5.3	4.11
chr19	6060651	6062332	1.5	0.84	3.97	3.44
chr19	6489804	6490090	0.3	0.52	7.97	4.59
chr19	6794408	6795587	0.05	0.4	4.72	3.74
chr19	8238072	8238720	0.6	1.24	3.91	3.11
chr19	9144559	9148322	1.33	1.11	5.41	3.31
chr19	9283304	9283988	1.41	0.84	5.34	3.11
chr19	10572304	10573003	1.07	1.05	9.21	3.58
chr19	13066739	13067287	0.34	0.7	3.26	12.3
chr19	15629099	15629683	0.87	0.54	3.65	4.88
chr19	15701854	15704673	0.73	0.41	4.1	3.94
chr19	15899550	15900585	1.08	1.48	6.45	5.05
chr19	15911317	15912416	0.81	0.95	11.39	11.8
chr19	16001690	16003057	0.67	0.33	5.68	3.36
chr19	16361161	16362377	0.89	0.52	13.63	5.18
chr19	21303218	21303987	0.18	0.45	5.05	5.45
chr19	24169107	24169490	1.12	0.82	3.7	651.89
chr19	28467826	28471216	0.94	0.93	3.42	3.38
chr19	30821373	30821679	0.42	0.74	10.93	3.65
chr19	31119209	31119423	1.03	0.23	12.29	4.12
chr19	32150548	32151981	0.53	0.37	7.7	3.09
chr19	32846062	32847041	1.35	0.64	3.03	3.15
chr19	33124839	33125766	0.8	0.73	4.2	4.57
chr19	34260674	34261486	1.12	0.96	4.37	4.2
chr19	35499048	35499391	0.77	1.07	3.41	3.97
chr19	36043811	36044408	0.39	1.14	3.11	4.77
chr19	37005767	37006595	0.6	1.33	5.3	3.15
chr19	37345456	37346534	1.05	0.55	3.89	4.81
chr19	37658462	37658754	0.28	0.27	4.62	4.58
chr19	38283048	38283747	0.21	0.59	3.93	4.18
chr19	38860588	38861015	0.57	1.11	5.72	3.14
chr19	39771988	39772301	0.68	0.89	251.66	3.27
chr19	41776513	41777351	0.57	1.15	3.21	6.2
chr19	41800180	41800351	1.14	0.58	6.84	4.84
chr19	41934677	41934913	0.32	0.68	8.66	124.14
chr19	43819929	43821980	0.61	0.93	11.03	8.65
chr19	43955922	43958138	1.13	0.59	5.49	4.31
chr19	48249677	48250361	1.28	0.59	9.73	3.1
chr19	50766955	50767554	0.91	1.05	3.91	4.29
chr19	51231941	51232350	0.56	1.07	3.23	4.32
chr19	51742313	51743884	0.83	0.86	3.88	3.74
chr19	51948688	51949828	0.25	1.49	10.6	7.64
chr19	52723748	52724463	0.51	0.49	3.11	3.15
chr19	55010927	55012532	0.93	1.18	4.38	3.36
chr19	55618885	55619104	0.35	0.49	6.23	4.94
chr19	56750769	56752143	0.62	0.78	7.91	4.98
chr19	56764327	56766677	1.21	0.86	10.99	6.38
chr19	56812323	56812638	1.17	0.54	5.46	4.17
chr19	56836587	56842920	1.18	1.16	8.17	4.69
chr19	56973289	56975697	1.37	0.92	3.89	4.25
chr19	57103320	57104473	0.85	0.84	13.75	8.49
chr2	481166	482463	1.43	1.29	11.82	5.67
chr2	825109	825350	1.23	0.36	3.32	3.91
chr2	1057058	1057479	0.56	0.49	8.19	6.24
chr2	1656847	1657102	1.13	1.33	5.08	4.12
chr2	1882435	1882860	1.03	1.15	5	3.14
chr2	2098847	2099082	1.03	1	3.47	5.87
chr2	3434702	3435525	0.63	0.47	3.66	3.41
chr2	3524427	3525799	0.7	0.93	4.22	3.79
chr2	3839393	3840504	1.14	1.11	9.3	3.45
chr2	3873392	3873815	0.62	0.61	10.47	5.1
chr2	4218893	4219864	1.47	1.45	3.18	3.5
chr2	5387393	5387657	1.23	1.33	5.48	3.85
chr2	5551577	5552019	1.49	0.84	7.85	4.71
chr2	5564653	5565285	0.7	0.61	3.19	3.75
chr2	7180792	7181998	0.96	1.3	4.04	4.65
chr2	7373077	7373530	0.69	0.5	4.25	4.19
chr2	8887225	8887744	1.45	1.16	7.73	4.67
chr2	9970383	9971298	0.56	0.72	4.75	4.67
chr2	10242672	10242854	0.42	0.89	63.66	4.15
chr2	10482146	10482830	0.9	0.07	6.97	3.15
chr2	11391661	11391938	1.4	1.08	5.31	13.97
chr2	11463066	11463819	1.15	1.27	4.11	5.34
chr2	11488268	11488791	1.2	1.16	4.85	3.24
chr2	11513852	11514197	0.88	1.02	3.26	10.65
chr2	11727229	11727622	0.78	1.27	3.41	5.42
chr2	12627636	12628496	0.68	0.67	8.5	4.17
chr2	13538928	13539904	0.49	0.56	3.95	14.43
chr2	14679416	14680039	1.27	1.2	3.49	4.26
chr2	15895671	15895956	0.63	0.72	7.29	4.04
chr2	16018608	16020877	0.92	1.29	6.54	6.16
chr2	16551908	16552558	1.27	1.08	4.56	3.3
chr2	20677133	20678040	0.86	0.98	6.6	9.44
chr2	21182106	21182271	1.48	0.71	5.08	3.14
chr2	21758510	21758812	1.45	0.84	11.38	3.14
chr2	22462086	22463591	1.03	1.46	3.95	4.97
chr2	22483938	22484161	0.39	0.23	4.25	12.3
chr2	22511347	22512064	0.85	1.13	5.43	3.06
chr2	23305127	23305848	0.9	0.89	3.87	7.83
chr2	23333299	23333978	1.32	0.6	5.08	3.41
chr2	23509482	23509688	0.82	0.67	6.3	3.13
chr2	24618212	24618485	0.65	1.48	3.31	3.12
chr2	25191712	25193008	1.32	0.47	3.73	5.49
chr2	26521897	26522197	0.56	0.5	4.49	264.88
chr2	28052943	28054750	0.85	1.19	3.18	6.31
chr2	28960762	28960938	1.46	0.34	11.83	3.61
chr2	29624326	29624617	0.89	0.97	4.45	3.76
chr2	32485223	32486536	0.76	0.75	4.38	5.3
chr2	35317499	35318055	1.33	1.42	13.15	17.41
chr2	35989108	35990373	0.89	1	3.44	3.54
chr2	36088383	36089197	0.98	0.92	3.03	3.67
chr2	36378143	36378337	0.82	0.98	13.2	3.13
chr2	36492141	36492381	0.54	0.67	5.7	71.37
chr2	36530395	36530683	0.42	0.94	6.7	5.14
chr2	36910425	36911294	1.37	1.24	5.86	3.95
chr2	37613699	37614646	0.48	0.81	5.08	9.53
chr2	39498881	39499458	1.28	1.07	5.82	3.88
chr2	40535919	40536119	0.63	0.57	3.87	10.77
chr2	42691505	42692590	0.84	1.33	3.97	4.34
chr2	43246821	43247376	1.17	1.44	4.42	3.53
chr2	44602580	44602867	1.2	0.6	3.06	3.01
chr2	45339973	45340199	0.59	0.01	4.26	9.74
chr2	45590498	45590739	1.28	1.05	3.1	3.83
chr2	46464248	46465118	0.48	0.71	3.2	3.28
chr2	47233569	47235035	1.34	1.49	4.3	3.62
chr2	47528511	47528997	1.32	1.26	4.82	3.15
chr2	47842405	47842639	0.77	0.6	4.12	11.98
chr2	49900290	49900607	0.31	0.75	4.07	3.36
chr2	49901602	49905187	1.21	1.43	3.11	6.22
chr2	50539683	50540223	0.77	0.94	5.26	3.88
chr2	50723415	50723609	1.03	0.94	3.6	282.47
chr2	50737497	50738157	0.48	0.67	9.68	264.88
chr2	51246044	51246295	0.82	0.01	4.18	7.19
chr2	54347411	54348311	0.9	0.62	5.15	3.16
chr2	54627977	54629259	1.37	0.22	3.69	3.34
chr2	55030884	55031217	0.26	0.3	5.74	4.15
chr2	55322564	55323540	0.48	0.45	5.85	3.61
chr2	55358400	55359258	1.32	0.72	4.04	3.24
chr2	56159956	56160402	1.19	0.31	6.85	3.98
chr2	56512756	56513118	1.37	0.92	3.01	6.88
chr2	58276499	58278221	1.15	1.42	8.43	9.18
chr2	59990025	59990457	1.42	0.67	3.62	4.12
chr2	60247453	60247733	0.96	0.48	5.04	8.21
chr2	61167844	61168444	0.19	0.15	9.81	3.25
chr2	61335183	61335869	0.54	1.25	4.39	6.02
chr2	62214197	62214362	1.03	1.11	3.14	4.17
chr2	62778072	62781545	0.77	0.83	6.7	4.86
chr2	62986994	62988373	1.03	0.43	3.48	6.78
chr2	63199275	63200551	0.45	1.4	3.11	3.02
chr2	63247652	63247913	0.77	0.02	5.54	88.96
chr2	64272536	64274065	1.34	1.29	3.98	3.24
chr2	66171908	66172093	1.23	0.67	7.97	3.13
chr2	66371605	66371844	0.15	1	267.33	7.02
chr2	67641875	67642354	1.12	1.14	6.34	3.43
chr2	70147386	70147590	0.14	0.67	3.66	3.13
chr2	70453683	70453979	0.8	1	3.98	3.31
chr2	72076974	72078099	0.71	1.13	4.32	3.92
chr2	72111886	72112074	1.43	0.6	5.31	106.55
chr2	72612167	72613389	0.94	0.72	3.98	5.46
chr2	72840007	72840338	0.8	0.84	6.03	4.88
chr2	74612749	74613118	1.46	0.45	5.72	4.93
chr2	75108762	75109661	1.03	1.45	3.51	3.21
chr2	76756402	76758390	1.29	0.78	4.5	4.42
chr2	77434930	77435419	0.73	1.19	4.23	3.41
chr2	77858467	77859781	0.81	0.69	3.07	3.02
chr2	79110894	79113444	0.89	0.87	11.38	6.59
chr2	79694727	79694894	0.69	0.03	4.18	5.87
chr2	80289691	80290008	1.37	1.33	5.02	5.53
chr2	82128145	82129047	0.46	1.33	4.33	3.52
chr2	82731216	82732047	1.05	0.92	4	3.79
chr2	84353754	84354868	1.09	1.14	3.16	3.25
chr2	84386296	84387055	1.5	1.07	3.78	7.43
chr2	86254924	86255172	0.86	0.83	3.06	5.53
chr2	98115160	98115382	0.01	0	7.16	176.92
chr2	98690226	98690436	0.62	0.94	10.65	4.94
chr2	98833181	98833511	1.28	0.6	3.6	4.7
chr2	99397179	99397906	0.86	1.25	5.92	4.34
chr2	99911534	99912567	1.03	1.22	5.99	10.41
chr2	102741194	102742610	0.65	0.91	4.53	4.51
chr2	103127204	103127539	1.2	0.4	3.93	6.96
chr2	106781232	106781656	1.4	1.48	3.45	6.61
chr2	112959073	112959653	0.63	0.94	7.62	5.38
chr2	113225230	113225522	1.3	0.5	3.59	3.27
chr2	115946206	115946874	0.87	0.18	3.42	7.48
chr2	117073542	117074422	0.12	0.79	5.46	5.89
chr2	118232435	118233491	1	0.97	4.67	3.73
chr2	119134882	119135217	1.23	0.58	4.55	3.91
chr2	120289062	120289333	1.15	1.07	4.42	3.49
chr2	121562397	121562583	1.3	0.82	3.66	4.68
chr2	121707350	121708670	0.54	1.42	8.78	3.47
chr2	122106990	122107154	0.56	0.31	10.93	3.12
chr2	122203296	122204371	1.44	0.87	3.81	3.9
chr2	123122734	123123740	0.1	0.67	10.12	5.07
chr2	124270639	124271072	0.25	0.37	4.72	6.67
chr2	127165556	127165757	0.59	0.92	5.31	5.2
chr2	127362256	127362499	1.44	0.67	3.41	88.96
chr2	129374794	129375229	0.75	0.52	3.44	3.62
chr2	130829037	130829444	1.49	1.33	19.47	3.25
chr2	131090035	131090761	0.01	0.31	4.14	3.74
chr2	132867116	132867300	1.12	0.01	7.39	141.73
chr2	134283579	134283897	0.61	1.33	3.37	4.49
chr2	136624087	136625298	1.03	0.48	4.99	5.14
chr2	143852727	143853071	0.86	0.71	3.03	4.01
chr2	145277215	145277606	0.44	0	9.23	3.83
chr2	147305748	147305932	0.02	0.03	14.1	3.13
chr2	148867226	148867823	0.82	1.23	3.47	3.23
chr2	150163344	150163805	1.29	1.33	4.51	4.7
chr2	151676385	151676921	0.6	0.79	5.93	12.07
chr2	152399245	152399494	1.3	0	5.08	4.42
chr2	154302826	154303165	1.17	0.23	4.18	4.35
chr2	154587142	154587362	1.43	0.76	4.12	12.3
chr2	154712651	154715390	1.43	0.92	6.05	3.7
chr2	155866274	155867439	0.62	1.07	5.59	3.25
chr2	156423796	156424052	0.41	0.75	16.83	3.4
chr2	157603238	157603427	0.01	0.02	110.66	3.76
chr2	158612535	158613447	1.29	1.44	4.03	4.15
chr2	159225520	159225833	0.93	1.43	5.31	3.74
chr2	159531539	159531850	0.57	0.8	4.02	6.02
chr2	159541852	159542782	0.37	0.54	7.7	4.01
chr2	161120665	161121627	1.46	0.76	5.19	4.29
chr2	163647865	163648308	0.36	1.13	5.77	4.97
chr2	164733906	164734389	0.95	0.95	3.15	3.96
chr2	164792747	164793029	0.25	0.61	10.47	5.05
chr2	164821415	164822502	0.57	0.28	4.09	3.54
chr2	165964932	165965300	0.61	1.11	44.18	4.68
chr2	167132839	167134973	0.95	0.44	3.72	5.36
chr2	167866160	167866760	0.76	0.35	3.62	3.04
chr2	170485555	170486255	0.5	1.24	4.25	6.57
chr2	170560643	170561638	1.13	0.84	4.57	3.73
chr2	177226252	177227964	0.99	1.34	8.23	8.83
chr2	177606210	177607165	1.42	0.51	7.36	5.32
chr2	178323867	178324180	0.69	0.21	7.04	3.76
chr2	178790745	178791121	0.73	1.33	5	3.49
chr2	180240600	180240883	0.63	0.82	5.56	9.74
chr2	180673425	180674230	1.34	0.78	4.93	4.4
chr2	181268706	181269133	0.82	1.07	5.37	3.03
chr2	181429920	181430297	0.73	0.24	5.93	3.67
chr2	182088745	182089177	0.95	0.7	3.3	6.27
chr2	182103390	182103995	1.25	1.07	4.56	3.25
chr2	182766164	182767608	1.14	0.96	6.29	3.5
chr2	184765168	184766146	1.29	0.73	4.65	4.57
chr2	185252121	185253320	0.97	0.25	5.5	4.35
chr2	185716343	185717632	0.53	0.91	3.58	3.08
chr2	188517469	188518280	1.27	1.26	3.26	5.11
chr2	195092126	195093460	0.62	0.62	3.25	6.44
chr2	195417892	195418551	0.82	0.69	5.69	36.18
chr2	196260259	196260981	1.22	1.33	3.91	3.48
chr2	196306377	196306728	1.07	0.54	7.04	6.16
chr2	196498446	196498984	1.31	1.19	3.44	3.39
chr2	196974591	196975281	0.24	0.43	16.7	6.44
chr2	200340299	200340532	1.12	1.18	4.95	4.06
chr2	201158136	201158724	1.26	1.24	4.35	3.04
chr2	201202256	201202825	1.31	1.39	3.91	6.72
chr2	201433017	201433202	0.59	0.17	4.79	3.46
chr2	202178636	202178817	1.3	0.01	4.85	5.53
chr2	203807859	203808542	1.34	1.17	4.48	3.46
chr2	203835944	203836148	0.88	1.33	6.46	5.53
chr2	204346239	204347206	0.75	1.05	5.55	3.5
chr2	206150573	206151511	0.7	0.93	3.08	4.26
chr2	208129769	208129953	0.59	0.71	3.47	5.01
chr2	208548276	208548794	0.56	0.37	7.56	3.25
chr2	208859501	208859848	0.58	0.97	3.39	4.63
chr2	210065826	210066349	0.62	0.38	4.15	3.27
chr2	210243030	210243708	0.69	1.14	9.52	3.57
chr2	210429261	210430049	0	0.15	3.73	5.55
chr2	210486830	210488001	1.18	0.55	4.84	5.18
chr2	212567536	212567712	1.43	1.5	4.62	16.39
chr2	215007486	215008009	0.38	0.8	6.31	15.88
chr2	215403136	215403837	0.76	0.98	6.81	5.45
chr2	215961974	215962591	0.6	1.28	3.34	6.63
chr2	218762756	218764100	0.85	0.75	3.84	3.72
chr2	218784264	218784842	0.53	1.21	6.18	3.31
chr2	218955628	218956429	0.58	0.52	3.41	3.07
chr2	219091735	219092126	0.41	1.03	3.26	5.08
chr2	221355539	221356188	0.3	0.54	9.99	5.76
chr2	221512529	221513091	1.45	0.73	4.18	6.57
chr2	221601334	221602128	0.79	0.52	3.77	3.75
chr2	221916644	221918031	0.72	0.99	4.78	3.81
chr2	222009057	222011498	0.6	1.27	6.54	9.47
chr2	223160623	223161507	0.88	0.57	7.56	4.48
chr2	223658162	223660072	0.41	1.3	4.09	4.08
chr2	223877707	223878075	0.46	0.23	4.49	4.94
chr2	224257951	224259089	1.25	1.09	3.29	3.11
chr2	225032576	225032889	0.96	0.94	4.49	3.66
chr2	226294927	226295545	0.47	0.38	11.43	4.55
chr2	227491519	227492247	1.09	0.49	3.47	4.18
chr2	227496339	227497351	0.34	1	5.34	7.72
chr2	228735994	228736196	0.69	1.33	4.45	8.21
chr2	228797730	228798212	0.42	0.4	3.4	4.17
chr2	230776893	230777178	1.12	1.33	5.93	3.14
chr2	232086736	232088128	1.05	0.73	5.26	3.35
chr2	234366507	234367210	1.2	1.49	4.66	3.25
chr2	235293098	235293337	0	0.94	4.51	7.7
chr2	235858708	235860132	1.14	1.46	6.4	7.95
chr2	236103648	236103834	1.32	0.94	16.67	4.17
chr2	236362447	236363400	0.75	0.76	4.01	4.08
chr2	237455967	237456919	0.44	0.26	3.35	3.54
chr2	238403273	238405154	1.2	1.44	4.47	3.46
chr2	239191551	239191975	1.03	1.02	4.16	6.26
chr2	240593815	240594839	0.63	0.67	4.5	4.08
chr20	448037	448322	1.13	0.34	6.23	4.68
chr20	1493158	1493358	0.24	0.01	12.29	4.15
chr20	1523926	1524357	0.62	0.17	3.87	5.24
chr20	2160672	2161375	0.81	1.43	3.09	6.67
chr20	3678527	3678691	0.56	0.54	3.47	6.16
chr20	7500522	7500761	0.21	0.03	17.28	3.81
chr20	11227117	11229009	0.54	1.05	3.22	3.24
chr20	11376243	11376583	0.88	1.03	7.85	4.84
chr20	12225656	12226361	0	1.19	5.74	3.59
chr20	12512586	12513061	1.03	0.59	6.3	7.8
chr20	13369829	13373103	0.96	0.86	3.97	4.19
chr20	17645917	17646563	1.39	0.43	3.17	3.81
chr20	18306120	18307088	1	0.89	3.21	4.41
chr20	18668923	18670387	1.08	0.91	3.98	3.53
chr20	19768296	19768807	0.33	0.82	3.73	3.43
chr20	20073997	20074174	0.01	1.33	4.16	6.21
chr20	20122639	20123912	0.82	0.69	3.48	3.15
chr20	31430572	31431466	0.55	0.38	3.19	3.4
chr20	32448883	32449108	0.64	0.58	3.24	3.04
chr20	32945506	32945790	0.36	1.19	3.93	3.25
chr20	33163284	33163486	0.82	0.67	5.48	3.4
chr20	34221036	34221575	0.18	0.07	5.92	3.97
chr20	37313894	37314076	0.77	1.33	329.99	4.49
chr20	37649614	37650077	1.1	0.32	3.59	6.76
chr20	39762890	39763064	1.03	0.5	314.32	141.73
chr20	40502346	40504251	1.2	1.34	6.57	5.72
chr20	40971049	40971735	1.17	1.06	3.08	5.45
chr20	41639886	41640062	1.15	1.11	5.08	4.49
chr20	41708076	41708291	0.01	1.42	5.44	3.61
chr20	41738208	41739001	0.54	1.1	3.22	3.5
chr20	41861451	41862736	1.21	0.41	5.06	3.41
chr20	42058525	42058865	1.12	0.67	23.88	6.15
chr20	42206274	42207021	0.9	0.38	10.73	3.08
chr20	42272287	42273082	1.03	0.71	5.53	5.25
chr20	42392122	42393296	0.66	1.28	9.9	5.18
chr20	42761909	42762837	0.38	0.89	6.28	3.7
chr20	42957856	42958021	0.42	0.45	10.47	4.94
chr20	42963268	42964412	0.84	1.08	6.34	3.07
chr20	42979575	42981412	0.48	0.87	4.94	4.54
chr20	43187728	43191124	0.84	1.18	14.56	26.31
chr20	43191938	43192098	0.02	0.02	3.1	9.99
chr20	43198546	43199312	1.45	0.86	5.08	3.15
chr20	43430103	43431124	0.24	0.54	5.23	4.2
chr20	44216933	44217771	1.45	1.33	4.91	6.67
chr20	44554424	44554812	1.49	0.12	3.59	10.39
chr20	46211128	46211369	1.49	0.97	3.01	4.48
chr20	46433513	46433708	0.01	0.3	3.1	4.68
chr20	46721265	46722038	0.64	0.67	4.66	3.62
chr20	46971176	46971431	0.43	1.09	30.06	5.59
chr20	47136879	47138283	1.42	0.87	3.54	3.01
chr20	48141402	48142817	0.72	1.3	5.59	3.23
chr20	49526093	49527405	0.94	0.48	3.2	4.51
chr20	51057849	51058556	0.74	0.82	8.22	3.37
chr20	51372213	51372615	1.28	1.22	3.39	3.38
chr20	51730459	51730728	0.49	0.29	3.7	3.04
chr20	52227557	52227857	0.79	0.5	3.41	8.72
chr20	52992209	52992518	0.3	0.74	4.12	4.48
chr20	57195842	57196115	1.25	1.07	5.93	6.21
chr20	59471764	59472299	1.09	0.87	7.2	3.84
chr20	59482382	59482937	1.09	0.45	5.57	3.53
chr20	60746789	60747070	1.09	0	3.56	3.65
chr20	61308729	61309146	1.26	0.82	3.72	4.01
chr20	61724589	61724945	1.12	0.34	6.13	3.91
chr21	7798577	7798775	0.69	0.01	8.66	4.01
chr21	19071108	19071597	1.03	0.37	6.6	5.47
chr21	22175286	22176441	0.95	0.97	4.14	3.21
chr21	22581962	22582627	1.12	0.54	6.91	7.32
chr21	22773565	22774070	1.14	0.94	3.52	4.84
chr21	23570469	23571010	1.17	0.77	9.67	6.02
chr21	23664237	23664680	0.23	1.33	3.57	3.67
chr21	24420758	24424276	0.62	0.91	3.81	4.56
chr21	24961693	24962627	0.33	0.5	4.23	3
chr21	25646615	25646937	1.12	0.38	4.02	3.15
chr21	25902024	25906895	1.24	0.75	3.37	4.3
chr21	26674336	26675049	0.97	0.71	38.23	6.17
chr21	26740042	26740293	0.01	1.07	3.21	7.94
chr21	27325952	27326915	0.7	1.27	7.02	6.03
chr21	27728406	27728674	0.35	0.54	30.06	4.17
chr21	29563341	29563509	0.43	0.45	10.93	3.49
chr21	29810387	29812837	1.16	1.25	7.95	5.51
chr21	29860267	29860653	0.39	0.12	3.71	5.23
chr21	31712733	31713352	1.34	1.03	3.32	3.31
chr21	32337209	32337393	0.02	0.01	4.57	9.74
chr21	34110956	34111528	0.76	0.21	4.03	3.46
chr21	38560158	38560458	0.96	0.94	8.2	10.34
chr21	40604680	40605118	0.73	0.45	4.45	9.35
chr21	40679923	40680358	0.73	0.8	3.6	3.15
chr21	41101373	41102667	1.48	1.05	6.3	3.92
chr21	41968170	41968595	1.3	1.33	5.74	3.14
chr21	45728779	45729386	1.14	0.5	6.09	5.97
chr21	45731308	45731730	0.31	0.59	5	4.77
chr21	46032409	46033459	0.99	0.81	3.86	14.92
chr22	20459221	20459825	0.75	1.03	9.81	3.35
chr22	23164142	23164323	1.46	0.49	6.23	3.34
chr22	24289047	24290463	1.22	1.08	3.3	6.99
chr22	26205431	26205722	0.73	0.45	3.31	3.15
chr22	26796279	26796660	1.26	0.97	4.14	3.62
chr22	26990484	26990761	1.23	0.63	3.62	6.26
chr22	29669977	29670947	0.51	0.58	3.31	4.57
chr22	30563648	30563939	0.69	1.33	6.93	176.92
chr22	31048746	31048939	0.39	0.2	95	6.56
chr22	31150014	31150770	1.5	0.89	4.89	4.2
chr22	31283748	31285167	0.88	1.02	4.99	3.22
chr22	33385313	33385506	0.42	0.89	3.24	6.02
chr22	33408530	33410261	0.94	0.74	4.74	3.04
chr22	33552338	33553775	0.33	0.79	5.5	3.57
chr22	34159749	34162341	0.54	0.71	3.32	6.34
chr22	34261480	34262365	0.69	0.34	3.61	3.23
chr22	34506367	34506599	0.44	0.5	3.62	3.44
chr22	36470001	36470336	1.42	0.62	20.35	4.35
chr22	36554106	36554434	0.73	1.23	4.64	4.42
chr22	36770491	36771247	0.98	1.23	5.34	4.11
chr22	39496623	39496814	1.07	0.34	5.77	388.02
chr22	41483829	41484051	0.79	0.98	4.85	3.01
chr22	42235960	42238244	1.2	1.48	3.63	4
chr22	42689682	42689867	0.37	0.56	3.08	4.8
chr22	43260365	43260533	0.44	0.21	267.33	3.39
chr22	44057631	44057861	1.12	0.17	6.74	5.72
chr22	44622271	44622763	1.37	1.41	3.34	3.27
chr22	44960810	44961455	1.27	0.74	3.71	3.27
chr22	46970582	46971503	1.43	0.47	3.49	6.08
chr22	47442360	47442706	0.73	0.39	3.87	4.63
chr22	47579299	47581583	0.39	0.44	9.72	5.82
chr22	47888039	47888244	1.28	0.01	4.47	370.43
chr22	48070764	48073442	0.48	0.75	3.74	3.65
chr22	48090453	48091027	0.57	0.5	4.18	3.92
chr22	48218817	48219592	0.62	0.6	3.79	6.96
chr22	48253601	48255096	1.05	1	3.91	4.26
chr22	48312710	48314310	0.39	0.65	5.67	7.29
chr22	48372107	48372732	0.38	0.54	3.92	3.63
chr22	49261214	49262473	0.27	0.19	3.03	4.02
chr22	49479989	49482734	0.95	0.6	3.85	4.02
chr22	49487650	49488227	0.55	0.57	3.15	3.15
chr22	49511886	49513744	1.33	0.67	5.18	3.11
chr22	49535520	49537519	0.36	0.54	5.2	3.19
chr22	49864169	49864602	1.46	0.43	3.93	3.15
chr3	100204	101042	1.15	1.12	5.02	3.41
chr3	458902	461395	1.03	1.46	3.14	6.48
chr3	1186512	1187427	0.89	1.25	3.48	3.71
chr3	1963478	1963726	0.42	1.43	12.25	141.73
chr3	2090532	2091544	0.78	0.59	4.37	4.15
chr3	2923828	2924821	0.75	1.19	3.73	3.11
chr3	3189201	3189504	0.21	0.54	4.24	5.22
chr3	4421403	4422329	0.59	0.76	4.9	3.19
chr3	4845795	4846575	0.55	0.84	4.27	6.57
chr3	7155128	7155801	1.13	0.75	4.96	3.54
chr3	7265792	7266155	0.31	0.01	4.02	3.73
chr3	9884267	9885058	1.41	0.74	5.97	4.2
chr3	10309496	10309975	0.54	0.1	5.16	3.49
chr3	14392486	14392694	1.23	1.33	7.75	4.42
chr3	14622764	14623000	1.37	1.19	3.24	5.72
chr3	15180826	15180994	0.01	1.33	6.7	3.46
chr3	15285619	15286509	1.11	1.28	7.98	4.65
chr3	15635779	15636544	1.48	1.46	4.49	4.35
chr3	17087528	17089527	1.12	0.88	4.32	3.86
chr3	17111011	17111528	1.28	1.24	5.04	4.84
chr3	18965479	18966106	0.14	0.85	3.95	6.5
chr3	19234298	19234528	0.55	0.34	4.57	14.96
chr3	21098879	21099572	1.13	0.57	4.27	3.09
chr3	21439379	21439936	0.01	1.1	3.26	5.97
chr3	22476951	22477164	0.26	0.45	3.87	4.94
chr3	23331484	23331709	0.3	0.45	3.93	5.46
chr3	23386126	23386548	1.12	0.34	3.07	5.84
chr3	23491492	23491856	1.45	0.5	8.08	7.09
chr3	23559460	23559785	0.93	1.17	768.65	3.04
chr3	23640584	23640943	0.78	1.13	3.32	6.15
chr3	23701226	23702728	1.06	1.06	3.63	3.65
chr3	24790375	24791198	0.51	0.45	3.73	3.85
chr3	26942613	26942970	0.43	1.33	3.06	4.88
chr3	28029104	28030806	1.13	1.41	6.43	3.08
chr3	28351526	28351798	0.79	0.03	7.16	3.13
chr3	28817373	28818413	0.08	0.4	10.03	8.77
chr3	29081378	29081626	1.37	0.67	5.77	4.33
chr3	29517945	29518184	0.44	0.23	5.87	9.31
chr3	29809081	29809481	0.63	1.09	7.16	3.34
chr3	31545688	31546623	0.93	0.72	4.16	3.52
chr3	31617230	31617425	0.82	0.94	3.41	3.13
chr3	31832505	31832988	0.95	0.95	3.16	4.01
chr3	32938850	32940765	0.54	1.22	7.84	3.04
chr3	35765338	35766638	1.45	0.89	4.75	6.36
chr3	35824167	35825377	0.53	1.33	15.07	6.27
chr3	36949418	36949741	1.37	0.45	5.41	4.68
chr3	38475063	38475256	0.95	0.94	3.25	6.02
chr3	41587428	41588304	1.39	1.19	4.06	3.67
chr3	42049875	42050052	1.46	1.03	5.37	3.36
chr3	42691000	42691637	1.03	0.8	3.13	5.23
chr3	44982609	44983148	0.76	1.1	3.47	4.19
chr3	46998384	46998744	1.08	0.89	3	3.15
chr3	49565173	49565640	0.59	1.07	5.16	8.11
chr3	49912788	49912968	0.97	0.34	3.15	3.29
chr3	51215863	51217011	0.89	0.57	4.51	3.08
chr3	51455457	51457729	1.38	0.81	8.49	4.15
chr3	52839602	52839785	0.82	0.02	4.57	5.08
chr3	52979097	52980173	1	0.72	6.06	3.75
chr3	54443454	54443974	1.09	0.14	4.37	3.03
chr3	56357258	56357623	1.23	1.11	3.05	5.35
chr3	57822228	57822414	1.37	0.67	4.08	3.31
chr3	59678075	59678362	0.72	0.45	6.39	3.15
chr3	60414958	60415173	0.52	0.39	10.47	11.28
chr3	60753364	60753684	0.63	0.84	3.84	3.04
chr3	61196692	61196944	1.37	1	298.66	7.3
chr3	62299208	62299395	0.49	0.6	3.32	3.13
chr3	62493663	62494515	0.4	0.62	3.94	5.94
chr3	63048502	63048709	0.32	1.33	6.18	6.16
chr3	63937544	63939142	1.46	1.23	3.88	4.09
chr3	63954856	63955595	0.86	1.38	3.22	3.71
chr3	65789767	65790096	0.86	0.67	7.26	3.59
chr3	69359964	69360244	1.36	0.95	7.16	8.57
chr3	71457999	71458158	0.79	0.8	3.34	3.83
chr3	72838770	72839705	0.9	1.27	4.06	3
chr3	73068457	73068647	1.42	0.03	3.25	106.55
chr3	73168247	73168953	0.13	0.35	3.89	3.67
chr3	74705953	74707676	1.2	1.16	8.44	3.05
chr3	74787142	74787627	0.87	0.56	4.55	5.72
chr3	76462524	76462740	0.01	0.45	4.18	5.22
chr3	76564925	76565571	0.6	0.32	3.84	5.11
chr3	76641003	76641460	0.32	0.11	4.11	5.22
chr3	77051534	77052597	1.34	1.37	3.62	6.05
chr3	77168685	77169057	0.01	0.56	4.65	6.67
chr3	77482420	77482743	0.57	1.22	3.1	7.06
chr3	78671750	78673103	0.78	0.88	3.3	3.19
chr3	78969222	78969546	0.61	1.33	3.17	7.25
chr3	79725614	79727676	0.43	1.3	3.87	6.23
chr3	80721938	80724746	1.04	1.34	7.4	4.63
chr3	80742423	80745279	1.1	1.38	3.53	4.11
chr3	80941838	80942871	1.44	0.37	5.59	7.42
chr3	81445508	81445830	0.11	1.33	4.79	6.56
chr3	81608267	81609278	0.82	0.12	6.63	3.54
chr3	82980934	82981114	0.82	0.02	5.83	7.7
chr3	82981813	82981983	0.52	0.01	10.93	6.68
chr3	83798690	83799339	0.01	0.28	4.15	3.04
chr3	84397273	84397560	0.82	0.5	13.16	5.18
chr3	85353156	85353445	1.03	1.21	14.56	3.1
chr3	85670118	85671028	0.69	1.12	3.19	3.57
chr3	87237206	87237412	0.48	0.34	5.26	3.13
chr3	87725212	87725688	0.31	1.33	4.47	3.14
chr3	88842549	88843557	0.76	1.29	10.58	3.12
chr3	95151423	95152057	0.53	1.33	5.92	5.1
chr3	95187089	95188138	1.08	0.22	3.74	6.42
chr3	95209987	95210540	0.01	0.01	5	3.34
chr3	95261431	95262488	0.37	1.28	4.35	3.21
chr3	95815956	95817323	0.99	1.13	3.92	4.11
chr3	95984668	95984890	0.69	1.14	3.49	9.74
chr3	96942252	96942668	0.69	1.08	3.07	4.15
chr3	98737293	98738295	1.15	0.83	3.11	4.08
chr3	98781603	98782314	0.43	1.23	3.37	3.78
chr3	104484928	104485474	0	1.03	3.45	4.17
chr3	105786965	105788172	1.31	0.69	5.07	4.31
chr3	106032930	106033641	0.72	0.07	3.92	3.33
chr3	106126778	106127241	0.29	1.17	3.13	4.61
chr3	107565939	107566199	1.12	1.33	4.12	3.44
chr3	109583426	109583830	0.88	1.33	5.37	7.01
chr3	109899883	109900565	0.78	0.64	5.03	3.78
chr3	109924550	109925460	0.6	1.14	3.45	3.57
chr3	110595135	110595313	1.12	0.17	4.26	4.17
chr3	110656379	110657239	0.48	1.38	4.93	3.19
chr3	111620660	111621245	0.37	0.8	4.65	3.68
chr3	113173723	113176049	1.22	0.79	3.22	3.2
chr3	113416820	113417205	0.73	1	3.3	3.14
chr3	114370140	114370507	1.37	0.54	3.6	3.91
chr3	114478861	114479096	0.3	1	5.52	6.05
chr3	115396457	115396643	0.46	1.33	3.52	3.49
chr3	115401414	115401643	0.75	0.19	5.41	3.61
chr3	118394405	118394676	0.88	1.33	3.87	4.63
chr3	120019896	120020284	0.38	1.47	5.26	3.1
chr3	120071304	120071871	0.96	1.4	3.82	4.07
chr3	121529406	121529615	1.36	0.54	14.56	5.46
chr3	123500346	123500599	0.38	0.25	7.39	4.17
chr3	124302293	124303803	0.59	0.86	3.06	3.28
chr3	125523493	125523864	0.78	0.89	3.16	4.82
chr3	126126440	126127093	1.28	1.45	3.4	3.76
chr3	130929109	130929323	0.52	0.97	5.22	176.92
chr3	131376045	131377259	1.18	0.75	3.09	3.37
chr3	132468288	132469908	0.59	1.4	7.47	9.61
chr3	133434457	133434776	0.49	0.49	9.49	7.19
chr3	134163822	134164139	1.09	0.23	4.95	3.36
chr3	134197939	134200097	0.96	0.57	3.43	3.05
chr3	134236904	134237313	0.26	1.07	6.65	3.91
chr3	134396029	134396417	0.75	0.97	3.25	7.8
chr3	136939188	136939510	0.52	0.52	6.11	3.55
chr3	138106813	138107462	1.09	0.92	3.23	3.04
chr3	145566075	145566638	0	0.41	18.19	12.3
chr3	147014624	147016122	0.36	1.25	3.36	3.12
chr3	151155202	151155404	1.46	0.89	4.85	3.34
chr3	151259152	151259647	0.73	1.04	3.53	3.58
chr3	156350825	156351399	0.4	0.87	4.79	5.34
chr3	157775933	157776097	0.42	0.01	6.13	3.12
chr3	159623504	159625433	1.36	0.83	5.81	3.94
chr3	160829139	160830319	1.03	1.08	5.38	4.85
chr3	160964171	160964736	0.61	0.47	5.03	3.07
chr3	161008874	161009379	0.77	0.3	3.89	5.23
chr3	161180660	161180903	0.38	1.33	7.62	4.77
chr3	165178529	165179109	1.08	1.04	3.11	3.61
chr3	165422902	165423342	0.87	0.61	3.22	5.98
chr3	167187423	167187981	0.49	1.33	8.71	5.68
chr3	167717740	167718709	0.78	0.6	4.66	3.21
chr3	167992474	167992775	0.95	0	11.3	3.91
chr3	168216985	168217418	0.33	1.03	7.16	6.24
chr3	169691405	169692362	1.41	0.98	3.74	6.24
chr3	170370054	170370992	1.33	1.43	3.42	3.5
chr3	171139560	171140449	1.06	0.6	3.91	6.28
chr3	171660164	171660485	1.25	0.37	7.43	3.04
chr3	173805529	173805728	0.52	1.48	5.77	3.39
chr3	175057187	175057516	1.13	1.47	4.16	13.32
chr3	175654310	175655789	0.56	0.34	4.82	4.94
chr3	175694821	175695370	0.38	0.89	3.54	5.38
chr3	177337177	177337354	0.46	0.45	3.7	4.68
chr3	177510719	177511407	0.64	1	3.13	4.92
chr3	177603429	177603825	0.9	0.18	6.67	3.31
chr3	178998323	178998665	0.86	0.54	6.37	3.93
chr3	179612525	179613754	0.28	1.15	4.28	4.26
chr3	181351929	181352150	0.65	0.4	3.89	12.81
chr3	181689323	181690766	0.98	1.29	3.47	6.59
chr3	181987795	181988362	1.08	0.84	5.3	3.71
chr3	182045916	182046940	0.77	1.46	3.35	6.05
chr3	182403264	182403496	0.64	0.3	4.08	6.5
chr3	182711548	182711831	0.39	0	3.66	4.01
chr3	184652386	184652649	0.85	0.45	5.93	3.14
chr3	185001510	185002060	1.39	1.4	8.34	3.15
chr3	185106429	185106612	1.03	1.14	5.57	3.46
chr3	185349731	185350118	0.66	0.57	3.17	3.31
chr3	185949748	185949977	0.73	1.2	4.45	3.46
chr3	186239117	186239430	1.17	0.93	4.47	5.92
chr3	188348692	188349234	0.88	0.75	5.74	11.38
chr3	193971953	193972563	1.34	1.48	4.4	3.54
chr3	194806252	194806829	0.81	0.76	4.14	4.89
chr3	196238237	196239643	1.34	0.69	3.13	3.82
chr3	196344938	196345178	0.35	0.21	11.38	4.63
chr3	196585485	196587142	0.72	1.15	4.96	3.96
chr3	197011569	197012752	1.11	0.56	3.65	3.22
chr3	197595547	197596055	1.4	1.05	13.77	5.23
chr3	197955731	197955920	0.91	0.77	3.87	3.12
chr4	927836	928113	0.01	0.92	3.49	3.31
chr4	3330403	3330894	1.27	0.57	4.25	3.5
chr4	3483451	3484194	1.44	0.84	3.06	8.7
chr4	4205704	4205894	0.38	0.67	4.62	3.12
chr4	5915056	5915397	0.8	0.01	5.35	14.34
chr4	6914174	6914463	0.52	0.76	11.94	3.29
chr4	9867499	9867760	0.91	1.33	3.89	4.15
chr4	10238855	10240219	0.62	0.73	3.24	4.17
chr4	10667982	10668527	0.59	1.19	6	3.49
chr4	10783236	10784369	1.23	0.25	4.92	4.73
chr4	10828328	10830321	0.86	1.15	6.18	3.9
chr4	11339983	11341044	0.99	0.52	7.6	4.36
chr4	12379214	12379381	0.91	0.37	6	71.37
chr4	13966507	13966824	0.92	1.47	4.62	5.05
chr4	14064676	14066889	1.45	0.97	5.84	3.61
chr4	14741290	14741874	0	0.68	12.67	5.93
chr4	15897108	15897394	0.93	0.21	3.47	4.97
chr4	15980324	15981353	1.13	1.46	9.62	3.74
chr4	16231440	16232536	1.13	1.45	4.72	3.22
chr4	17162395	17163738	1.25	1.38	3.38	3.45
chr4	25171095	25171699	0.82	0.18	5.03	6.12
chr4	26903722	26905442	1.09	1.37	4.77	3.73
chr4	28631168	28631366	0.97	1.2	5.31	3.39
chr4	28859287	28859867	0.49	0.86	3.53	4.9
chr4	29655418	29656014	0.65	0.09	3.82	3.62
chr4	30705285	30705525	1.28	0.27	6.7	71.37
chr4	31482659	31483137	0.85	0.42	3.26	3.71
chr4	32140058	32141783	0.82	1.46	4.51	3.9
chr4	37845388	37847386	0.76	0.79	3.54	6.67
chr4	39441181	39441409	1.37	0.67	10.93	5.53
chr4	39933789	39934464	1.25	1.13	3.04	6.98
chr4	40267379	40268702	0.61	0.33	6.87	3.51
chr4	42605169	42605744	0.9	0.49	3.09	3.81
chr4	42716642	42716963	0.98	1.14	10.02	3.96
chr4	44102684	44102940	1.28	0.67	3.06	4.35
chr4	44662565	44664599	1.42	1.1	4.94	3.41
chr4	44715989	44718170	0.82	1.3	5.93	4.73
chr4	48916052	48916326	1.2	0.35	3.14	3.67
chr4	52877465	52878611	1.28	0.8	4.91	3.85
chr4	53745980	53746139	1.36	1.11	11.83	3.46
chr4	54264107	54264299	0.26	0.34	3.89	7.7
chr4	54740886	54741587	1.46	1.48	5.09	3.93
chr4	55707169	55708659	0.53	1.37	7.18	4.28
chr4	55945372	55945714	0.27	0.54	3.01	3.15
chr4	55968753	55968997	0.88	0.2	5.22	3.65
chr4	61467964	61468194	0.01	0.77	4.33	6.24
chr4	64530154	64531612	0.32	0.69	7.29	4.37
chr4	66591492	66591772	0.23	1.07	251.66	4.09
chr4	66662587	66663024	1.36	1.5	3.56	3.4
chr4	66921570	66921954	0.32	0.28	15.61	3.8
chr4	66987877	66988459	1.14	1.24	5.68	12.08
chr4	68463920	68465712	1.26	1.41	4.46	4.18
chr4	68515234	68515564	0.04	1.11	3.95	3.39
chr4	72257667	72258644	0.75	0.84	4.16	3
chr4	73377519	73378641	0.46	0.41	3.14	5.65
chr4	73590335	73590784	0.65	0.51	5.31	4.17
chr4	74125004	74125686	0.97	1.47	3.26	3.88
chr4	74583264	74583961	0.17	0.47	3.47	5.59
chr4	75055743	75056246	1.26	0.09	4.35	7.17
chr4	75396492	75396660	1.36	0.8	251.66	176.92
chr4	76388425	76388978	0.42	0.52	5.04	3.71
chr4	76812031	76812848	0.87	1.47	6.03	7.98
chr4	77841738	77842615	1.11	1.33	5.23	5.45
chr4	78121407	78121606	0.23	0.38	5.93	5.87
chr4	78533781	78534953	0.49	0.51	5.35	3.78
chr4	78840061	78840347	0.93	0.34	7.16	12.97
chr4	78975734	78976610	0.82	0.96	5.92	3.92
chr4	79553583	79555121	0.56	1.21	3.14	3.04
chr4	80712049	80712569	0.47	1.48	3.36	6.47
chr4	80814260	80814422	1.03	0.67	4.18	3.46
chr4	82416120	82416468	0.91	1.33	4.64	3.36
chr4	83180493	83181381	0.53	0.34	4.31	5.92
chr4	84413306	84414176	0.5	1.27	6.94	4.2
chr4	84467388	84468753	0.81	1.18	3.46	4.83
chr4	84858855	84859171	0.97	0.48	3.63	8.83
chr4	86278668	86280393	0.86	0.5	4.29	5.48
chr4	89033470	89034148	1.39	1.01	10.33	3.15
chr4	89897775	89898948	1.03	1.29	4.15	3.58
chr4	96707547	96708242	0.82	1	3.83	3.63
chr4	97328937	97329170	0.73	1.07	3.01	7.71
chr4	97366551	97367261	1.09	0.93	6.76	3.28
chr4	98291415	98292036	0.77	0.28	3.66	3.88
chr4	99802580	99803822	1.12	1.29	3.81	6.18
chr4	101852965	101853669	0.53	0.55	3.23	5.7
chr4	102778720	102779376	0.64	0.43	3.34	4.97
chr4	103549239	103550171	0.8	1.06	3.13	3.68
chr4	104049722	104049979	1.48	1.33	3.35	3.74
chr4	104663799	104664676	0.72	0.8	3.7	4.12
chr4	106304969	106305162	1.14	0.5	16.83	7.19
chr4	106986070	106986254	0.59	1.09	204.66	7.94
chr4	110361367	110362411	1.23	0.19	3.96	3.12
chr4	113173508	113174311	0.58	0.35	4.01	4.76
chr4	117006376	117006571	1.46	1.09	4.07	8.72
chr4	119536901	119537507	1.47	1.33	5	3.21
chr4	121567447	121567766	0.88	1.41	4.49	3.46
chr4	122009466	122009965	0.86	1.33	4.91	3.41
chr4	123432813	123433016	0.2	1.07	12.74	3.39
chr4	123996823	123997960	0.7	0.46	14.36	5.35
chr4	125344058	125344654	0.52	0.91	14.3	11.95
chr4	125397401	125397776	0.61	0.84	3.35	3.13
chr4	125622716	125623326	0.34	1.07	6.69	3.09
chr4	126375030	126376428	0.62	1.25	4.22	3.96
chr4	128294876	128296591	1.42	1.37	5.22	3.43
chr4	130156810	130157530	0.46	0.55	3.29	3.01
chr4	130678598	130678759	0.62	0.02	3.93	3.1
chr4	131352354	131352664	0.03	1.33	6.84	53.78
chr4	133865843	133867064	0.83	0.71	3.06	4.2
chr4	136202929	136204044	1.32	1.33	8.24	3.15
chr4	136737068	136738768	0.99	0.79	5.86	4.62
chr4	139311778	139312274	1.4	1.47	5.46	4.35
chr4	139535436	139536081	0.39	0.98	3.58	3.85
chr4	140357931	140358196	0.95	0.41	5.93	5.57
chr4	140912108	140912948	0.43	0.82	5.71	5
chr4	141071906	141072244	0.91	0.3	18.66	5.05
chr4	142850438	142850824	1.17	0.01	5	4.19
chr4	147048684	147048852	1.36	0.57	3.52	4.03
chr4	147942804	147943036	1.41	1.14	8.66	4.7
chr4	150278312	150278665	0.93	0.6	3.1	7.92
chr4	151848156	151848527	0.54	0.5	5.26	4.58
chr4	151936768	151936933	1.03	0.01	9.56	4.38
chr4	152962328	152965252	1.29	1.1	3.17	3.22
chr4	155506890	155507112	1.03	1.19	9.11	3.34
chr4	161300735	161301226	0	0.27	5.5	6.46
chr4	161363804	161364647	0.69	1.2	4.63	18.54
chr4	163981395	163981800	1.07	0.71	7.39	6.08
chr4	165439814	165440163	0.71	0.34	3.05	3.38
chr4	165712631	165713150	0.63	1.07	4.1	4.19
chr4	166110977	166111218	0	0.15	4.18	4.12
chr4	168085960	168086290	1.03	0.89	3.05	4.88
chr4	168381320	168381481	1.14	0.34	329.99	3.46
chr4	168663490	168663669	1.44	1.02	3.15	9.66
chr4	169000285	169000755	0.72	1.33	4.33	4.61
chr4	169201998	169202284	0.91	0.84	3.71	5.42
chr4	169984226	169984597	0.99	0.14	3.1	3.93
chr4	170428789	170429369	1.07	1.17	3.05	3.32
chr4	170990925	170991366	1.13	1.25	4.08	4.58
chr4	177194864	177195045	0.3	0.8	4.02	4.19
chr4	178264188	178264622	0.91	1.33	9.11	4.58
chr4	178784374	178784949	0.3	0.64	4.65	3.54
chr4	180089287	180089807	0.88	0.54	3.54	4.72
chr4	181189548	181191107	1.43	0.87	3.08	7.03
chr4	181873853	181875992	0.7	1.08	3.22	6.31
chr4	182068021	182068450	1.21	1.39	3.59	4.12
chr4	182479723	182480487	0.66	1.33	4	3.09
chr4	183375200	183375994	1.16	0.89	3.8	3.05
chr4	183614618	183615380	0.26	0.57	3.47	3.84
chr4	184313710	184313888	0.46	0.1	19.47	4.12
chr4	184395594	184396365	1.31	0.45	4.33	3.75
chr4	184637890	184639082	1.29	0.15	3.39	4.11
chr4	188473709	188474815	0.64	0.99	3.3	5.12
chr4	189516560	189517809	1.06	0.9	3.11	3.08
chr5	461381	462653	0.67	0.7	4.25	5.57
chr5	1354584	1354904	0.86	0.74	9.07	3.13
chr5	2832195	2832902	1.44	1.11	4.96	7.53
chr5	3485330	3485565	0.52	0.94	3.25	3.4
chr5	3898973	3899540	0.23	1.33	3.8	6.41
chr5	4188885	4189202	1.36	0.42	3.56	3.1
chr5	6095813	6096448	1.37	0.45	3.81	4.19
chr5	6665630	6665970	0.52	0.84	6.7	3.55
chr5	7564222	7564505	1.12	0.97	6.23	4.03
chr5	11306360	11307998	1.07	1.23	3.15	3.42
chr5	11415030	11416655	0.77	1.08	4.67	6.3
chr5	14233793	14233970	1.23	1.17	10.02	3.61
chr5	14810175	14810429	0.01	0.49	3.01	4.17
chr5	15230973	15231277	0.33	0.22	15.92	3.61
chr5	15995466	15995846	1.43	1.07	10.65	3.38
chr5	19372876	19373161	1.03	1.33	4.25	3.61
chr5	24763094	24764727	0.62	1.2	3.35	4.53
chr5	25986965	25987131	0.01	1.07	3.32	106.55
chr5	26674649	26675482	0.69	0.78	4.22	4.44
chr5	27031634	27031888	0.24	0.67	5.41	3.04
chr5	28367228	28369902	0.43	1.06	6.88	3.43
chr5	30585006	30585762	0.8	0.26	4.73	3.15
chr5	31104980	31105311	0.54	0.84	11.83	3.46
chr5	31199858	31200141	0.35	0.89	4.26	6.67
chr5	32091124	32091314	0.3	1.33	5	5.65
chr5	33484841	33485127	0.78	1.33	8.2	3.57
chr5	36377599	36377958	0.91	0.23	126.33	10.13
chr5	37531552	37532059	0.49	1.33	4.79	4.19
chr5	38609672	38610120	1.49	1.4	4.28	5.72
chr5	40272521	40272916	0.51	0.89	3.17	176.92
chr5	41867881	41868111	0.19	0.28	7.12	5.42
chr5	42520161	42521297	0.84	0.78	3.7	5.81
chr5	42949075	42954752	1.04	0.71	3.68	7.27
chr5	42961337	42961511	0.01	0.01	3.93	10.99
chr5	43993375	43993559	0.75	1.02	5.04	4.63
chr5	44668817	44669589	1.15	1.44	3.8	4.65
chr5	50405004	50405211	0.69	0.39	4.12	11.28
chr5	52390372	52390816	1.4	0.29	5.1	25.59
chr5	52544655	52545581	0.57	1.33	4.94	3.2
chr5	52793044	52793223	0.82	0.89	15.01	6.21
chr5	54180565	54181130	1.18	1.45	3.1	3.52
chr5	55256917	55257742	0.5	0.94	4.58	5.47
chr5	55374110	55375814	1.37	1.01	4.03	3.08
chr5	57693152	57693830	1.15	1.33	9.06	19.46
chr5	59007821	59008080	0.69	0.89	14.1	18.43
chr5	59264594	59265509	1.15	0.4	3.68	8.48
chr5	59483967	59484350	0.35	1.03	3.57	7.94
chr5	61497777	61498080	0.69	0.6	3.99	28.87
chr5	61514018	61515349	0.53	1.04	3.83	3.58
chr5	64557611	64558632	1.11	0.8	3.73	3.6
chr5	65079747	65080026	1.09	1.33	11.63	6.24
chr5	65729432	65729972	1.15	1.42	4.74	4.19
chr5	66308285	66308694	1.49	0.45	3.93	4.42
chr5	66490864	66491155	0.84	0.67	3.26	7.19
chr5	66579782	66580404	1.11	0.56	7.43	8.51
chr5	66869731	66870044	0	1.33	5.93	4.1
chr5	67377510	67377865	1.03	0.54	3.87	3.81
chr5	68330626	68332214	0.76	0.38	3.59	4.81
chr5	68708951	68709251	0.97	0.42	6.95	3.83
chr5	71609160	71610615	0.78	1.14	4.95	3.81
chr5	71942541	71942972	0.82	1.28	267.33	9.09
chr5	72012499	72015428	1.22	1.4	4.8	3.57
chr5	74266571	74267150	1.4	1.03	4.76	3.15
chr5	75308791	75309524	0.2	1.11	4.66	3.68
chr5	75901911	75902372	0.88	1.33	8.08	4.53
chr5	77999086	77999936	0.99	1.11	8.45	3.08
chr5	78614980	78615682	1.3	0.87	3.94	3.03
chr5	78974762	78975331	1.42	1	5.19	8.53
chr5	83665320	83665643	1.28	0.94	3	3.07
chr5	84015084	84015403	0.26	1.42	3.73	4.68
chr5	84722789	84723522	0.63	0.73	8.34	3.65
chr5	85770242	85770438	0.38	0.01	23.88	3.61
chr5	85799186	85799580	0.01	0.12	18.64	3.29
chr5	90877396	90877612	1.37	0.01	3.38	5.01
chr5	92715486	92716181	0.94	1.42	4.81	4.06
chr5	93678918	93679102	0.52	1	9.56	36.18
chr5	94451150	94452025	0.16	0.46	3.45	5.42
chr5	94750868	94751805	0.8	1	5.67	3.15
chr5	95975562	95976070	1.33	0.25	6.62	3.74
chr5	97114387	97116412	1.35	1.23	3.95	3.83
chr5	97797940	97798433	0.06	0.94	6.95	4.14
chr5	97956135	97956840	1.03	1.19	3.51	3.47
chr5	97985798	97986699	1.18	0.81	5.1	4.15
chr5	98174112	98175179	1.22	0.3	4.44	3.89
chr5	98613470	98613891	1.07	0.57	4.28	3.03
chr5	101714442	101716602	0.89	1.07	4.81	3.9
chr5	102196385	102196998	1.25	0.47	4.33	3.61
chr5	104776415	104776899	0.62	0.52	4.38	3.04
chr5	105245111	105246813	0.54	1.43	3.89	7.02
chr5	107192142	107193272	0.42	1.11	4.49	5.81
chr5	108026481	108027017	0.58	1.21	4.1	4.51
chr5	108062722	108062966	1.15	0.6	6.93	8.21
chr5	108426604	108426766	0.59	0.34	5.08	3.1
chr5	108813330	108813853	0.91	1.49	4.6	4.45
chr5	109021646	109022250	0.45	1.33	3.12	3.25
chr5	110916639	110916825	1.28	1.04	7.39	3.14
chr5	110956214	110957244	1.12	0.85	4.37	11.72
chr5	112501029	112501917	0.53	1.33	6.91	3.62
chr5	112538712	112539833	1.24	0.87	3.84	4.67
chr5	113332899	113333778	0.8	1.4	6.79	3.21
chr5	113530900	113532011	0.26	0.56	3.18	4.59
chr5	116738242	116739099	1.17	1.33	4.42	3.15
chr5	117079856	117080354	0.21	0.49	5.72	3.59
chr5	117472947	117473908	0.63	0.81	3	3.25
chr5	119191964	119192557	0.89	0.73	3.41	4.29
chr5	119735534	119735920	1.32	1.14	3.22	3.49
chr5	120181339	120182824	1.37	0.92	6.15	4.88
chr5	120406811	120407053	1.03	1.44	6.93	4.15
chr5	121382727	121384516	0.39	0.95	9.84	5.82
chr5	122835409	122836036	0.41	0.94	3.19	5.89
chr5	123275887	123276064	0.64	0.54	10.47	159.33
chr5	123717821	123718059	0.93	0	14.1	3.65
chr5	124711080	124711791	1.11	0.67	4.19	3.47
chr5	125257357	125257582	1.25	1.17	3.14	6.76
chr5	125902181	125903280	1.39	1.41	8.12	3.41
chr5	126198484	126198885	1.08	1.33	5.23	4.93
chr5	127063151	127063521	0.75	1.07	5.26	12.75
chr5	129758764	129759416	0.73	0.5	3.21	3.15
chr5	131628554	131629064	1.12	1.26	3.18	3.66
chr5	136498680	136499917	0.96	1.16	3.31	4.39
chr5	138291966	138292632	1.16	1.02	8.32	7.86
chr5	138824128	138824463	1.17	0.41	3.8	10.13
chr5	140816675	140817602	0.83	0.4	9.31	3.91
chr5	140877794	140878854	1.42	0.76	3.31	3.97
chr5	143378781	143379876	0.89	1.03	3.35	4.49
chr5	145898098	145899243	1.23	1.04	4.55	4.2
chr5	145982021	145982317	1.03	0.89	9.69	3.83
chr5	146540022	146540894	0.43	1.43	4.7	6.78
chr5	146669251	146669489	0.91	0.45	8.08	7.8
chr5	147708384	147708682	0.69	1.41	3.71	5.87
chr5	147823872	147825251	0.43	0.37	5.64	3.63
chr5	148930266	148931176	0.76	0.98	4.72	3.09
chr5	150781550	150782328	1.32	0.48	3.67	3.28
chr5	150846863	150847157	1.42	0.6	6.67	4.17
chr5	154663577	154665036	1.5	0.93	4.67	3.73
chr5	155196066	155196240	0.75	0.01	3.72	3.97
chr5	155271004	155271448	1.22	0.95	8.77	6.09
chr5	159118880	159119595	0.33	0.63	4.44	7.1
chr5	160920373	160921504	0.29	1.4	4.17	5.05
chr5	161147580	161148358	0.53	0.49	4.33	4.13
chr5	163738485	163738715	0.55	0.67	3.21	8.32
chr5	165782104	165782471	0.13	0.89	4	7.54
chr5	166205549	166206319	0.39	1.19	5.58	5.81
chr5	167447650	167447875	0.77	0.09	14.1	300.06
chr5	167530803	167530968	0.86	0.85	3.84	3.14
chr5	168447687	168448715	0.74	0.34	4.92	8.2
chr5	169044777	169045112	0.86	1.43	3.85	4.01
chr5	169640830	169644321	1.13	1.32	4.18	4.77
chr5	170164114	170164446	0.61	1.24	4.16	3.67
chr5	171205404	171206618	0.83	0.69	3.66	5.19
chr5	172275423	172276084	0.81	1.49	4.11	5.55
chr5	172934937	172935494	0.95	1.24	5.16	3.57
chr5	173323948	173325107	1.32	1.19	3.01	4.2
chr5	173625865	173626109	0.43	0.67	3.34	4.42
chr5	173819570	173819811	0.9	0.48	95	3.76
chr5	174190114	174190567	0.15	1.19	3.52	3.55
chr5	175805439	175806136	0.52	0.82	3.14	4.53
chr5	176908455	176910737	0.81	0.54	4.37	4.13
chr5	176936459	176937070	0.67	0.56	4.47	3.32
chr5	180899336	180899504	0.13	0.6	3.41	12.81
chr6	225256	226027	0.59	0.67	6.67	6.28
chr6	793066	794051	0.7	0.74	3.73	3.68
chr6	1318513	1318732	0.69	0.68	110.66	3.14
chr6	1628182	1628417	0.73	0.67	3.07	4.01
chr6	1686187	1686457	1.14	1.45	8.54	4.63
chr6	3088453	3088638	1.37	0.77	5.37	8.21
chr6	3393674	3394227	0.88	0.69	4.35	4.44
chr6	4082885	4085180	0.93	1.25	6.06	3.22
chr6	5897095	5897349	1.14	0.34	8.2	5.72
chr6	7195054	7195985	1.36	1.43	3.61	5.91
chr6	7216600	7218722	0.98	1.49	3.34	3.29
chr6	8543067	8543607	0.69	0.62	6.39	10.42
chr6	9614330	9614990	1	1.13	8.56	3.68
chr6	10482229	10483378	0.77	0.84	7.6	3.19
chr6	11425661	11426814	1.46	1.15	3.98	3.66
chr6	12019222	12019628	0.77	0.56	7.05	6.12
chr6	12943892	12944589	0.69	0.57	3.08	5.5
chr6	13364229	13364716	0.69	0.71	3.84	5.76
chr6	15107242	15107466	1.23	1.19	3.24	4.38
chr6	16226785	16227662	0.34	0.67	3.63	6.5
chr6	16472663	16473107	1.03	0.47	3.34	7.14
chr6	17193945	17194268	0.59	0.52	6.67	6.88
chr6	17741421	17741814	0.87	0.67	3.9	13.1
chr6	17949317	17951243	1.44	1.36	5.17	5.15
chr6	20621017	20621455	1.27	1.33	3.9	3.31
chr6	21147568	21148579	1.14	1.25	4.02	3.21
chr6	22216916	22217146	1.2	0.78	3.26	4.17
chr6	22938668	22938867	0.39	0.45	3.08	3.14
chr6	23534979	23535536	1.32	0.97	3.15	7.5
chr6	23727144	23729169	0.28	0.78	4.64	5.65
chr6	24630953	24633196	1.2	1.1	3.81	3.09
chr6	25418585	25419323	1.15	0.59	8.36	3.71
chr6	25471804	25473221	0.92	1.42	4.71	7.26
chr6	26118342	26120435	1.2	1.3	4.65	6.35
chr6	26344713	26345198	0.6	1.33	4.92	3.5
chr6	27658888	27660398	1.09	1.39	12.26	3.53
chr6	27789158	27790018	0.88	0.59	4.06	4.61
chr6	28098636	28099478	0.86	0.74	5.3	4.96
chr6	29149718	29149944	0.3	0.34	3.41	6.16
chr6	29355599	29356161	1.44	1.33	5.34	3.77
chr6	29654269	29654513	0.37	1.2	204.66	4.94
chr6	31000114	31000479	1.21	1.33	5.1	6.57
chr6	31178741	31179007	0.8	1	3	3.97
chr6	31232079	31235447	0.77	1.36	3.26	3.03
chr6	32337594	32338540	0.59	0.64	3.13	4.71
chr6	36289723	36289982	0.41	0.01	3.66	6.56
chr6	37654088	37654360	1.03	0.67	3.34	3.14
chr6	38026448	38026736	0.85	0.14	3.1	9.09
chr6	38061453	38061630	0.11	1	3.71	5.14
chr6	38793826	38794226	1.21	0.8	3.73	10.65
chr6	39289086	39289274	0.54	0	5.52	3.13
chr6	39336504	39336798	1.03	0.96	3.72	13.79
chr6	41066690	41067262	1.42	1.17	4.18	3.93
chr6	44320241	44321481	0.92	0.47	3.83	3.6
chr6	44444329	44445489	0.7	0.54	4.88	4.84
chr6	46291200	46292052	0.83	1.14	3.88	3.71
chr6	47289845	47290042	0.48	1.04	3.66	3.14
chr6	47312682	47314360	0.43	1.3	3.7	4.64
chr6	47620226	47620482	0.01	0.57	63.66	3.14
chr6	47973574	47973888	1.14	1	25.65	13.32
chr6	49407799	49408223	0.6	0.67	5.93	3.83
chr6	52001758	52002577	0.88	0.77	4.08	3.2
chr6	54719641	54719906	0.69	0.48	3.71	4.06
chr6	54730320	54730550	1.36	0.01	3.99	4.78
chr6	57073580	57074119	0.86	1.21	7.39	3.46
chr6	58195930	58196932	1.03	0.86	4.12	3.08
chr6	66190645	66191347	1.03	0.76	9.29	3.39
chr6	66885762	66886127	1.14	0.64	4.03	5.68
chr6	66921901	66923536	0.79	1	3.96	4.37
chr6	67536089	67537015	0.82	1.09	5.96	5.24
chr6	70327011	70327472	1.23	1.07	4.37	20.48
chr6	70590090	70590913	0.84	1.25	4	3.41
chr6	71360859	71361146	1.37	1.41	5.19	388.02
chr6	73606075	73606490	0.91	1.1	5.97	12.41
chr6	76023494	76025320	0.97	0.76	6.05	9.61
chr6	80154852	80155611	0.6	0.84	3.23	26.61
chr6	83164161	83164711	0.46	0.29	6.5	4.13
chr6	83771386	83772535	0.2	1.21	4.32	4.49
chr6	83940865	83941028	0.18	0.27	4.33	3.1
chr6	84687403	84688188	1.15	1.4	5.59	6.02
chr6	87714439	87715050	1.14	1.11	3.68	3.29
chr6	88048032	88048253	1.23	1.23	3.59	5.14
chr6	89058982	89059309	0.91	0.67	6	3.13
chr6	89842480	89843250	1.25	0.84	3.52	3.63
chr6	90162994	90163424	1.41	1.47	14.69	3.37
chr6	90376451	90376646	0.59	0.34	6.44	8.21
chr6	91081030	91081535	1.24	1.07	6.7	14.13
chr6	93051265	93051645	0.52	1.22	3.9	12.3
chr6	97462983	97463144	1.32	0.03	3.14	7.7
chr6	97656033	97658424	1.15	0.94	4.76	5.39
chr6	98558182	98561257	1.01	1.24	4.02	4.21
chr6	99037289	99037604	0.96	0.21	3.21	3.66
[truncated: 467 more rows]

## Sheet: Table S7
Table S7. List of human-specific H3K27me3 peaks (in hg38 cordinate)
			ChIP enrichment (ChIP/input) in this work				ChIP enrichment in chimp iPSCs in Gallego Romero et al. (2015)
chromosome	start	end	human-1	human-2	chimp-1	chimp-2	C2	C5	C7
chr1	3620210	3620740	3.12	7.94	0.72	0.27	1.37	0.45	1.22
chr1	12001994	12002221	3.24	17.42	0.75	0.27	0.83	0.54	1.61
chr1	14591664	14593097	3.74	6.13	1	1.46	1.22	2.9	1.58
chr1	18954251	18954484	4.14	5.88	1.33	0.97	1.91	0.54	0.79
chr1	20224314	20224825	5.31	6.01	1.1	1.05	2.01	3.46	1.87
chr1	22949680	22950043	8.19	4.73	0	0.59	1.08	3.22	0.5
chr1	31771169	31775779	3.21	10.01	0.69	1.43	1.37	4.64	2.51
chr1	43173036	43174118	5	9.9	0.97	1.08	1.52	0.55	0.96
chr1	58903001	58903329	10.64	15.74	0.55	1.05	0.92	0.12	1.47
chr1	65277955	65278566	3.67	5.82	0.84	0.79	0.78	2.16	0.59
chr1	66001706	66003508	5	6.64	1.13	1.14	1.09	0.9	1.71
chr1	66004233	66006973	3.69	6.62	1.43	1.16	0.98	1.28	0.88
chr1	78230620	78237361	3.27	11.83	0.94	1.33	0.97	0.6	0.76
chr1	94273506	94273798	4.16	14.04	1.14	0.13	0.74	0.04	0.32
chr1	94327935	94328177	9.01	9.73	0.9	0.34	0.79	0.08	0.5
chr1	96470977	96482463	3.76	18.29	1.34	1.21	0.93	1.15	1.34
chr1	103942574	103944582	3.8	5.96	1.45	1.05	0.77	1.34	0.96
chr1	108200742	108201297	4.99	7.8	0.6	0.33	1.16	4.27	3.97
chr1	112675987	112676618	3.5	4.91	1.14	0.82	1.74	4.87	1.09
chr1	112715997	112716370	4.56	7.96	0.73	0.88	2.12	3.46	2.24
chr1	114430313	114430502	4.92	3.29	0.3	0.27	0.73	1.25	0.23
chr1	118961039	118962110	7.49	3.2	1.32	1.22	1.22	1.64	0.62
chr1	120230841	120235614	3.01	12.77	0.91	1.17	0.72	4.64	0.96
chr1	120662884	120667153	3.64	14.06	0.97	1.46	1.28	2.23	2.9
chr1	121117813	121119955	3.17	3.05	1.14	1.23	3.75	0.99	0.14
chr1	143903255	143907708	3.68	5.59	0.61	1.02	0.58	0.08	1.49
chr1	144246299	144258356	3.14	9.47	1.2	0.97	0.98	0.99	1
chr1	144446369	144455853	3.27	9.56	0.9	1.48	4.56	0.08	0.25
chr1	144651175	144653943	4.2	12.01	1.33	0.71	0.98	0.99	1
chr1	144710270	144719784	3.58	8.92	0.57	0.87	2.5	1.27	1.6
chr1	144878815	144882352	4.14	3.49	1.11	0.84	0.98	0.99	1
chr1	148098258	148098490	68.45	4.97	1.5	1.05	0.16	0.12	2.9
chr1	148307538	148319718	4.09	9.88	0.91	0.96	1.1	1.12	0.86
chr1	156369358	156370219	5.65	15.72	0.12	1.36	0.96	5.49	2.18
chr1	159013124	159013365	4.11	8.95	0.67	0.46	4.82	0.87	0.76
chr1	161428543	161431115	3.97	4	0.98	1.3	1.21	1.08	1.52
chr1	168386430	168387530	4.01	4.97	1.27	0.7	0.67	1.42	0.85
chr1	175597702	175600798	3.94	14.24	0.81	0.98	0.94	0.54	4.42
chr1	180241030	180241623	3.2	3.35	1.38	1.42	1.75	1.27	0.91
chr1	181095781	181101228	3.1	6.03	1.15	1.46	1	1.52	1.01
chr1	182596920	182597414	4.97	5.08	0.67	0.63	0.66	0.87	0.79
chr1	182665089	182666806	4.57	4.91	0.82	1.46	1.4	1.87	1.08
chr1	184879189	184879989	27.78	4.82	1.4	0.82	0.93	0.78	0.78
chr1	185046429	185046758	7.37	5.34	0.01	0.7	0.77	1.27	0.87
chr1	199850463	199850794	3.73	19.08	0.8	1.05	2.58	1.51	4.03
chr1	200287815	200289283	3.76	3.04	1.4	0.68	1.38	1.9	0.67
chr1	204612587	204612771	3.29	3.04	0.56	1.31	1.03	0.21	0.51
chr1	213230086	213231626	5.9	3.17	0.57	1.46	1.13	0.76	0.48
chr1	220526589	220527142	10.44	10.02	0.91	1.01	1.33	2.16	1.72
chr1	228032453	228032723	169.62	6.23	0.17	0.53	1.04	1.27	1.85
chr1	228503156	228503833	3.52	3.98	1.31	1.28	4.14	2.47	3.52
chr1	231119490	231119907	3.73	38.93	0.64	1.4	1.3	0.74	1.09
chr1	232621802	232622137	3.33	4.19	0.86	0.13	0.77	0.08	1.4
chr1	248521734	248521982	68.45	5.71	0.57	0.53	0.66	1.27	0.69
chr10	8437869	8439078	3.08	5.1	1.14	1.38	1.26	0.69	0.78
chr10	10525304	10527584	3.09	6.1	1.36	1.29	1.76	6.15	2.4
chr10	11823734	11825034	6.29	5.79	1.22	1.32	1.37	1.97	1.38
chr10	15464610	15481798	3.38	12.31	1.33	1.25	1.38	2.48	1.57
chr10	28516647	28520249	3.03	5.25	0.65	0.78	1.21	1.07	0.87
chr10	43755002	43756559	4.55	10.02	1.48	0.93	1.27	0.65	0.96
chr10	49852582	49852781	3.29	3.89	0.01	0.53	1.91	0.21	2.9
chr10	51907758	51910009	3.23	5.5	1.22	0.9	1.63	0.76	1.53
chr10	51910929	51913850	7.12	5.45	0.75	0.82	1.12	1.85	1.07
chr10	69279151	69279512	3.33	4.75	0.77	0.67	0.61	2.49	1.13
chr10	69973376	69973744	4.58	4.83	1.5	1.17	1.43	2.49	0.9
chr10	71219085	71219336	4.16	4.91	0.57	0.7	0.65	0.06	0.76
chr10	75109470	75109771	3.32	3.04	0.55	0.32	1.67	0.66	0.45
chr10	75283825	75284106	4.11	3.76	0.25	0.53	2.07	1.68	1.26
chr10	91241564	91241760	4.32	12.77	1	0.35	1.04	0.05	1.81
chr10	93078909	93079843	3.85	3.77	0.68	0.45	1.62	0.16	1.79
chr10	103231840	103232027	10.64	5.83	0.72	0.74	1.76	0.21	2.12
chr10	108465388	108467683	3.63	6.68	1.43	1.02	1.87	9.6	3.94
chr10	109106658	109106847	371.96	3.81	0.01	1.05	1.47	0.12	16.18
chr10	115090919	115092698	3.58	5.88	1.46	0.77	1.35	2.93	1.89
chr10	117732845	117737513	3.21	9.14	0.82	1.1	1.45	1.98	2.14
chr10	118269979	118270276	6.56	3.26	0.8	0.27	1.86	2.44	1.35
chr10	120641978	120644122	4.15	6.6	0.4	1.25	0.77	0.54	0.76
chr10	123092528	123092825	3.86	4.22	0.89	0.18	0.54	0.39	0.73
chr10	123981931	123982759	4.43	3.05	0.7	0.67	2.59	1.16	0.82
chr10	128542033	128544295	3.13	7.21	0.91	1.4	1	1.55	1.43
chr11	2184625	2185502	3.34	3.62	0.57	0.35	1.94	0.96	0.96
chr11	2461234	2461689	3.05	4.35	0.72	0.22	0.49	1.87	0.96
chr11	2583732	2584539	3.1	12.79	0.67	0.65	3.1	2.09	1.33
chr11	4210838	4212893	3.43	7.6	0.79	0.83	0.86	0.49	1.16
chr11	8169594	8170079	4.99	10.35	1.24	0.95	1.33	5.41	1.46
chr11	10114037	10114348	3.32	5.06	1.5	0.92	0.95	0.04	1.4
chr11	12675882	12677537	3.45	5.78	1.48	0.84	1.1	0.82	0.66
chr11	15819119	15819649	3.32	4.08	1.4	0.79	0.52	1.27	0.89
chr11	22665393	22668141	4.79	4.34	1.15	0.68	0.97	2.55	1
chr11	30588561	30588902	13.24	3.24	1.45	1.47	2.64	1.27	0.27
chr11	35507234	35508418	3.34	3.21	1.06	1.49	1.02	1.53	1.16
chr11	44947939	44948142	68.45	3.81	0.51	1.05	0.44	1.65	0.32
chr11	45132635	45132883	3.73	5.71	1	0.42	0.46	6.27	1.99
chr11	64044605	64044863	4.41	4.22	0.3	0.23	0.95	0.06	0.58
chr11	67056022	67056203	6.56	3.47	0.25	0.53	0.88	4.79	1.22
chr11	67376013	67377813	3.11	8.26	0.84	0.93	2.02	5.88	2.04
chr11	72470155	72471116	4	5.55	0.64	1.32	1.08	2.92	2.21
chr11	75816279	75816711	3.81	3.73	0.87	0.69	1.95	3.9	1.76
chr11	77038804	77041505	3.23	6.57	1.41	1.4	2.59	8.58	3.59
chr11	84721453	84722512	3.34	3.71	0.95	1.35	1.34	2.34	1.25
chr11	113313611	113314073	3.73	4.78	0.5	1.38	1.11	0.96	0.69
chr11	114073318	114081158	3.36	7.28	1.43	0.96	1.04	1.56	1.14
chr11	116054001	116054666	3.22	11.75	0.73	0.53	0.8	0.78	0.69
chr11	122657220	122657410	12.8	9.45	1.29	0.53	2.07	6.36	2.01
chr11	124833765	124835474	3.22	3.71	0.6	0.45	0.95	0.52	0.96
chr11	128858837	128859747	3.03	4.86	0.31	1.22	1.06	0.72	2.08
chr11	130372259	130372544	4.99	4.59	0.39	0.3	2.35	0.05	0.14
chr12	63756	66324	5.69	3.74	1.45	1.15	0.98	0.99	1
chr12	661302	661624	3.29	7.33	0.43	0.88	0.5	1.25	0.63
chr12	5220627	5220847	4.11	3.76	0.51	1.32	1.55	0.66	0.39
chr12	5854853	5856401	4.4	5.09	1.23	0.34	0.69	0.62	0.91
chr12	20366913	20367855	3.1	6.71	0.81	1.23	1.28	0.94	0.92
chr12	41940566	41940921	4.97	6.79	0.69	0.35	0.72	1.51	1.86
chr12	42548649	42557903	3.63	9.82	1.32	1.44	1.42	2.83	1.15
chr12	45473837	45474143	270.79	5.4	0.41	0.24	0.56	0.06	0.75
chr12	52255855	52260552	3.53	9.81	1.38	1.2	3.71	11.77	7.08
chr12	53810710	53811752	9.03	3.01	1.13	0.67	1.8	1.85	1.51
chr12	57762140	57762547	4.14	3.15	1.11	1.26	0.92	1.87	1.19
chr12	64263806	64264034	3.29	10.65	1.2	0.03	0.96	2.23	0.32
chr12	84814362	84815106	4.71	3.79	0.84	0.63	0.9	0.34	1.6
chr12	84912364	84914949	3.2	4.82	1	1.39	1.12	1.05	1.32
chr12	89354494	89360152	4.11	13.84	1.17	1.37	0.61	0.69	0.55
chr12	93166531	93167663	3.54	10.45	1.28	1.17	1.18	2.99	1.14
chr12	94227335	94228336	6.65	4.33	1.13	0.97	1.02	0.38	0.67
chr12	96488677	96489272	22.89	11.06	0.75	1.12	0.87	1.49	0.88
chr12	97463420	97463994	6.64	5.53	1.07	1.4	0.81	1.51	4.1
chr12	101207977	101211913	3.67	13.24	0.89	0.79	1.91	16.36	2.01
chr12	105331180	105331789	6.92	3.04	1	0.3	0.9	0.71	0.84
chr12	107849879	107850165	8.69	5.18	0.67	0.88	0.83	2.47	0.46
chr12	108019993	108020206	3.29	5.19	0.29	0.95	0.88	0.54	0.41
chr12	108858310	108858617	4.63	4.16	1	1.43	0.91	0.86	1.16
chr12	110811922	110815439	3.09	4.88	1.17	0.96	1.5	1.82	2.02
chr12	121838943	121839137	5.74	5.16	0.41	0.27	0.84	3.51	1.18
chr12	121889710	121890069	3.32	4.59	0.15	0.3	1.44	0.34	1.83
chr12	123399307	123403861	3.91	4.52	0.62	1.46	2.95	3.35	5.07
chr12	130221805	130223585	4.23	4.43	1.33	1.37	1.03	3.65	1.82
chr13	23464830	23466266	3.49	14.32	1.25	1.28	3.17	3.1	3.39
chr13	24156699	24157016	270.79	4.13	1.5	0.18	1.09	0.87	0.86
chr13	27839825	27840062	4.41	4.05	0.38	0.27	0.97	0.39	0.67
chr13	29427649	29428097	4.75	4.78	1.5	1.16	1.54	2.5	0.79
chr13	50139835	50140360	4.65	6.08	0.1	0.13	1.6	1.28	0.88
chr13	52619381	52619583	3.32	7.67	1	1.18	2.83	1.25	0.97
chr13	53199017	53202909	3.34	5.43	0.74	1.05	2.96	5.37	1.82
chr13	53289877	53290068	8.19	5.83	1	1.05	1.76	1.25	0.96
chr13	54384455	54390803	3.07	10.7	1.11	0.95	0.89	1.26	1.06
chr13	63539070	63543937	3.34	13.64	1.41	1.13	1.1	0.78	0.6
chr13	91174113	91176072	4.08	7.55	0.56	1.4	0.8	0.86	2.31
chr13	93226116	93226619	6.92	3.48	1.31	0.47	0.59	1.39	1.01
chr13	96467600	96468375	4.32	4.46	0.67	0.22	1.18	5.58	1.88
chr13	110793294	110793543	4.11	4.33	0.19	0.83	15.76	0.66	0.61
chr13	112094457	112094703	4.43	6.9	0.86	0.75	0.82	0.87	1.21
chr13	112230478	112231020	5.7	3.97	0.6	0.46	0.98	0.99	1
chr14	25053808	25054691	5.47	3.25	0.89	1.4	2.12	1.59	0.62
chr14	32939952	32942028	3.28	4.47	1.05	1.02	0.81	1.52	1.17
chr14	36544995	36545266	6.6	4.88	0.55	0.08	0.84	1.87	1.14
chr14	59462916	59463849	7.84	13.23	1.4	1.17	1.85	6.18	2.59
chr14	64687618	64690456	3.87	4.67	0.85	1.4	2.12	1.44	1.23
chr14	67731294	67731496	6.42	6.26	0.29	0.9	0.16	4.25	0.58
chr14	69565390	69565946	3.73	4.09	0.78	0.86	1.26	1.51	0.96
chr14	101500824	101501136	4.56	14.04	0.67	0.84	0.95	2.23	1.51
chr14	101628700	101629498	3.17	9.69	1.25	0.73	1.48	0.78	1.95
chr14	101653415	101653761	5.74	6.5	0.77	0.24	0.91	0.87	1.07
chr14	101758510	101760007	3.66	4.75	1.23	0.99	2.07	4.72	3.64
chr14	102921689	102931802	3.25	10.33	1.39	1.48	3.56	8.4	5.45
chr14	103084658	103085246	20.44	4.84	0.56	0.59	3.43	8.06	2.49
chr15	26962925	26963235	135.89	3.19	0.75	0.76	19.46	0.06	3.15
chr15	34039697	34042051	3.29	5.8	1.12	0.62	1.03	1.33	1.09
chr15	45633382	45636956	3.2	8.38	1.34	1.36	3.55	8.16	6.66
chr15	52526930	52528456	5.77	4.55	1.35	1.49	1.65	6.93	2.51
chr15	60368441	60370748	5.15	3.67	1.33	0.94	0.89	0.9	0.58
chr15	69911669	69912628	4.56	3.35	1.26	0.96	1.04	0.31	0.61
chr15	75840711	75841266	4.14	4.26	0.83	1.44	0.61	1.59	0.83
chr15	79127344	79127663	5.5	5.06	0.46	0.28	1.36	0.74	0.62
chr15	82059399	82065756	3.27	5.7	0.97	1.32	0.94	0.7	0.74
chr15	93275756	93275992	8.69	14.12	0.75	1.05	2.04	10.42	1
chr15	96490822	96491531	5	4.42	0.72	0.94	0.46	0.12	2.88
chr15	96492518	96493257	5.94	5.6	1.07	1.37	1.44	0.44	1.42
chr15	98432606	98432868	4.14	4.77	0.01	0.88	1.44	0.87	0.78
chr16	1854932	1855274	3.15	7.67	1.4	1.32	2.8	1.65	2.33
chr16	3262757	3262960	237.06	7.33	0.86	0.66	1.51	0.08	3.52
chr16	56581813	56582105	3.32	6.04	0.86	0.53	6.53	0.12	1.24
chr16	67371250	67371448	9.61	6.69	0.5	0.44	0.33	0.06	0.66
chr16	69070958	69072205	3.34	3.09	1.46	1.34	1.22	0.86	0.68
chr16	73484672	73484893	34.72	647.31	0.5	1.37	0.47	0.74	0.96
chr16	76486946	76487419	3.88	9.24	1.25	0.79	0.65	1.87	0.56
chr16	85331736	85336995	3.11	6.83	1.01	1.34	0.97	1.02	0.79
chr16	89089532	89090019	6.62	9.15	1.2	1.24	2.45	3.35	2.34
chr17	7988981	7991492	3.48	5.18	0.76	1.16	1.56	4.96	1.85
chr17	17455167	17455448	3.99	10.22	1.3	0.36	0.77	0.12	0.6
chr17	21281005	21284194	3.13	5.76	0.57	0.91	2.02	2.76	2.03
chr17	28413642	28418524	3.07	3.63	1.43	1.14	1.05	0.44	2.16
chr17	31391180	31391375	3.32	4.5	0.8	1.05	7.01	27.25	7.45
chr17	39951902	39952306	4.96	3.01	1.36	1.05	2.07	3.67	1.36
chr17	40575440	40575713	3.6	5.4	0.75	0.01	4.56	0.12	1.35
chr17	48679575	48680086	3.75	5.29	1.11	0.97	1.97	1.41	1.77
chr17	52774518	52776289	5.17	7.01	1.36	1.22	1.61	4.08	1.41
chr17	58219865	58220168	10.44	3.58	0.45	1.4	1.12	0.86	1.09
chr17	58530191	58530417	6.21	4.19	1.1	1.05	0.91	4.25	0.32
chr17	66540996	66541278	4.32	6.67	0.4	0.84	0.56	1.87	0.41
chr17	74980955	74981911	3.04	3.25	0.93	0.43	1.26	2.34	1.58
chr17	76622998	76623224	3.29	7.73	1	1.05	0.84	0.21	0.87
chr17	77885931	77889295	3.11	5.14	0.87	1.09	0.6	1.33	0.72
chr17	79073478	79073942	3.32	13.19	0.46	0.53	0.89	1.65	3.3
chr17	79392078	79393295	4.26	4.74	0.67	0.76	2.13	2.29	3.42
chr17	81953281	81953758	7.7	5.2	1	0.97	0.6	0.86	0.61
chr18	3770507	3771058	4.43	3.48	0.8	1.23	1.11	1.68	0.44
chr18	4455876	4456765	6.21	8.02	1.45	1.3	2.47	5	3.22
chr18	21925883	21926218	3.33	7.55	0.82	1.23	2.79	1.27	1.11
chr18	26573855	26577765	3.46	6.43	1.42	1.25	0.87	2.81	1.21
chr18	35268172	35268390	14.4	379.33	0.75	0.22	0.71	0.54	1.31
chr18	40877337	40877892	13.74	6.81	1.09	1.32	0.77	0.96	0.51
chr18	51986813	51987654	5.55	3.09	0.57	0.89	0.55	0.34	0.62
chr18	59109136	59109367	3.86	3.61	0.5	0.36	0.78	0.12	0.44
chr19	2748934	2749320	4.14	3.87	0.41	1.05	1.04	2.09	1.09
chr19	7821108	7821576	7.04	6.06	0.85	0.7	2.39	0.54	1.04
chr19	8364794	8367083	3.22	7.78	1.4	1.09	3.14	8.29	5.09
chr19	11382398	11382693	14.72	3.85	0.43	1.32	1.17	1.25	2.06
chr19	27917635	27917865	3.29	8.59	0.17	0.79	0.74	0.99	0.54
chr19	29465325	29465754	8.19	5.92	1.5	1.23	1.51	0.39	0.83
chr19	30250446	30250688	4.56	6.04	0.67	1.05	0.72	1.27	2.5
chr19	30475385	30475592	102.17	11.5	1	1.05	0.2	0.12	0.75
chr19	36418900	36422704	5.78	9.09	1.39	1.19	0.95	3.11	1.27
chr19	42312658	42312885	4.56	5.73	0.01	0.88	0.83	8.29	2.25
chr19	46632694	46634171	4.84	8.92	0.96	1.03	1.62	5.61	2.9
chr19	46855148	46855556	270.79	8.3	1.25	0.73	1.94	1.51	2.88
chr19	58445180	58445508	11.46	4.62	0.62	0.92	0.48	0.05	4.25
chr2	1709629	1710440	5.26	3.28	0.34	0.65	0.36	0.31	0.89
chr2	2323671	2324313	3.2	3.48	1	1.49	1.04	0.31	0.75
chr2	3520153	3520565	3.88	6.27	1.33	1.23	1.41	3.32	0.63
chr2	7704067	7705001	3.48	5.47	0.53	0.69	1.11	0.65	0.79
chr2	9219031	9219512	5.94	3.16	0.83	0.4	1.04	0.12	1.73
chr2	19347552	19347858	12.8	3.72	0.57	1.05	0.93	0.66	2.53
chr2	20864337	20864526	169.62	300.51	0.26	0.53	7.45	0.21	0.83
chr2	27493949	27497310	3.31	5.13	1.45	0.91	1.68	4.66	2.95
chr2	30858653	30858845	11.21	6.4	0.02	1	1.91	2.23	1
chr2	37923989	37924963	3.7	5.69	1	0.63	2	3.45	0.96
chr2	65433782	65433975	4.56	6.02	1.49	1.32	1.51	3.46	0.96
chr2	68362585	68362807	506.85	4.33	0.4	0.71	5.07	1.87	0.66
chr2	74956606	74958434	3.69	9.22	1.35	1.07	2.19	4.23	3.24
chr2	80006447	80009430	3.04	12.32	0.84	0.64	1.96	2.45	4.21
chr2	80136790	80137665	3.06	3.37	1.06	1.4	0.98	0.96	1.08
chr2	91724081	91724345	14.4	4.22	1	0.01	0.98	0.99	1
chr2	186757633	186758049	4.99	4.19	0.67	0.82	0.86	0.78	0.47
chr2	215437278	215437755	371.96	10.56	1.5	0.42	0.93	1.39	1.02
chr2	217258511	217259045	5.38	7.05	0.78	1.26	2.89	2.44	2.38
chr2	221473286	221473471	203.34	7.25	0.21	0.01	1.18	0.99	0.14
chr2	240518222	240520907	6.01	6.74	0.54	1.13	1.46	2.3	1.41
chr2	240829031	240829511	3.88	3.26	0.64	0.87	2.23	1.25	1.07
chr2	241802735	241804630	5.59	14.88	0.6	1.35	0.98	0.99	1
chr20	291148	291894	4.99	8.66	1	1.2	0.75	2.09	0.84
chr20	1678842	1679369	14.72	726.13	0.67	0.47	0.51	1.1	1.97
chr20	1699498	1699937	9.82	4.52	0.73	1.26	1.01	1.68	1.6
chr20	1715614	1716462	3.2	3.53	0.26	1.34	1.13	2.5	1.58
chr20	2551983	2552336	3.88	6.07	0.67	0.97	0.88	1.25	0.41
chr20	14330663	14333163	3.67	6.54	1.15	1.4	1.39	2.24	1.44
chr20	21021023	21022175	3.2	6.1	1.19	1.11	0.75	1.21	0.49
chr20	21571015	21571305	3.7	3.35	0.67	0.35	0.55	0.31	1.78
chr20	22679316	22679885	12.41	4.35	1.13	0.58	0.7	0.87	0.69
chr20	25159834	25160832	3.93	3.1	1.29	0.83	1.56	1.39	1.13
chr20	37523165	37523675	4.04	4.02	1.14	0.54	0.98	0.86	0.63
chr20	39211691	39212605	4.53	4.06	1.16	0.88	1.59	0.58	0.42
chr20	49044899	49045184	3.88	5.19	0.5	1.31	1.24	0.99	0.54
chr20	51307035	51307829	3.13	3.92	0.89	0.95	0.85	2.09	1.32
chr20	56454003	56454427	3.17	5.16	1.49	1.23	4.31	0.12	0.71
chr20	63186922	63187175	4.14	3.47	0.21	0.79	1.12	0.21	0.96
chr21	15063352	15063812	5.74	3.83	0.73	0.88	1.38	5.58	1.33
chr21	16238708	16245043	4.58	8.02	1.26	1.33	1.08	0.96	0.8
chr21	20613553	20622111	3.98	11.69	1.49	1.03	1.47	2.43	2.13
chr21	25639921	25641547	6.67	5.43	1.33	1.22	2.04	7.08	1.89
chr21	26641642	26641991	641.74	3.65	0.9	1.4	1.12	0.54	1.14
chr21	36990855	36991619	3.49	3.4	0.62	0.95	0.84	1.18	0.96
chr21	37219595	37221173	4.07	7.03	0.4	0.81	0.77	1.28	0.73
chr21	44939407	44939623	3.29	5.4	1.5	0.66	0.39	1.03	5.43
chr21	46230029	46230228	5.38	7.45	0.56	0.11	3.3	1.87	2.5
chr22	19705913	19706455	3.09	4.83	1.2	0.66	0.78	0.66	1.3
chr22	22121509	22122883	6.65	3.57	0.8	0.66	1.06	0.72	0.54
chr22	22803247	22803575	473.12	6.44	1	1.4	0.66	0.06	0.37
chr22	22831814	22832173	15.99	5.21	0.17	1.05	0.96	0.54	1.07
chr22	22965058	22966594	3.44	6.24	1.17	1.44	0.92	1.76	0.88
chr22	22969388	22969973	4.97	3.72	0.6	0.24	0.91	0.12	1.55
chr22	22995405	22995595	3.31	4.16	1	0.88	0.78	0.21	0.97
chr22	23840289	23840536	4.56	4.19	1	1.32	0.98	0.99	1
chr22	27306001	27306286	5.5	4.19	0.75	0.71	1.36	2.47	0.71
chr22	27580380	27580605	4.92	4.53	0.6	0.71	0.78	0.99	0.83
chr22	32421069	32421567	4.16	10.82	1.5	1.05	0.86	1.1	0.87
chr22	32452550	32453364	4.24	3.68	0.57	0.75	0.51	1.7	0.47
chr22	35910944	35911158	3.31	3.47	0.7	0.53	0.98	0.99	1
chr3	13549795	13550047	4.11	33.14	1.17	0.6	1.32	5.47	1.64
chr3	15521091	15521333	5.5	7.44	0.8	1.05	0.63	0.05	1.31
chr3	16514678	16515041	4.14	3.22	1.43	1.37	2.14	2.44	2.19
chr3	24825669	24825921	3.32	4.46	1.25	0.53	1.1	19.85	0.58
chr3	37864360	37865226	3.65	18.25	1.44	1.05	0.76	1.36	0.38
chr3	39179606	39180257	3.34	3.45	0.52	0.56	1.3	3.21	1.86
chr3	42247947	42248281	3.32	3.67	0.8	1.18	1.04	0.65	0.5
chr3	43323545	43323768	135.89	3.81	0.04	1.05	9.3	2.23	1.6
chr3	56683484	56686853	3.16	7.55	1.27	1	1.98	5.11	2.4
chr3	58634070	58641687	3.1	7.6	1.33	1.22	1.16	3.14	1.31
chr3	64677096	64677838	3.83	4.65	0.72	0.95	0.62	0.49	0.54
chr3	69720404	69721247	3.2	4.89	0.74	0.94	0.99	1.18	3.52
chr3	75905243	75906670	17.16	8.71	1.14	1.03	0.85	2.54	1.66
chr3	78982882	78983106	3.29	4.1	0.67	0.22	3.3	4.25	0.42
chr3	93972171	93975347	3.69	6.36	1.05	1.19	0.79	3.16	1.27
chr3	104544368	104546977	3.24	8	1.23	0.67	1.15	1.79	1.27
chr3	111072910	111073179	4.11	4.53	0.5	0	1.59	2.44	0.78
chr3	113946154	113946345	4.11	3.72	0.67	0.83	0.93	2.38	0.67
chr3	127912668	127917276	3.85	8.64	1.23	1	0.88	2.5	0.88
chr3	137949394	137949973	4.56	4.44	1.12	1.05	2.02	2.51	1.03
chr3	138608173	138608396	17.99	3.1	1.17	1.05	1.16	1.1	0.78
chr3	140334209	140334538	4.14	6.47	1.09	0.79	0.57	0.06	0.71
chr3	140937546	140938033	5.5	7.98	0.75	0.75	0.54	2.38	0.96
chr3	141067905	141070732	3.09	3.02	1.48	1.24	0.9	1.52	0.82
chr3	146779260	146781026	5.63	6.28	1.35	0.96	1.05	0.54	0.81
chr3	150224168	150224375	9.01	3.33	0.5	1.31	1.65	2.44	0.61
chr4	4348369	4349177	3.33	9.41	0.65	0.31	1.15	2.38	0.79
chr4	6217273	6217970	3.17	4.17	0.65	0.57	0.9	0.34	0.5
chr4	7718676	7719678	3.87	8.45	0.4	0.79	1.66	1.46	1.65
chr4	10142584	10142919	6.42	8.41	1	1.05	0.88	1.65	0.81
chr4	10980669	10985427	3.1	6.45	1.13	1.28	1.17	0.87	0.94
chr4	42152842	42154302	3.49	5.63	1.09	1.33	2.22	3.89	2.28
chr4	75572337	75572973	5	7.39	1.43	0.6	2.24	6.36	1.37
chr4	86903521	86904719	3.16	4.59	1.18	0.92	1.37	0.48	0.6
chr4	131014405	131015305	4.56	3.7	0.11	0.96	0.63	0.44	1.39
chr4	139907299	139907590	4.92	4.22	1	0.44	2.27	1.27	1.11
chr4	143911033	143913248	3.29	8.05	1.19	0.68	0.99	3.79	0.32
chr4	186685079	186687619	3.07	3.51	1.39	0.95	0.92	0.3	0.8
chr4	186721527	186722539	3.47	4.82	0.34	0.63	1.29	0.08	1.03
chr4	188618808	188619736	5.37	4.02	0.67	0.58	0.46	0.66	0.81
chr5	6687578	6689079	5.37	3.99	1.18	1.16	1.69	3.05	1.17
chr5	8456720	8457906	3.73	3.88	0.72	0.92	0.64	0.74	0.84
chr5	33890665	33890855	34.72	11.07	0.67	0.12	0.98	0.99	1
chr5	35731204	35732328	5.15	3.48	0.9	0.47	1.07	2.16	0.69
chr5	35744542	35762827	3.6	15.36	1.23	0.97	1.43	2.15	1.43
chr5	36415847	36416678	3.54	9.22	1.13	0.34	1.04	1.39	0.53
chr5	59158557	59158859	5.74	16.17	0.45	0.44	1.04	0.21	0.79
chr5	61308612	61309240	3.05	3.73	1.17	1.05	1.07	0.96	0.68
chr5	72451920	72452117	3.31	8.3	0.34	0.27	0.83	1.27	0.44
chr5	76401790	76402148	6.18	12.35	1	0.12	1.55	1.65	1.55
chr5	77568143	77568594	4.56	4.52	0.75	0.34	1.16	0.54	0.96
chr5	85894648	85896005	4.43	5.02	1.29	1.35	1.36	1.39	0.73
chr5	88721272	88724752	3.4	5.36	1.02	1.49	1.26	1.82	0.66
chr5	95708460	95711056	6.68	5.03	0.55	0.75	0.66	0.58	1.22
chr5	96430504	96436342	3.63	10.12	1.18	1.33	1.57	5.16	2.5
chr5	101785577	101786695	5.92	5.89	1.45	0.76	0.86	0.86	0.58
chr5	107668012	107669172	3.01	3.4	1.43	1.11	2.16	4.95	2.53
chr5	127228288	127230475	3.34	3.1	1.07	1.19	1.36	4.12	1.78
chr5	135062167	135077126	3.01	7.12	0.98	0.92	0.82	1.23	1.01
chr5	135451122	135451754	5.38	3.57	0.64	0.47	2.18	2.23	1.31
chr5	146368486	146368920	4.16	3.8	0.75	0.53	0.97	0.96	0.4
chr5	146878981	146880684	4.7	9.22	0.94	0.69	1.47	1.73	1.49
chr5	149103265	149103648	13.09	7.96	1.2	0.6	1.99	0.54	0.96
chr5	153660096	153660376	1046.42	3.04	0.77	0.3	0.86	1.25	0.58
chr5	173572844	173573027	237.06	8.59	1.25	0.34	2.04	0.21	0.54
chr5	174033773	174034157	5.74	11.92	1.27	0.29	0.99	0.06	1.35
chr5	178365221	178365495	34.72	6.88	0.26	0.9	0.88	0.87	1.49
chr5	180829811	180833152	3.2	5.28	1.45	1.18	1.57	4.18	1.63
chr6	1369518	1370242	3.57	3.88	0.77	0.58	0.97	0.34	0.88
chr6	1595235	1596007	3.88	3.68	0.1	0.75	1.07	0.28	1.71
chr6	6545115	6546959	3.49	5.18	0.95	1.1	1.35	1.6	1.42
chr6	10834890	10837253	4.52	7.66	0.93	1.27	1.49	2.75	1.53
chr6	17988819	17989372	3.17	6.4	0.12	1.42	1.34	3.32	2.38
chr6	27548842	27549259	9.01	6.21	0.63	0.74	1.04	1.87	0.45
chr6	28160785	28161073	9.01	489.67	0.16	0.66	2.06	0.06	0.63
chr6	28557676	28558723	5.41	4	0.85	0.93	0.98	0.99	1
chr6	28560712	28561389	4.28	5.22	1.47	1.28	0.98	0.99	1
chr6	28622049	28623297	3.25	3.01	1.17	0.5	0.98	0.99	2.9
chr6	28833181	28837096	3.61	5.68	1.36	1.35	0.98	0.99	1
chr6	28864090	28865742	3.58	5.86	1.48	0.9	0.98	0.99	1
chr6	30788232	30790228	4.64	4.49	0.85	0.84	0.98	0.99	1
chr6	31966767	31966975	5.74	7.25	0.43	0.13	0.98	0.99	1
chr6	46732830	46737237	3.44	4.15	0.88	1.21	1.28	2.99	2.01
chr6	47048443	47048705	33.53	4.02	0.02	1.23	0.82	0.21	0.46
chr6	53357911	53358414	4.17	4.13	0.79	1.47	0.51	0.66	0.34
chr6	82361960	82363069	3.17	3.1	1.18	1.3	0.79	1.97	0.99
chr6	84234470	84234818	7.37	21.27	0.38	0.6	1.43	1.25	1.6
chr6	93420858	93421816	7.86	5.08	0.39	0.96	0.64	0.86	1.14
chr6	97669923	97670106	15.99	10.02	0.67	0.4	0.84	0.99	1.31
chr6	98527439	98527766	4.92	3.83	0.34	0.9	1.12	0.05	0.17
chr6	99213518	99213777	16.35	95.58	1.43	0.66	1.17	0.45	2.5
chr6	106085133	106089893	3.18	5.84	1.43	1.42	0.98	2.75	1.33
chr6	107966987	107967191	3.32	4.75	0.01	1.05	0.22	0.05	0.08
chr6	108556085	108557654	3.05	10.14	1.44	1.21	0.8	1.79	1
chr6	113625762	113626002	3.09	11.16	0.2	0.71	1.04	3.51	0.61
chr6	117547246	117549517	3.39	4.86	0.83	1.35	0.96	2.71	1.61
chr6	123802112	123802402	17.17	3.33	0.67	0.27	25	2.44	0.67
chr6	130021510	130022194	9.97	8.68	0.54	0.92	1.3	0.94	1.27
chr6	148745733	148745947	4.97	13.62	1.49	0.76	0.8	4.25	1.24
chr6	150047509	150047983	9.01	3.8	0.72	0.08	0.89	1.65	0.32
chr6	165889034	165889662	4.43	12.07	1.14	0.7	0.84	0.58	1.49
chr6	166276036	166277257	3.06	3.84	1.18	1.38	0.98	0.21	1
chr6	168303040	168303785	4.25	4.69	0.94	1.37	0.67	0.86	0.69
chr6	168883506	168884691	6.65	3.57	0.65	1.22	0.98	0.99	1
chr7	1250506	1250689	169.62	395.09	0.02	0.27	4.82	29.28	2.88
chr7	5432445	5432966	5.54	4.15	1.17	1.2	1.16	1.27	1.78
chr7	16754555	16755632	6.42	7.67	0.9	0.39	1.33	2.84	1.39
chr7	33110737	33111142	9.35	4.51	1.25	0.46	1.53	0.66	1.47
chr7	33706370	33707327	3.01	3.72	0.97	1.46	1.23	2.54	1.49
chr7	35419389	35420924	4.91	5.14	1.07	1.11	0.99	2.34	1.45
chr7	35545979	35546168	68.45	6.02	0.6	0.27	2.29	0.45	1.31
chr7	40135072	40136565	4.09	3.66	1.26	1.1	2.34	8.12	3.34
chr7	51963986	51968411	3.45	8.3	1.33	1.2	0.97	1.28	0.66
chr7	53218253	53219135	3.24	4.69	0.87	1.18	0.51	0.45	1.38
chr7	54186465	54186772	3.05	8.3	1	0.92	1.09	0.87	0.54
chr7	54187735	54189092	4.31	4.4	1	0.9	1.18	0.41	0.47
chr7	54789033	54789665	5.98	3.86	0.85	1.13	0.83	3.95	0.49
chr7	70701524	70701746	102.17	3.98	0.73	0.66	1.04	1.25	0.74
chr7	83693926	83695231	3.08	5.51	1.23	1.12	2.18	4.73	2.3
chr7	94656538	94656934	3.73	4.09	0.78	1.32	1.46	5.69	5.94
chr7	96075471	96077741	5.99	11.13	0.92	1.01	3.77	7.63	4.72
chr7	96978768	96979299	6.6	5.12	0.71	0.6	0.61	0.65	0.89
chr7	98610956	98611225	3.29	6.5	0.67	0.95	0.78	2.38	1.22
chr7	98664918	98665144	5.74	3.69	0.67	0.79	1.09	0.45	1.49
chr7	106724528	106725251	3.12	5.8	0.61	1.11	14.84	0.87	1.16
chr7	107045797	107046556	8.28	8.52	0.85	1.14	1.78	2.54	1.19
chr7	112246601	112253475	4.82	10.6	1.41	1.36	0.73	0.55	0.86
chr7	115008474	115009189	3.14	3.26	0.4	1.29	0.89	1.03	1.01
chr7	123532813	123534144	3.34	6.71	1.22	1.17	1.2	2.84	1.14
chr7	124262455	124263088	4.16	5.3	0.61	0.69	1.1	1.03	0.54
chr7	140181319	140181955	5	3.55	0.85	1.47	1.19	2.49	0.4
chr8	1817060	1817805	3.34	4.65	0.4	0.19	0.98	0.99	1
chr8	3049409	3049833	237.06	10.02	0.21	1.26	0.82	1.27	0.46
chr8	8723897	8724615	20.44	10.74	0.67	0.79	1.32	1.87	1.85
chr8	11432453	11432990	3.73	4.02	0.67	1	0.93	0.21	0.25
chr8	11566361	11566635	11.46	773.42	0.01	0.88	1.86	6.9	1.73
chr8	13092443	13093120	3.15	4.13	0.47	0.34	0.74	1.27	0.65
chr8	26191069	26191372	7.86	5.54	1.25	0.79	2.38	29.28	0.96
chr8	27491239	27492352	3.86	4.4	0.78	0.62	1.2	2.71	1.33
chr8	33156289	33156678	4.83	3.76	0	0.63	0.73	0.21	0.42
chr8	38526455	38526787	4.92	3.26	0.92	0.36	2.94	2.38	0.96
chr8	59442767	59442960	135.89	4.77	0.89	0.53	1.35	0.87	2.88
chr8	63037585	63038080	3.6	4.03	1	1.26	1.09	2.49	2.03
chr8	63081093	63081328	3.31	4.48	0.51	0.4	0.42	0.08	1.18
chr8	65166728	65167097	5.74	4.45	1.33	0.9	0.52	1.65	0.5
chr8	65218412	65218824	3.99	6.92	1	1.05	0.94	1.41	0.81
chr8	66350051	66350716	3.03	3.59	0.92	1.28	0.82	1.27	0.86
chr8	85462566	85463125	4.52	4.63	1.23	1.37	2.63	1.27	1.01
chr8	91195639	91196684	4.16	3.08	1	0.92	3.75	0.99	0.11
chr8	98957489	98957892	10.99	7.19	1	1.05	1.62	0.66	2.09
chr8	100663305	100663858	3.34	11.73	0.4	0.42	1.04	0.44	0.38
chr8	106271838	106273306	3.19	4.95	1.34	1.11	1.64	3.82	2.47
chr8	124751438	124751644	4.11	10.22	0.43	0.14	0.62	4.25	2.9
chr8	143402128	143405343	3.5	6.23	0.77	1.07	1.48	4.51	2.92
chr8	144144515	144147142	6.42	7.49	1.36	1.44	2.22	2.66	2.19
chr9	3179628	3182769	3.57	11.71	1.09	1.39	1.11	1.1	0.64
chr9	10337609	10339076	3.72	5.58	0.64	0.61	1.08	2.21	0.82
chr9	38353769	38354425	3.33	3.03	0.93	0.65	0.87	1.51	1.03
chr9	41258652	41278886	5.22	14.41	0.99	0.9	1.91	1.64	1.31
chr9	41304343	41306431	3.52	4.21	1.09	0.77	1.33	2.25	1.42
chr9	43363278	43366073	3.09	95.58	1.05	0.75	0.77	0.21	0.58
chr9	62798812	62819967	4.51	14.47	1.12	0.86	2.02	1.62	1.96
chr9	63451150	63492204	4.42	16.83	1.46	1.4	1.53	10.42	1.35
chr9	63768980	63771515	3.69	4.67	1.01	0.82	1.04	1.7	1.13
chr9	63772615	63774834	3.42	3.83	1.26	0.87	1.21	0.56	1
chr9	67918794	67919810	5.26	6.95	1	1.05	0.98	0.99	1
chr9	70399243	70399493	4.11	3.04	1.2	0.32	1.43	0.08	0.96
chr9	86434393	86434691	5.98	5.55	1.22	0.36	4.82	0.04	0.3
chr9	88535229	88537050	3.86	6.26	1.11	1.3	1.25	5.48	2.2
chr9	90433975	90434922	3.89	3.76	1.24	1.01	1.62	0.79	1.1
chr9	91886994	91890427	3.66	6.33	1.48	1.49	5.18	16.52	8.27
chr9	97750774	97751593	3.33	3.15	0.78	0.58	1.01	0.86	1.62
chr9	98979242	98979460	34.72	8.95	0.4	0.68	0.8	2.44	0.96
chr9	105659043	105659940	3	3.65	0.4	0.26	0.97	4.87	1.05
chr9	105972519	105974984	3.62	4.06	1.3	0.81	1.03	1.33	1.01
chr9	108039702	108039887	68.45	6.26	1	0.63	0.92	0.06	1.79
chr9	113151713	113152797	3.76	9.76	1.45	1.4	2.85	6.96	4.33
chr9	114610223	114610815	4.04	5.3	1.42	0.86	2.36	2.18	4.39
chr9	114940145	114940825	5.67	3.72	0.38	0.64	1.38	1.8	2.59
chr9	121287839	121291005	4.36	4.62	0.98	1.33	0.91	0.36	0.69
chr9	121392187	121392454	506.85	3.35	0.86	0.11	1.28	0.06	0.79
chr9	121735787	121736455	3.58	3.44	0.8	1.05	0.96	3.28	0.87
chr9	124766658	124769296	3.23	5.95	1.02	0.77	1.09	0.47	0.63
chr9	127613588	127614252	5.83	4.46	0.81	0.99	0.71	1.14	1.01
chr9	129443062	129443429	3.69	3.67	0.64	0.67	1.04	0.87	1.55
chr9	133376893	133378387	3.28	5.81	1	0.74	0.84	2.01	1.53
chr9	136095845	136097017	3.13	7.01	1.39	1.27	3.48	10.83	2.95
chr9	136268780	136269242	3	8.13	0.63	0.29	1.13	1.14	1.36
chr9	136766970	136767837	3.57	4.64	1.09	0.79	1.04	0.71	0.66
chrX	9466379	9467501	3.34	3.69	0.57	1	1.91	1.96	13.33
chrX	15938570	15938852	10.44	8.95	0.04	0.27	0.77	0.87	4.16
chrX	17483535	17484094	4	13.36	0.57	0.53	0.63	2	14.38
chrX	18123175	18123374	4.14	11.07	1	1.05	0.39	0.12	8.63
chrX	24026661	24027197	3.34	3.53	0.5	0.88	1.76	0.58	5.33
chrX	28117413	28118788	3.67	4.47	0.85	0.61	0.99	0.74	10.55
chrX	34554745	34555139	3.73	4.04	0.57	0.76	0.88	0.21	7.89
chrX	34869279	34870652	8.74	4.72	0.85	0.95	0.59	1.57	6.89
chrX	36015578	36021509	3.32	6.55	1	1.05	1.69	0.9	8.66
chrX	40002063	40002258	102.17	3.12	0.34	0.53	2.83	0.99	1.61
chrX	42615856	42616164	3.32	5.4	0.92	0.27	1.33	1.27	5.05
chrX	69383905	69384187	3.86	7.33	0.57	0.7	0.56	0.39	27.57
chrX	74294235	74294524	4.16	3.81	0.23	1.05	0.49	1.25	1.26
chrX	97059040	97059970	6.24	3.84	1.4	0.71	0.95	0.48	7.64
chrX	110796549	110797335	3.45	7.53	0.5	1.28	3.1	1.97	11.08
chrX	123184228	123187105	3.17	5.78	0.92	0.75	1.64	2.08	10.18
chrX	123223734	123224070	7.15	10.35	0.55	0.23	1.62	0.87	13.79
chrX	124231395	124232166	3.6	6.45	1.05	1.32	1.26	0.31	10.82
chrX	131055126	131061091	3.49	12.09	1.39	1.46	3.29	5.12	13.16
chrX	132410696	132414508	4.72	3.44	1.42	1.2	1.22	0.71	7.75
chrX	137421203	137423264	3.97	7.85	0.93	1.25	1.38	0.88	10.63
chrX	139183797	139211047	5.56	17.3	0.98	1.27	0.99	0.83	8.94
chrX	143632037	143634697	8.79	6.86	0.5	1.22	2.93	4.16	5.85
chrX	148502876	148503665	15.3	3.6	0.46	1.14	1.34	1.1	7.15
chrX	149642327	149642620	169.62	410.85	0.17	1.05	0.44	0.05	1.49
chrX	151179904	151180230	17.17	3.33	1	0.12	1.3	1.27	2.45
chrX	151182116	151182496	4.96	3.99	0.64	1.32	0.33	2.47	1.81
chrX	151183289	151183881	6.64	5.73	0.75	0.76	3.26	2.91	0.82

## Sheet: Table S8
Table S8. List of chimpanzee-specific H3K27me3 peaks (in hg38 cordinate)
			ChIP enrichment (ChIP/input) in this work				ChIP enrichment in chimp iPSCs in Gallego Romero et al. (2015)
chromosome	start	end	human-1	human-2	chimp-1	chimp-2	C2	C5	C7
chr1	3062479	3065230	0.84	0.94	3.44	5.6	17.37	33.59	24.64
chr1	3065813	3069086	0.3	0.74	5.93	4.16	14.21	33.15	36.84
chr1	49364093	49364850	0.65	0.39	11.53	10.8	1.42	0.39	1.85
chr1	226126754	226126985	0	1.22	4.47	6.25	2.79	9.31	4.97
chr11	316133	318171	0.72	1.42	3.12	7.14	5.04	34.86	15.36
chr11	134272164	134278450	1.2	1.27	5.13	4.19	6.07	10.55	7.49
chr12	100510133	100510367	0.02	0.44	21.16	234.87	0.48	0.21	0.97
chr12	122773642	122774040	1.29	0.87	6.14	4.69	6.49	12.69	1.1
chr12	127455275	127456476	0	0.6	3.23	6.92	5.15	7.45	14.49
chr15	28622969	28623558	0.67	1.42	94.76	78.96	0.98	0.99	1
chr16	75515773	75517234	0.25	0.83	3.89	8.08	1.76	6.41	3.39
chr16	85582519	85583057	0.58	0.87	4.38	3.6	2.08	10.69	2.7
chr17	7446192	7446830	0.42	1.28	3.09	4.58	2.75	8.76	6.87
chr17	45395552	45396600	0.56	0.75	4.38	3.79	0.98	0.99	1
chr17	77794200	77794466	0.26	1.22	5.61	5.76	4.61	10.77	10.81
chr19	495691	495947	0.28	0.54	4.38	468.74	7.85	2.38	3.43
chr19	38303436	38304161	0.2	0.61	3.49	4.14	1.1	3.33	2.37
chr2	118372464	118372801	0.72	0.97	3.63	5.63	1.15	0.03	0.71
chr2	148940958	148941183	0.27	0.54	3.96	6.51	0.98	0.99	1
chr20	360929	361155	0.01	0.97	3.37	8.23	1.88	19.85	1.53
chr20	17527840	17528437	1.3	0.63	4.15	3.81	0.7	1.03	1.54
chr21	38807523	38807748	1.43	1.2	21.16	8.75	1.86	10.42	0.13
chr3	151005391	151005603	1.34	0.44	7.58	3.65	1.12	2.38	3.43
chr3	196501662	196502249	1.08	0.6	3.97	11.97	0.78	10.31	1.97
chr4	184812627	184813311	1.12	0.8	7.58	3.02	1.13	1.51	0.96
chr4	186191882	186193103	0.27	0.8	3.16	4.86	3.31	12.41	4.48
chr5	29104562	29105399	1.08	0.69	4.46	4.03	0.98	0.99	1
chr5	42947547	42956470	0.69	0.74	3.11	6.31	11.93	24.95	14.91
chr5	146411637	146411855	0.67	0.87	6.59	3.62	1.65	0.12	0.44
chr6	2875617	2875932	0.57	0.93	6.39	4.2	6.58	17.07	3.01
chr7	120273876	120274094	1.11	1.38	12.76	3.28	3.2	10.29	3.58
chr8	40524768	40524990	0.19	0.31	422.93	137.42	1.33	0.21	0.96
chr8	57467592	57468159	1.25	0.82	8.43	4.09	9.95	20.93	7.7
chr8	100808868	100809167	0.84	0.61	493.25	7.21	0.5	0.45	1.18
chr8	105601445	105601738	0.52	0.64	6.94	7.21	2.5	3.51	0.37
chr9	33165900	33166133	0.6	1.16	12.52	215.38	1.23	16.36	3.91
chr9	131960486	131960701	0.01	1.22	4.38	176.4	0.83	10.31	1.14

## Sheet: Table S9
Table S9. List of human-specific bivalent peaks (in hg38 cordinate)
chromosome	start	end
chr1	31771616	31773328
chr1	58903223	58903329
chr1	65277955	65278566
chr1	66003417	66003508
chr1	66004233	66004252
chr1	94327935	94328177
chr1	96472162	96476028
chr1	96481582	96482463
chr1	108200742	108201297
chr1	112675987	112676618
chr1	112715997	112716370
chr1	118961039	118961164
chr1	120232258	120234942
chr1	120663791	120666160
chr1	121117813	121118939
chr1	143903446	143906437
chr1	144247087	144250853
chr1	144652261	144652939
chr1	144714988	144719092
chr1	156369358	156369948
chr1	161428543	161429894
chr1	161529480	161529827
chr1	167120999	167121310
chr1	168386530	168387530
chr1	175598918	175600032
chr1	180241030	180241623
chr1	181095781	181101228
chr1	182666041	182666806
chr1	185046429	185046758
chr1	213231501	213231626
chr1	220526589	220527142
chr1	232621802	232622137
chr10	11823734	11825034
chr10	15471610	15474361
chr10	28518435	28519746
chr10	43755002	43755614
chr10	51907758	51910009
chr10	51910929	51912572
chr10	71219085	71219302
chr10	75283825	75284106
chr10	108465741	108467060
chr10	115091377	115092698
chr10	117733203	117735655
chr10	120643017	120644122
chr10	128542033	128544295
chr11	4211759	4212721
chr11	8169594	8170079
chr11	12675882	12677537
chr11	22665640	22668141
chr11	44947939	44948142
chr11	67056022	67056203
chr11	67376013	67377813
chr11	72471095	72471116
chr11	75816279	75816711
chr11	77039362	77040534
chr11	84721453	84721784
chr11	113313689	113314073
chr11	122657220	122657410
chr12	65654	66324
chr12	5220627	5220847
chr12	5855906	5856401
chr12	20367564	20367855
chr12	42552503	42553306
chr12	42557320	42557524
chr12	52257864	52259052
chr12	84912364	84913881
chr12	89354494	89358870
chr12	96489093	96489272
chr12	97463420	97463994
chr12	101209325	101210550
chr12	105331180	105331789
chr12	108858310	108858617
chr12	110813266	110813702
chr12	121838943	121839137
chr12	121889710	121890069
chr12	130221805	130222266
chr13	23465911	23466266
chr13	29427649	29428097
chr13	53200454	53202541
chr13	54386933	54388294
chr13	63541196	63541940
chr13	91174512	91175802
chr13	93226116	93226619
chr14	32939952	32941973
chr14	101628700	101629120
chr14	101759914	101760007
chr14	102925749	102931133
chr14	102922269	102924704
chr15	34039697	34040437
chr15	45634331	45636086
chr15	52527334	52528456
chr15	82062297	82063978
chr15	96492518	96492737
chr16	69070958	69072205
chr16	85333456	85336285
chr17	7989556	7990905
chr17	21283711	21284194
chr17	31391180	31391375
chr17	39951924	39952306
chr17	58219865	58220168
chr17	74981129	74981911
chr17	77886897	77889023
chr18	3770744	3771058
chr18	4455876	4456467
chr18	26574783	26576385
chr19	2749103	2749320
chr19	11382398	11382693
chr19	36418900	36419320
chr19	36420995	36422287
chr19	42312704	42312885
chr19	46633464	46634171
chr2	2323947	2324313
chr2	3520153	3520565
chr2	7704067	7705001
chr2	19347552	19347858
chr2	27494076	27497310
chr2	37924389	37924963
chr2	65433782	65433975
chr2	74958058	74958434
chr2	80007315	80009343
chr2	215437278	215437755
chr2	232900691	232902545
chr2	240519453	240520881
chr2	241802751	241804630
chr20	291148	291855
chr20	2507938	2508784
chr20	14331008	14333163
chr20	21021023	21021761
chr20	21571015	21571305
chr20	37523165	37523675
chr20	49044899	49045184
chr21	15063352	15063812
chr21	20616752	20618033
chr21	25639921	25641547
chr21	36990855	36991619
chr21	37219807	37221173
chr21	44939407	44939623
chr21	46230029	46230228
chr3	13549795	13550047
chr3	15521104	15521333
chr3	37864360	37864575
chr3	39180159	39180257
chr3	56683484	56685065
chr3	75906012	75906670
chr3	93972813	93974355
chr3	104544368	104546977
chr3	111072910	111073179
chr3	127914484	127916189
chr3	138608173	138608396
chr3	141069451	141070732
chr3	146780478	146781026
chr4	42152842	42153314
chr4	86903826	86904719
chr4	143911788	143912426
chr4	186685079	186687619
chr4	186721527	186722539
chr4	188619597	188619736
chr5	6687578	6687746
chr5	8456720	8457906
chr5	33890665	33890855
chr5	35745303	35745542
chr5	35753504	35755090
chr5	76401790	76402148
chr5	85894648	85894758
chr5	88721697	88723120
chr5	95709776	95711056
chr5	96431064	96435263
chr5	107668012	107669172
chr5	127228594	127230176
chr5	135072623	135073337
chr5	146878981	146879985
chr5	173572844	173573027
chr5	180830303	180833118
chr6	6545624	6546959
chr6	10834890	10837253
chr6	17988819	17989372
chr6	27548842	27549259
chr6	28161027	28161073
chr6	28557676	28558527
chr6	28622049	28622543
chr6	28833889	28834919
chr6	28836784	28837096
chr6	28864090	28865742
chr6	31366537	31367535
chr6	46733521	46736341
chr6	53357979	53358414
chr6	82361960	82363069
chr6	93420858	93421761
chr6	106085133	106088926
chr6	108556939	108557654
chr6	117547527	117549489
chr6	130021510	130021646
chr6	148745733	148745947
chr7	16754555	16755632
chr7	33706370	33707327
chr7	40135072	40135818
chr7	53218451	53219135
chr7	54188334	54189092
chr7	70701524	70701746
chr7	83693926	83695231
chr7	94656538	94656934
chr7	96075471	96077113
chr7	107045797	107046556
chr7	112248491	112253475
chr7	123532813	123534144
chr7	124262656	124263088
chr8	1817060	1817805
chr8	26191069	26191372
chr8	27491239	27492136
chr8	63037585	63038080
chr8	65218734	65218824
chr8	66350051	66350208
chr8	85462566	85463125
chr8	106271838	106273167
chr8	143402128	143402992
chr8	144146627	144147142
chr9	3180517	3182254
chr9	10338840	10339076
chr9	62836876	62839020
chr9	64367891	64370117
chr9	88535229	88536607
chr9	90433975	90434922
chr9	91886994	91888702
chr9	113151713	113151938
chr9	121287839	121289970
chr9	121735787	121736455
chr9	124766658	124769296
chr9	127613588	127614252
chr9	133376893	133377245
chr9	136095845	136096198
chrX	9466379	9467501
chrX	24026661	24027065
chrX	34869279	34870130
chrX	97059731	97059970
chrX	110796549	110796828
chrX	123184228	123186814
chrX	131055126	131055452
chrX	131057468	131060067
chrX	132410696	132414419
chrX	139191623	139192899
chrX	139194297	139196269
chrX	139201865	139206924
chrX	139210623	139211047
chrX	143632561	143634697
chrX	148502876	148503665
chrX	151179904	151180123
chrX	151182116	151182496
chrX	151183289	151183881

## Sheet: Table S10
Table S10. List of chimpanzee-specific bivalent peaks (in hg38 cordinate)
chromosome	start	end
chr1	3062479	3064490
chr1	3065920	3069086
chr1	226126862	226126985
chr11	316133	318171
chr11	134272164	134278061
chr12	122773783	122774040
chr12	127455275	127456476
chr16	75515773	75517234
chr16	85582519	85583057
chr17	7446192	7446830
chr17	45395552	45396600
chr19	495691	495947
chr19	38303436	38304161
chr20	360929	361155
chr21	38807523	38807748
chr3	196501662	196502249
chr4	186191882	186193103
chr5	42949075	42954752
chr6	2875617	2875932
chr7	120273876	120274094
chr9	33165900	33166133
